# Supplementary material for: Compendium-Wide Analysis of Pseudomonas aeruginosa Core and Accessory Genes Reveals Transcriptional Patterns across Strains PAO1 and PA14
Source: mSystems. 2022 Dec 21;8(1):e00342-22. doi: 10.1128/msystems.00342-22 (PMC9948736; doi:10.1128/msystems.00342-22)
Supplement: TABLE S1 [file msystems.00342-22-s0001.xlsx]

## Sheet: Legend
PAO1 id	PAO1 gene identifier
PA14 homolog	PA14 gene identifier that is homologous to the PAO1 gene
Transcriptional similarity across strains	Score that indicates if the PAO1 gene and its homologous PA14 gene have similar correlation profiles - if the two genes are related to the same set of core genes. Correlation coefficient comparin the correlation profile between the PAO1 gene and its PA14 homolog
P-value	P-value associated with the correlation score
Name	Name of gene if available
Label	Most stable if the transcriptional similarity score is in the top 5% or least stable if the score is in the bottom 5%
mean expression_pao1	Mean expression of gene in PAO1 sample compendium
standard deviation expression_pao1	Standard deviation of gene in PAO1 sample compendium
min expression_pao1	Minmum expression of gene in PAO1 sample compendium
25% expression_pao1	25th percentile of expression of gene in PAO1 sample compendium
50% expression_pao1	50th percentile of expression of gene in PAO1 sample compendium
75% expression_pao1	75th percentile of expression of gene in PAO1 sample compendium
max expression_pao1	Maximum expression of gene in PAO1 sample compendium
variance expression_pao1	Variance of expression of gene in PAO1 sample compendium
range expression_pao1	Range of expression (max - min) of gene in PAO1 sample compendium
pathways present_pao1	KEGG pathways that the gene is present in
Related acc genes_pao1	List of the top 10 most co-expressed accessory gene
mean expression_p14	Mean expression of gene in PA14 sample compendium
standard deviation expression_p14	Standard deviation of gene in PA14 sample compendium
25% expression_p14	Minmum expression of gene in PA14 sample compendium
50% expression_p14	25th percentile of expression of gene in PA14 sample compendium
75% expression_p14	50th percentile of expression of gene in PA14 sample compendium
min expression_p14	75th percentile of expression of gene in PA14 sample compendium
max expression_p14	Maximum expression of gene in PA14 sample compendium
variance expression_p14	Variance of expression of gene in PA14 sample compendium
range expression_p14	Range of expression (max - min) of gene in PA14 sample compendium
pathways present_p14	KEGG pathways that the gene is present in
Related acc genes_p14	List of the top 10 most co-expressed accessory gene

## Sheet: Table S1
PAO1 id	PA14 homolog id	Transcriptional similarity across strains	P-value	Name	label	mean expression_pao1	standard deviation expression_pao1	min expression_pao1	25% expression_pao1	50% expression_pao1	75% expression_pao1	max expression_pao1	variance expression_pao1	range expression_pao1	pathways present_pao1	Related acc genes_pao1	mean expression_p14	standard deviation expression_p14	25% expression_p14	50% expression_p14	75% expression_p14	min expression_p14	max expression_p14	variance expression_p14	range expression_p14	pathways present_p14	Related acc genes_p14
PA4273	PA14_08730	0.720742	0	rplA	most stable	5834.78	5165.02	302.288	2130.42	4246.76	7942.68	42789	2.66774e+07	42486.7	['path:pae03010 : Ribosome']		9405.66	6900.68	4243.29	6958.73	14343.2	610.391	46004	4.76194e+07	45393.6	['path:pau03010 : Ribosome']
PA4248	PA14_09000	0.693872	0	rplF	most stable	4838.65	4373.75	278.211	1727.66	3666.59	6571.02	41361	1.91297e+07	41082.8	['path:pae03010 : Ribosome']		5779.68	3926.79	2873.23	4420.03	8283.13	378.579	25116.3	1.54197e+07	24737.7	['path:pau03010 : Ribosome']
PA4266	PA14_08820	0.691639	0	fusA1	most stable	21950.2	22547.1	996.085	8988.45	15996.4	27560.3	346099	5.08371e+08	345103	[]		39873.8	32917.9	15049.4	30123.7	53696.9	1482.77	176990	1.08359e+09	175507	[]
PA3821	PA14_14630	0.690141	0	secD	most stable	1865.4	1152.42	204.254	1043.37	1579.73	2404.5	7189.41	1.32808e+06	6985.16	['path:pae03060 : Protein export', 'path:pae03070 : Bacterial secretion system']		2227.46	1389.8	1109.44	1808.89	3249.81	134.793	7334.09	1.93153e+06	7199.3	['path:pau03060 : Protein export', 'path:pau03070 : Bacterial secretion system']
PA4433	PA14_57590	0.688131	0	rplM	most stable	4250.7	3829.5	193.801	1462.9	3079.03	5713.37	24145.3	1.46651e+07	23951.5	['path:pae03010 : Ribosome']		5398.83	4584.6	2077.24	3982.42	7153.82	166.545	27982.3	2.10186e+07	27815.7	['path:pau03010 : Ribosome']
PA4745	PA14_62770	0.68011	0	nusA	most stable	3774.88	2596.06	722.613	2135.84	3151.63	4645.51	26478	6.73953e+06	25755.4	[]		5967.18	4023.78	3357.87	4968.81	7881.42	424.765	49455.4	1.61908e+07	49030.6	[]
PA4744	PA14_62760	0.679845	0	infB	most stable	6715.27	4150.81	1275.66	3664.45	5981.68	8787.55	28729.1	1.72292e+07	27453.5	[]		10342.8	7447.98	6267.69	8607.57	12886.3	1141.37	87066	5.54724e+07	85924.6	[]
PA0956	PA14_51900	0.679695	0	proS	most stable	1818.91	837.333	258.402	1195.27	1730.33	2321.81	9266.32	701126	9007.92	['path:pae00970 : Aminoacyl-tRNA biosynthesis']		1858.61	713.703	1390.75	1764.93	2209.71	370.612	4854.56	509372	4483.95	['path:pau00970 : Aminoacyl-tRNA biosynthesis']
PA4272	PA14_08740	0.679128	0	rplJ	most stable	7172.55	7556.62	198.982	2038.17	4763.05	9276.62	48977	5.71025e+07	48778	['path:pae03010 : Ribosome']		9477.64	8562.09	3246.05	6716.57	12693.1	284.959	58499.4	7.33094e+07	58214.5	['path:pau03010 : Ribosome']
PA4239	PA14_09100	0.675944	0	rpsD	most stable	5063.62	4528.9	172.979	1850.88	3897.45	6869.75	32403.1	2.0511e+07	32230.2	['path:pae03010 : Ribosome']		8944.1	7508.26	3588.2	6657.49	11607.8	252.109	52659.6	5.63739e+07	52407.5	['path:pau03010 : Ribosome']
PA3656	PA14_17060	0.675701	0	rpsB	most stable	6661.42	6609.12	367.494	2321.86	4388.71	8976.82	62843.3	4.36805e+07	62475.8	['path:pae03010 : Ribosome']		6751.32	6520.48	2383.35	4650.32	9761.06	572.915	60295.9	4.25166e+07	59722.9	['path:pau03010 : Ribosome']
PA4274	PA14_08720	0.674354	0	rplK	most stable	4857.7	4416.18	203.711	1841.19	3582.78	6385.84	28426	1.95027e+07	28222.3	['path:pae03010 : Ribosome']		7333.14	5193.7	3394.05	5930.23	10435.1	493.302	26659.7	2.69745e+07	26166.4	['path:pau03010 : Ribosome']
PA4262	PA14_08860	0.671085	0	rplD	most stable	6615.87	6590.84	272.297	2362.04	4952.06	8567.73	52540.8	4.34391e+07	52268.5	['path:pae03010 : Ribosome']		8004.98	6707.35	2977.62	5800.81	10845.6	266.624	36014.1	4.49886e+07	35747.5	['path:pau03010 : Ribosome']
PA3700	PA14_16530	0.670046	0	lysS	most stable	1326.64	1015.68	82.477	661.356	1004.65	1659.96	8250.86	1.03161e+06	8168.39	['path:pae00970 : Aminoacyl-tRNA biosynthesis']		1218.67	766.255	693.319	1040.73	1557.64	134.793	6252.03	587147	6117.23	['path:pau00970 : Aminoacyl-tRNA biosynthesis']
PA4560	PA14_60370	0.669317	0	ileS	most stable	2968.35	1154.71	968.758	2198.56	2818.93	3560	14754.9	1.33336e+06	13786.1	['path:pae00970 : Aminoacyl-tRNA biosynthesis']		3213	1317.73	2273.13	2963.04	3926.29	473.224	12252.3	1.73642e+06	11779.1	['path:pau00970 : Aminoacyl-tRNA biosynthesis']
PA4246	PA14_09020	0.669285	0	rpsE	most stable	4970.28	3940.6	278.294	2226.47	3976.68	6591.53	32134.5	1.55283e+07	31856.2	['path:pae03010 : Ribosome']		6490.57	4362.3	3378.04	5495.58	8519.69	441.676	33567.4	1.90296e+07	33125.8	['path:pau03010 : Ribosome']
PA1588	PA14_43950	0.669281	0	sucC	most stable	6662.84	5746.23	483.036	2632.44	4953.16	8720.08	46592.1	3.30192e+07	46109	['path:pae00020 : Citrate cycle (TCA cycle)', 'path:pae00640 : Propanoate metabolism', 'path:pae00660 : C5-Branched dibasic acid metabolism']		7716.87	5151.93	4164.77	6889.61	9482.7	867.564	41545.5	2.65424e+07	40678	['path:pau00020 : Citrate cycle (TCA cycle)', 'path:pau00640 : Propanoate metabolism', 'path:pau00660 : C5-Branched dibasic acid metabolism']
PA3763	PA14_15740	0.668136	0	purL	most stable	2510.17	944.442	851.227	1912.97	2319.13	2888.15	8657.65	891971	7806.42	['path:pae00230 : Purine metabolism']		2286.32	800.058	1753	2210.89	2670.45	409.89	8073.51	640093	7663.62	['path:pau00230 : Purine metabolism']
PA5556	PA14_73260	0.666049	0	atpA	most stable	9244.58	7091.29	353.785	4417.37	7639.95	11788	53427.4	5.02864e+07	53073.6	['path:pae00190 : Oxidative phosphorylation']		11045.7	6700.76	5898.97	9928.58	14980.5	1104.19	37265.3	4.49002e+07	36161.1	['path:pau00190 : Oxidative phosphorylation']
PA4432	PA14_57580	0.665027	0	rpsI	most stable	5075.37	7799.51	34.436	1043.94	2954.26	5702.42	85971.4	6.08324e+07	85937	['path:pae03010 : Ribosome']		5194.81	5800.09	1495.48	3290.12	6970.79	104.769	51924.6	3.36411e+07	51819.9	['path:pau03010 : Ribosome']
PA3168	PA14_23260	0.664126	0	gyrA	most stable	3603.51	1335.02	1177.71	2709.75	3457.66	4249.9	14034.2	1.78227e+06	12856.5	[]		4303.32	1271.57	3432.84	4254.33	5213.28	1252.9	9118.75	1.61689e+06	7865.84	[]
PA5554	PA14_73240	0.66383	0	atpD	most stable	7346.09	6200.36	379.253	3234.65	5586.69	9861.59	38693.4	3.84445e+07	38314.1	['path:pae00190 : Oxidative phosphorylation']		10681	8091.42	4834.79	8329.93	14129.1	599.417	52595.9	6.54712e+07	51996.5	['path:pau00190 : Oxidative phosphorylation']
PA1585	PA14_44010	0.663128	0	sucA	most stable	7536.22	5237.7	804.326	3885.7	6466.5	9453.68	50678.7	2.74335e+07	49874.4	['path:pae00020 : Citrate cycle (TCA cycle)']		8027.83	9684.9	4851.52	6730.38	9706.17	1262.57	197856	9.37972e+07	196594	['path:pau00020 : Citrate cycle (TCA cycle)']
PA0085	PA14_01030	0.662765	0	hcp1	most stable	1756.34	2492.48	6.86547	303.344	887.005	2196.23	34586.5	6.21245e+06	34579.6	['path:pae02025 : Biofilm formation', 'path:pae03070 : Bacterial secretion system']		840.326	1706.6	211.987	408.542	819.786	9.05393	20108	2.91249e+06	20099	['path:pau02025 : Biofilm formation', 'path:pau03070 : Bacterial secretion system']
PA4243	PA14_09050	0.662492	0	secY	most stable	13987.1	21585	316.281	4984.13	9211.56	17076.7	317371	4.65912e+08	317055	['path:pae02024 : Quorum sensing', 'path:pae03060 : Protein export', 'path:pae03070 : Bacterial secretion system']		19331	18893.8	7040	12809	22175.3	838.835	132216	3.56977e+08	131377	['path:pau02024 : Quorum sensing', 'path:pau03060 : Protein export', 'path:pau03070 : Bacterial secretion system']
PA3655	PA14_17070	0.661223	0	tsf	most stable	3747.47	3046.64	291.222	1564.11	2777.15	5244.63	17457.9	9.28201e+06	17166.7	[]		5697.88	4974.72	2089.56	3858.31	8163.8	189.29	30570.1	2.47479e+07	30380.8	[]
PA3162	PA14_23330	0.659209	0	rpsA	most stable	20387.1	18309.2	777.501	9670.24	15900.6	27030.7	218962	3.35225e+08	218185	['path:pae03010 : Ribosome']		22479.3	14869.2	11670.1	18100.5	29547.4	1992.42	92921.4	2.21094e+08	90929	['path:pau03010 : Ribosome']
PA5555	PA14_73250	0.657993	0	atpG	most stable	3963.63	3559.51	136.971	1656.88	2936.25	5030.81	28281.6	1.26701e+07	28144.6	['path:pae00190 : Oxidative phosphorylation']		6692.85	5921.38	2532.6	5163.09	9052.25	315.483	45814.7	3.50627e+07	45499.2	['path:pau00190 : Oxidative phosphorylation']
PA4237	PA14_09130	0.65603	0	rplQ	most stable	3570.71	3192.48	91.1312	1204.7	2927.55	4912.93	25066.6	1.0192e+07	24975.5	['path:pae03010 : Ribosome']		4653.47	3761.91	2007.75	3419.35	6457.44	179.724	20924.9	1.41519e+07	20745.1	['path:pau03010 : Ribosome']
PA0576	PA14_07520	0.654328	0	rpoD	most stable	6530.67	3794.05	1209.91	4377.03	5874.74	7852.53	42814.7	1.43948e+07	41604.8	['path:pae02040 : Flagellar assembly']		8513.5	4820.04	5586.95	7950.19	10026.8	1669.18	54044.1	2.32328e+07	52374.9	['path:pau02040 : Flagellar assembly']
PA4484	PA14_58190	0.653682	0	gatB	most stable	1270.22	740.818	167.513	744.086	1115.18	1605.96	5812.28	548811	5644.77	['path:pae00970 : Aminoacyl-tRNA biosynthesis']		1300.56	533.861	953.525	1243.11	1548.15	178.004	3266.52	285008	3088.51	['path:pau00970 : Aminoacyl-tRNA biosynthesis']
PA0084	PA14_01020	0.653355	0	tssC1	most stable	1973.17	2268.22	39.2462	587.587	1288.43	2487.18	24366.2	5.14481e+06	24326.9	['path:pae02025 : Biofilm formation']		1484.84	2229.89	414.065	840.922	1490.42	67.5003	18262.8	4.97242e+06	18195.3	['path:pau02025 : Biofilm formation']
PA5022	PA14_66400	0.650908	0		most stable	803.419	510.783	168.958	502.906	642.491	909.765	4256.73	260900	4087.78	[]		839.877	435.81	569.871	716.79	1020.66	223.637	2912.3	189930	2688.66	[]
PA4935	PA14_65180	0.650715	0	rpsF	most stable	4239.25	3768.68	125.193	1526.37	3044.13	5535.87	22108.2	1.42029e+07	21983	['path:pae03010 : Ribosome']		5366.13	5919.24	1788.43	3714.1	6553.74	148.209	54800.3	3.50374e+07	54652.1	['path:pau03010 : Ribosome']
PA4269	PA14_08780	0.650092	0	rpoC	most stable	16539.7	12366.8	1518.33	7497.01	13042.4	22567.3	84288.6	1.52939e+08	82770.3	['path:pae03020 : RNA polymerase']		34124.4	26361.5	16132	29426.3	43088.8	1835.13	226177	6.94927e+08	224341	['path:pau03020 : RNA polymerase']
PA4238	PA14_09115	0.648107	0	rpoA	most stable	8897.17	7164.92	373.059	4034.04	7432.24	11683.2	46448.8	5.13361e+07	46075.8	['path:pae03020 : RNA polymerase']		13412.9	9899.01	6020.48	10983.7	18214.5	504.772	59755.4	9.79903e+07	59250.6	['path:pau03020 : RNA polymerase']
PA4265	PA14_08830	0.647709	0	tufA	most stable	25152.9	22525.9	588.146	10173	19746.5	33357.2	165128	5.07414e+08	164540	[]		36102	24088	17505.9	30192.7	48648.5	2778.46	123127	5.80231e+08	120348	[]
PA3613	PA14_17580	0.647355	0		most stable	2244.4	2973.58	45.0719	536.714	1229.16	2776.52	25422.9	8.84219e+06	25377.8	[]		1817.01	1623.88	742.25	1391.48	2318.01	49.867	11018.5	2.63697e+06	10968.6	[]
PA4247	PA14_09010	0.647268	0	rplR	most stable	2957.75	2563.39	180.616	1129.18	2296.62	4010.89	22458.9	6.57098e+06	22278.3	['path:pae03010 : Ribosome']		4359.42	3052.08	1985.52	3496.78	6244.01	252.386	14060.5	9.31517e+06	13808.1	['path:pau03010 : Ribosome']
PA0074	PA14_00875	0.641777	0	ppkA	most stable	697.13	525.95	0	290.228	608.877	979.573	3667.64	276623	3667.64	['path:pae02025 : Biofilm formation', 'path:pae03070 : Bacterial secretion system']		353.358	352.05	146.2	258.046	428.416	4.29678	2423.18	123939	2418.88	['path:pau02025 : Biofilm formation', 'path:pau03070 : Bacterial secretion system']
PA4003	PA14_12060	0.641365	0	pbpA	most stable	687.972	465.722	63.5052	374.341	574.089	844.286	3160.85	216897	3097.34	['path:pae00550 : Peptidoglycan biosynthesis']		682.923	399.096	395.809	600.123	849.979	56.687	2705.04	159278	2648.35	['path:pau00550 : Peptidoglycan biosynthesis']
PA5077	PA14_67065	0.641276	0	opgH	most stable	1598.09	668.157	463.83	1159.38	1471.41	1873.22	5687.16	446434	5223.33	[]		1745.68	1712.36	1257.95	1585.06	1930.96	374.343	28386.5	2.93216e+06	28012.2	[]
PA4260	PA14_08880	0.638968	0	rplB	most stable	7713.82	9343.71	350.322	2411.47	5027.02	9635.71	80339.1	8.7305e+07	79988.7	['path:pae03010 : Ribosome']		8719.66	7644.57	3242.09	6903.3	11657.2	456.088	54659.9	5.84395e+07	54203.8	['path:pau03010 : Ribosome']
PA0090	PA14_01100	0.638413	0	clpV1	most stable	1042.47	910.836	36.032	350.888	822.586	1449.37	6391.46	829622	6355.43	['path:pae02025 : Biofilm formation', 'path:pae03070 : Bacterial secretion system']		516.182	703.715	154.398	332.425	545.112	13.1705	6317.2	495215	6304.03	['path:pau02025 : Biofilm formation', 'path:pau03070 : Bacterial secretion system']
PA4489	PA14_58250	0.637794	0	magD	most stable	1631.22	955.933	61.7892	930.015	1441.65	2128.05	5359.76	913808	5297.97	[]		934.644	528.802	556.163	804.312	1224.02	105.792	3763.53	279631	3657.74	[]
PA0077	PA14_00910	0.635992	0	icmF1	most stable	885.48	679.734	11.7824	353.309	716.513	1238.57	3655.71	462038	3643.93	['path:pae02025 : Biofilm formation', 'path:pae03070 : Bacterial secretion system']		446.461	447.302	172.875	316.353	501.543	9.05393	3249.94	200079	3240.89	['path:pau02025 : Biofilm formation', 'path:pau03070 : Bacterial secretion system']
PA4244	PA14_09040	0.635989	0	rplO	most stable	4506.25	4018.24	239.758	1750.6	3386.05	6198.27	36702.7	1.61463e+07	36462.9	['path:pae03010 : Ribosome']		6274.53	5783.33	2788.27	4789.99	8227.96	378.579	56755.6	3.3447e+07	56377.1	['path:pau03010 : Ribosome']
PA1584	PA14_44020	0.635235	0	sdhB	most stable	2767	1964.38	221.707	1425.91	2312.1	3627.23	14995.3	3.85881e+06	14773.6	['path:pae00020 : Citrate cycle (TCA cycle)', 'path:pae00190 : Oxidative phosphorylation', 'path:pae00650 : Butanoate metabolism']		2850.92	1458.7	1805.26	2543.31	3640.05	289.267	8470.3	2.12782e+06	8181.03	['path:pau00020 : Citrate cycle (TCA cycle)', 'path:pau00190 : Oxidative phosphorylation', 'path:pau00650 : Butanoate metabolism']
PA1583	PA14_44030	0.632304	0	sdhA	most stable	5577.05	3563.54	903.254	3165.63	4772.48	7067.75	27380.9	1.26988e+07	26477.6	['path:pae00020 : Citrate cycle (TCA cycle)', 'path:pae00190 : Oxidative phosphorylation', 'path:pae00650 : Butanoate metabolism']		5008.69	2435.93	3252.96	4500.57	6421.77	1103.03	14020.9	5.93376e+06	12917.9	['path:pau00020 : Citrate cycle (TCA cycle)', 'path:pau00190 : Oxidative phosphorylation', 'path:pau00650 : Butanoate metabolism']
PA0088	PA14_01070	0.631626	0	tssF1	most stable	481.756	545.086	5.53158	139.85	315.63	635.969	4513.86	297119	4508.33	[]		208.126	262.869	50.8331	129.651	242.546	0	2029.63	69100.1	2029.63	[]
PA4483	PA14_58180	0.631414	0	gatA	most stable	1077.32	511.63	223.866	716.108	955.334	1338.85	3550.33	261765	3326.46	['path:pae00970 : Aminoacyl-tRNA biosynthesis']		1020.15	415.512	675.934	948.73	1316.56	175.186	2495.24	172650	2320.05	['path:pau00970 : Aminoacyl-tRNA biosynthesis']
PA4241	PA14_09080	0.628853	0	rpsM	most stable	3843.56	3687.85	198.483	1448.87	3030.97	4932.29	29161.5	1.36002e+07	28963	['path:pae03010 : Ribosome']		7217.53	7463.14	2147.65	4733.29	8276.03	122.235	38562.9	5.56984e+07	38440.7	['path:pau03010 : Ribosome']
PA4270	PA14_08760	0.628708	0	rpoB	most stable	16560.2	10954.2	1877.26	8821.37	14250.3	21305.7	73599.3	1.19995e+08	71722.1	['path:pae03020 : RNA polymerase']		30503.2	22375.4	14700.3	24229.1	41348	1577.41	138045	5.00657e+08	136467	['path:pau03020 : RNA polymerase']
PA0070	PA14_00820	0.628311	0	tagQ1	most stable	1947.4	2021.76	23.5648	505.334	1256.55	2660.74	13886.9	4.08751e+06	13863.3	[]		862.73	1005.66	296.358	581.759	1045.94	39.8026	7718.35	1.01135e+06	7678.55	[]
PA5557	PA14_73280	0.628246	0	atpH	most stable	3615.98	3135.55	176.353	1481.71	2892.8	4729	24039.6	9.83168e+06	23863.2	['path:pae00190 : Oxidative phosphorylation']		5183.03	4761.67	2128.29	3748.49	6511.8	157.741	31927.5	2.26735e+07	31769.8	['path:pau00190 : Oxidative phosphorylation']
PA3981	PA14_12330	0.626416	0		most stable	1244.85	676.36	174.185	797.483	1055.86	1551.95	5341.99	457463	5167.8	[]		1199.65	577.208	843.518	1080.03	1370.15	287.044	3993.32	333169	3706.27	[]
PA3083	PA14_24270	0.626129	0	pepN	most stable	1631.28	675.012	579.11	1200.38	1496.4	1938.29	5277.78	455641	4698.67	['path:pae00480 : Glutathione metabolism']		1998.42	1231.2	1324.32	1787.02	2451.68	647.944	22644.5	1.51586e+06	21996.6	['path:pau00480 : Glutathione metabolism']
PA1587	PA14_43970	0.625792	0	lpd	most stable	4643.19	3346.39	455.321	2266.14	3723.43	6201.63	23993.6	1.11984e+07	23538.3	['path:pae00010 : Glycolysis / Gluconeogenesis', 'path:pae00020 : Citrate cycle (TCA cycle)', 'path:pae00260 : Glycine, serine and threonine metabolism', 'path:pae00280 : Valine, leucine and isoleucine degradation', 'path:pae00310 : Lysine degradation', 'path:pae00380 : Tryptophan metabolism', 'path:pae00620 : Pyruvate metabolism', 'path:pae00630 : Glyoxylate and dicarboxylate metabolism', 'path:…		5001.04	3632.55	3241.37	4557.32	6128.46	622.127	53052.9	1.31954e+07	52430.7	['path:pau00010 : Glycolysis / Gluconeogenesis', 'path:pau00020 : Citrate cycle (TCA cycle)', 'path:pau00260 : Glycine, serine and threonine metabolism', 'path:pau00280 : Valine, leucine and isoleucine degradation', 'path:pau00310 : Lysine degradation', 'path:pau00380 : Tryptophan metabolism', 'path:pau00620 : Pyruvate metabolism', 'path:pau00630 : Glyoxylate and dicarboxylate metabolism', 'path:…
PA1787	PA14_41470	0.625746	0	acnB	most stable	4945.35	3339.82	1109.47	2825.68	4113.03	6098.7	27457	1.11544e+07	26347.5	['path:pae00020 : Citrate cycle (TCA cycle)', 'path:pae00630 : Glyoxylate and dicarboxylate metabolism', 'path:pae00640 : Propanoate metabolism']		4551.7	2258.23	2927.37	4066.74	6023.63	651.983	13286.2	5.09961e+06	12634.2	['path:pau00020 : Citrate cycle (TCA cycle)', 'path:pau00630 : Glyoxylate and dicarboxylate metabolism', 'path:pau00640 : Propanoate metabolism']
PA2840	PA14_27370	0.624631	0		most stable	733.584	1005.8	28.5415	189.57	389.488	778.156	9437.74	1.01164e+06	9409.2	['path:pae03018 : RNA degradation']		788.542	1548.01	104.674	351.45	755.501	1.0672	12787.5	2.39634e+06	12786.4	['path:pau03018 : RNA degradation']
PA3987	PA14_12230	0.62397	0	leuS	most stable	3022.23	1116.56	814.891	2293.24	2899.99	3590.52	9923.42	1.24672e+06	9108.53	['path:pae00970 : Aminoacyl-tRNA biosynthesis']		2942.52	904.371	2347.64	2906.56	3507.22	871.495	5888.72	817887	5017.23	['path:pau00970 : Aminoacyl-tRNA biosynthesis']
PA5117	PA14_67560	0.622508	0	typA	most stable	1482.91	1362.75	192.822	691.948	1066.07	1846.17	23768.3	1.85709e+06	23575.5	[]		1730.15	1338.38	723.43	1204	2535.59	145.154	10049.6	1.79125e+06	9904.47	[]
PA4852	PA14_64180	0.621649	0		most stable	1241.96	1028.52	17.0281	647.329	1004.74	1506.66	11433.4	1.05786e+06	11416.3	[]		1102.91	736.471	546.256	905.523	1467.07	161.747	5029.03	542390	4867.29	[]
PA4686	PA14_61990	0.621606	0		most stable	857.768	522.651	111.514	540.238	811.881	1093.25	8152.11	273164	8040.6	[]		710.827	340.542	434.768	666.903	966.15	53.326	2264.45	115969	2211.13	[]
PA1777	PA14_41570	0.621266	0	oprF	most stable	47744.2	36773	643.174	20566.3	41080.2	63719.4	324232	1.35226e+09	323589	[]		56989.6	40169.4	35240.6	51809.9	71432.8	1404.4	506105	1.61358e+09	504701	[]
PA4946	PA14_65350	0.621134	0	mutL	most stable	1384.74	766.895	245.274	870.519	1261.31	1628.78	6528.83	588128	6283.55	['path:pae03430 : Mismatch repair']		1155.3	466.317	800.464	1136.59	1439.37	125.062	3155.94	217451	3030.88	['path:pau03430 : Mismatch repair']
PA4257	PA14_08910	0.621	0	rpsC	most stable	7102	6497.63	231.961	2700.35	5228.11	9122.43	50303.7	4.22192e+07	50071.8	['path:pae03010 : Ribosome']		7717.8	5804.34	3386.18	6103.45	10572.9	206.271	37105.1	3.36904e+07	36898.9	['path:pau03010 : Ribosome']
PA4240	PA14_09090	0.620658	0	rpsK	most stable	3090.21	2674.42	64.6004	1192.79	2497.25	4060.75	18947.6	7.15252e+06	18883	['path:pae03010 : Ribosome']		3716.23	2694.52	1892.31	2943.36	4846.86	94.6448	19034.1	7.26042e+06	18939.4	['path:pau03010 : Ribosome']
PA1586	PA14_44000	0.62049	0	sucB	most stable	3535.6	2886.92	294.432	1539.07	2719.16	4498.66	25172.7	8.33429e+06	24878.3	['path:pae00020 : Citrate cycle (TCA cycle)', 'path:pae00310 : Lysine degradation', 'path:pae00380 : Tryptophan metabolism']		3696.21	4144.63	2082.47	2991.09	4386.4	593.797	77355.3	1.71779e+07	76761.5	['path:pau00020 : Citrate cycle (TCA cycle)', 'path:pau00310 : Lysine degradation', 'path:pau00380 : Tryptophan metabolism']
PA4740	PA14_62710	0.619694	0	pnp	most stable	4816.66	3338.77	636.251	2429.9	4086.87	6175.52	21457.7	1.11474e+07	20821.5	['path:pae03018 : RNA degradation']		5527.42	3413.8	3283.04	4804.66	6853.24	430.032	22742.5	1.1654e+07	22312.4	['path:pau03018 : RNA degradation']
PA3743	PA14_15990	0.619503	0	trmD	most stable	3063.78	2990.48	34.055	1179.44	2301.15	3904.63	36781.7	8.94297e+06	36747.6	[]		3267.59	2637.01	1374.27	2435.57	4644.08	235.818	19389.3	6.95382e+06	19153.5	[]
PA4670	PA14_61770	0.619277	0	prs	most stable	2954.39	3386.04	141.389	983.474	1962.07	3841.25	37284.7	1.14653e+07	37143.3	['path:pae00030 : Pentose phosphate pathway', 'path:pae00230 : Purine metabolism']		3203	2766.72	1206.98	2142.78	4177.59	187.936	14397.7	7.65476e+06	14209.7	['path:pau00030 : Pentose phosphate pathway', 'path:pau00230 : Purine metabolism']
PA0945	PA14_52040	0.619105	0	purM	most stable	717.767	388.117	58.9121	451.343	635.429	903.827	3899.89	150634	3840.98	['path:pae00230 : Purine metabolism']		667.893	402.111	409.048	548.479	796.164	124.425	2894.57	161693	2770.14	['path:pau00230 : Purine metabolism']
PA4263	PA14_08850	0.618966	0	rplC	most stable	7736.37	7586.14	449.375	2920.18	6188	9973.94	66236	5.75496e+07	65786.6	['path:pae03010 : Ribosome']		8001.93	6157.38	3396.75	6034.46	11717.1	481.299	30402.3	3.79133e+07	29921	['path:pau03010 : Ribosome']
PA1589	PA14_43940	0.618311	0	sucD	most stable	4331.84	3828.77	336.481	1643.59	3305.17	5737.84	32616.4	1.46595e+07	32279.9	['path:pae00020 : Citrate cycle (TCA cycle)', 'path:pae00640 : Propanoate metabolism', 'path:pae00660 : C5-Branched dibasic acid metabolism']		4696.81	2828.26	2849.55	4232.34	6161.7	441.283	17386.9	7.99908e+06	16945.6	['path:pau00020 : Citrate cycle (TCA cycle)', 'path:pau00640 : Propanoate metabolism', 'path:pau00660 : C5-Branched dibasic acid metabolism']
PA0004	PA14_00050	0.618165	0	gyrB	most stable	3767.19	2128.69	1040.23	2395.32	3362.52	4484.06	18335.4	4.5313e+06	17295.2	[]		4325.24	2181.84	2948.44	4012.02	5294.51	1468.96	25330.3	4.76041e+06	23861.3	[]
PA5568	PA14_73410	0.617898	0		most stable	2115.86	1681.11	211.551	1079.41	1741.59	2594.39	22279.5	2.82615e+06	22068	['path:pae02024 : Quorum sensing', 'path:pae03060 : Protein export', 'path:pae03070 : Bacterial secretion system']		2489.66	1704.92	1165.45	2048.46	3160.78	157.741	12289.5	2.90676e+06	12131.8	['path:pau02024 : Quorum sensing', 'path:pau03060 : Protein export', 'path:pau03070 : Bacterial secretion system']
PA3818	PA14_14680	0.617672	0		most stable	726.107	646.996	43.5841	305.57	506.864	918.313	5767.58	418604	5724	['path:pae00521 : Streptomycin biosynthesis', 'path:pae00562 : Inositol phosphate metabolism']		752.43	667.09	305.233	554.803	978.75	56.1153	4882.62	445009	4826.5	['path:pau00521 : Streptomycin biosynthesis', 'path:pau00562 : Inositol phosphate metabolism']
PA4997	PA14_66080	0.617545	0	msbA	most stable	1124.39	638.476	225.874	744.919	987.863	1332.7	7515.19	407652	7289.31	['path:pae02010 : ABC transporters']		1059.47	480.049	678.124	999.274	1379.82	225.37	3239.72	230447	3014.35	['path:pau02010 : ABC transporters']
PA5239	PA14_69190	0.616664	0	rho	most stable	3294.66	2971.73	270.996	1556.61	2567	3690.33	28023.4	8.83115e+06	27752.4	['path:pae03018 : RNA degradation']		3535.88	3554.79	1499.1	2536.71	4121.45	156.047	25822.5	1.26365e+07	25666.4	['path:pau03018 : RNA degradation']
PA4245	PA14_09030	0.616071	0	rpmD	most stable	1919.97	1946.98	63.7191	651.755	1321.8	2566.86	15956	3.79073e+06	15892.3	['path:pae03010 : Ribosome']		3563.24	3293.5	1143.27	2637.01	4518.33	189.29	20057.1	1.08471e+07	19867.8	['path:pau03010 : Ribosome']
PA5558	PA14_73290	0.615638	0	atpF	most stable	3942.81	3172.54	148.933	1688.43	3106.86	5306.52	25751.2	1.0065e+07	25602.3	['path:pae00190 : Oxidative phosphorylation']		5836.3	4900.85	2373.96	4800.24	7970.43	315.483	32405	2.40184e+07	32089.5	['path:pau00190 : Oxidative phosphorylation']
PA4937	PA14_65200	0.615428	0	rnr	most stable	3238.04	1726.22	691.967	2097.45	2847.67	4064.45	20452.6	2.97984e+06	19760.6	['path:pae00970 : Aminoacyl-tRNA biosynthesis', 'path:pae03018 : RNA degradation']		3029.2	1676.08	1977.53	2735.88	3649.13	661.115	16646.4	2.80924e+06	15985.3	['path:pau03018 : RNA degradation']
PA4258	PA14_08900	0.615239	0	rplV	most stable	3742.51	3667.72	148.45	1316.91	2530.27	4926.92	28417	1.34522e+07	28268.6	['path:pae03010 : Ribosome']		4415.13	3304.33	1906.79	3413.65	6320.6	77.9245	20491.5	1.09186e+07	20413.6	['path:pau03010 : Ribosome']
PA4275	PA14_08710	0.614446	0	nusG	most stable	3180.92	2738.69	95.3439	1449.49	2502.51	4001.25	23793	7.50045e+06	23697.6	[]		4817.11	3365.83	2438.78	3651.16	6694.67	357.536	21283.3	1.13288e+07	20925.8	[]
PA3836	PA14_14390	0.612898	0		most stable	916.092	793.61	68.0693	450.321	677.352	1058.42	6435.72	629817	6367.65	[]		836.561	676.752	484.485	662.535	961.688	137.746	6162.32	457993	6024.57	[]
PA1429	PA14_45970	0.612787	0		most stable	1494.93	2255.33	3.87546	301.794	803.073	1669.18	18493.3	5.0865e+06	18489.4	[]		979.348	1240.81	236.549	610.416	1181.1	0.896064	8568.71	1.53961e+06	8567.82	[]
PA3527	PA14_18710	0.612762	0	pyrC	most stable	481.18	238.591	74.7462	310.389	452.156	606.85	1629.62	56925.6	1554.88	['path:pae00240 : Pyrimidine metabolism']		382.396	214.572	219.925	341.746	495.39	14.6389	1381.35	46041.1	1366.71	['path:pau00240 : Pyrimidine metabolism']
PA4407	PA14_57275	0.611482	0	ftsZ	most stable	4852.64	3860.03	349.806	2337.07	4003.56	5889.89	28722.1	1.48999e+07	28372.3	[]		5464.46	3813.1	3048.05	4159.79	6878.33	434.531	29417.7	1.45397e+07	28983.1	[]
PA4671	PA14_61780	0.610877	0		most stable	4891.51	5457.05	205.318	1565.51	3508.26	6360.6	67634.9	2.97794e+07	67429.6	['path:pae03010 : Ribosome']		5590.18	5898.05	1961.48	3533.62	7675.8	240.649	51632.7	3.4787e+07	51392	['path:pau03010 : Ribosome']
PA5004	PA14_66160	0.610681	0	wapH	most stable	993.167	598.373	143.63	571.508	892.443	1272.83	5543.45	358050	5399.82	[]		1197.4	725.074	769.557	1063.2	1415.71	244.996	5216.33	525732	4971.33	[]
PA4249	PA14_08990	0.610465	0	rpsH	most stable	4257.9	4165.73	132.512	1465.07	3039.72	5646.83	39243.2	1.73533e+07	39110.6	['path:pae03010 : Ribosome']		6202.92	5842.67	2290.69	3996.2	8034.18	315.483	40958.8	3.41368e+07	40643.3	['path:pau03010 : Ribosome']
PA4277	PA14_08680	0.609993	0	tufB	most stable	13432.9	10189.7	726.062	5941.37	11363.2	17972.6	67438.7	1.03829e+08	66712.7	['path:pae00970 : Aminoacyl-tRNA biosynthesis']		21947.7	22622.3	7702.6	14632.4	26669.8	407.912	139068	5.1177e+08	138660	[]
PA5559	PA14_73300	0.609397	0	atpE	most stable	2731.16	2705.01	55.0076	1030.01	1949.14	3443.08	19913.5	7.31709e+06	19858.5	['path:pae00190 : Oxidative phosphorylation']		4747.5	5321.86	1770.39	2945	5312.4	157.741	40191.1	2.83222e+07	40033.4	['path:pau00190 : Oxidative phosphorylation']
PA3980	PA14_12350	0.607407	0		most stable	650.378	304.105	52.1835	443.411	607.312	789.797	2233.84	92480.1	2181.66	[]		763.962	412.979	487.489	658.681	935.521	121.282	3093.59	170551	2972.31	[]
PA4261	PA14_08870	0.607292	0	rplW	most stable	2855.74	3060.62	33.3263	903.649	2022.31	3700.68	22220.8	9.36741e+06	22187.4	['path:pae03010 : Ribosome']		3796.27	3735.12	1239.82	2403.94	4849.64	63.0965	23638.6	1.39511e+07	23575.5	['path:pau03010 : Ribosome']
PA4002	PA14_12070	0.607096	0	rodA	most stable	620.815	527.097	57.8874	316.47	430.743	737.173	5114.66	277831	5056.78	[]		618.29	406.697	344.903	506.451	715.671	45.7644	2797.53	165403	2751.76	[]
PA0548	PA14_07130	0.606937	0	tktA	most stable	2075.22	955.058	353.473	1411.81	1868.88	2492.01	6489.29	912136	6135.81	['path:pae00030 : Pentose phosphate pathway']		2084.92	740.099	1547.67	2093.52	2502.79	504.772	5932.01	547747	5427.23	['path:pau00030 : Pentose phosphate pathway']
PA4253	PA14_08950	0.606293	0	rplN	most stable	4121.43	3785.75	130.74	1694.57	3057.37	5247.73	31024.7	1.43319e+07	30893.9	['path:pae03010 : Ribosome']		4537.73	3387.01	1986.18	3454.63	6213.12	217.965	24025.8	1.14718e+07	23807.9	['path:pau03010 : Ribosome']
PA3179	PA14_23110	0.606028	0		most stable	555.328	484.998	25.8235	282.222	444.331	665.268	4561.21	235223	4535.38	[]		469.84	439.292	251.873	361.582	543.914	63.5309	4252.2	192978	4188.67	[]
PA3440	PA14_19610	0.605802	0		most stable	341.4	464.162	0	110.732	191.607	348.749	4192.63	215446	4192.63	[]		335.304	379.735	145.41	228.986	332.897	40.4366	3237.56	144198	3197.12	[]
PA4563	PA14_60400	0.605776	0	rpsT	most stable	2583	3646.51	21.0666	443.218	1170	3125.92	30510.1	1.3297e+07	30489	['path:pae03010 : Ribosome']		1809.33	2494.13	211.392	803.491	2252.15	22.3822	14753.5	6.22067e+06	14731.1	['path:pau03010 : Ribosome']
PA2620	PA14_30230	0.60554	0	clpA	most stable	7826.6	11065	738.215	2754.2	4364.33	9027.04	180309	1.22434e+08	179571	[]		6957.05	6899.59	2995.47	4951.84	8772.55	1341.47	89081.9	4.76044e+07	87740.4	[]
PA0836	PA14_53470	0.605216	0	ackA	most stable	893.053	1156.3	12.5302	324.343	590.929	983.629	14005.8	1.33704e+06	13993.2	['path:pae00430 : Taurine and hypotaurine metabolism', 'path:pae00620 : Pyruvate metabolism', 'path:pae00640 : Propanoate metabolism', 'path:pae00680 : Methane metabolism']		649.64	576.406	276.843	490.6	844.732	6.5859	3792.37	332244	3785.79	['path:pau00430 : Taurine and hypotaurine metabolism', 'path:pau00620 : Pyruvate metabolism', 'path:pau00640 : Propanoate metabolism', 'path:pau00680 : Methane metabolism']
PA0580	PA14_07570	0.604714	0	gcp	most stable	433.003	345.059	15.1119	215.266	348.872	514.559	3207.73	119066	3192.61	[]		432.487	295.454	237.113	324.766	532.53	65.1789	1617.39	87293.2	1552.21	[]
PA4450	PA14_57810	0.603832	0	murA	most stable	1994.28	869.253	477.986	1359.62	1877.01	2488.26	5899.99	755601	5422	['path:pae00520 : Amino sugar and nucleotide sugar metabolism', 'path:pae00550 : Peptidoglycan biosynthesis']		2471.02	1154.86	1577.61	2221.68	3180.54	507.154	5989.16	1.3337e+06	5482	['path:pau00520 : Amino sugar and nucleotide sugar metabolism', 'path:pau00550 : Peptidoglycan biosynthesis']
PA3742	PA14_16000	0.603267	0	rplS	most stable	3315.52	5049.19	99.8477	804.844	2006.67	3915.73	59554.6	2.54943e+07	59454.8	['path:pae03010 : Ribosome']		3145.37	3375.96	851.389	1828.41	4013.44	155.085	18837.8	1.13971e+07	18682.7	['path:pau03010 : Ribosome']
PA5207	PA14_68780	0.603226	0		most stable	276.987	254.814	7.75093	100.052	206.787	378.076	2298.89	64930.1	2291.14	[]		207.514	163.507	82.798	157.579	295.376	10.7586	861.136	26734.7	850.378	[]
PA1800	PA14_41250	0.602665	0	tig	most stable	5380.6	4171.34	502.337	2757.35	4521.98	6847.61	57318.6	1.74001e+07	56816.2	[]		6761.46	4217.76	3568.73	6110.56	8999.81	544.911	26270.7	1.77895e+07	25725.7	[]
PA5170	PA14_68300	0.601195	0	arcD	most stable	7942.03	10793.1	27.6471	1185.36	3340.85	10004.5	63250.4	1.16492e+08	63222.8	[]		4799.48	6371.59	1001.85	2489.13	6142.68	53.3613	49297.3	4.05972e+07	49243.9	[]
PA4430	PA14_57560	0.600749	0		most stable	3501.93	3206.33	191.704	1352.79	2536.47	4546.04	24573.5	1.02806e+07	24381.8	['path:pae00190 : Oxidative phosphorylation', 'path:pae02020 : Two-component system']		4556.59	3382.55	1878.92	3608.88	6381.79	300.239	17625.3	1.14417e+07	17325.1	['path:pau00190 : Oxidative phosphorylation', 'path:pau02020 : Two-component system']
PA4320	PA14_56130	0.600273	0		most stable	561.494	922.228	38.1698	255.023	380.876	628.031	21028	850505	20989.8	[]		369.748	278.305	183.601	268.518	492.55	31.8532	2042.8	77453.4	2010.95	[]
PA3834	PA14_14440	0.599374	0	valS	most stable	1855.19	777.564	413.443	1311.2	1770.84	2293.27	5650.84	604606	5237.4	['path:pae00970 : Aminoacyl-tRNA biosynthesis']		1617.5	617.698	1209.44	1587.09	2070.99	227.729	3877.22	381550	3649.49	['path:pau00970 : Aminoacyl-tRNA biosynthesis']
PA1810	PA14_41130	0.5982	0	nppA2	most stable	647.378	375.095	125.122	409.502	544.832	782.38	3894.57	140696	3769.45	['path:pae02010 : ABC transporters']		750.195	325.397	513.426	722.769	939.647	106.218	3093.4	105883	2987.18	['path:pau02010 : ABC transporters']
PA5316	PA14_70190	0.597717	0	rpmB	most stable	3216.88	3514.92	100.898	867.854	2171.15	4092.61	34608.5	1.23546e+07	34507.6	['path:pae03010 : Ribosome']		3863.12	6920.17	1098.58	2114.68	4028.99	68.7569	82466.8	4.78888e+07	82398.1	['path:pau03010 : Ribosome']
PA3999	PA14_12100	0.596945	0	dacC	most stable	1712.65	696.128	331.3	1194.61	1634.66	2128.43	4846	484594	4514.7	['path:pae00550 : Peptidoglycan biosynthesis']		1859.84	1155.09	1371.05	1730.18	2150.83	536.32	19571.3	1.33423e+06	19035	['path:pau00550 : Peptidoglycan biosynthesis']
PA2623	PA14_30190	0.596897	0	icd	most stable	11234.4	9173.83	504.163	4678.77	9012.18	14661.1	75798.9	8.41591e+07	75294.7	['path:pae00020 : Citrate cycle (TCA cycle)', 'path:pae00480 : Glutathione metabolism']		10337.9	5988.43	5390.58	9009.85	13760.3	1300.63	37488.1	3.58613e+07	36187.4	['path:pau00020 : Citrate cycle (TCA cycle)', 'path:pau00480 : Glutathione metabolism']
PA2815	PA14_27730	0.596162	0		most stable	1691.69	2241.63	56.9481	496.761	1117.24	2110.33	28356.8	5.02491e+06	28299.9	['path:pae00071 : Fatty acid degradation']		1801.52	3746.69	518.006	1251.32	2209.03	48.0811	70642.8	1.40377e+07	70594.7	['path:pau00071 : Fatty acid degradation']
PA2613	PA14_30320	0.595996	0		most stable	803.767	364.948	131.895	582.459	739.399	934.685	5673.61	133187	5541.72	[]		868.827	382.279	681.291	801.761	990.805	151.269	4749.51	146137	4598.24	[]
PA4854	PA14_64200	0.595815	0	purH	most stable	779.806	489.864	63.0666	456.637	680.207	987.85	6807.23	239967	6744.17	['path:pae00230 : Purine metabolism', 'path:pae00670 : One carbon pool by folate']		743.285	474.011	394.11	643.639	1026.33	58.5178	2858.29	224686	2799.77	['path:pau00230 : Purine metabolism', 'path:pau00670 : One carbon pool by folate']
PA3728	PA14_16190	0.595704	0		most stable	1570.09	1022.87	54.9237	845.612	1357.26	2100.57	8558.41	1.04627e+06	8503.48	[]		1001.45	564.716	653.199	879.74	1203.03	131.568	4344.63	318904	4213.06	[]
PA0903	PA14_52600	0.595056	0	alaS	most stable	1953.11	907.474	489.446	1337.6	1794.55	2334.01	10929.8	823510	10440.3	['path:pae00970 : Aminoacyl-tRNA biosynthesis']		1502.12	660.499	1010.42	1366.07	1868.4	283.934	3357.61	436259	3073.68	['path:pau00970 : Aminoacyl-tRNA biosynthesis']
PA2616	PA14_30280	0.594109	0	trxB1	most stable	1177.02	739.876	136.514	699.227	999.996	1403	5674.03	547417	5537.52	['path:pae00450 : Selenocompound metabolism']		1067.46	736.606	657.644	840.217	1169.71	340.646	5885.19	542588	5544.54	['path:pau00450 : Selenocompound metabolism']
PA3308	PA14_21230	0.594093	0	hepA	most stable	956.435	560.987	88.8545	544.739	862.062	1262.15	3805.79	314706	3716.94	[]		972.3	465.861	638.487	952.884	1214.38	107.807	2649.05	217027	2541.24	[]
PA1802	PA14_41230	0.593957	0	clpX	most stable	10519.4	8392.08	857.572	5997.83	8442.48	12391.2	107114	7.04269e+07	106256	[]		13242.5	10127.3	7841.04	11365.6	15442.7	1230.64	119366	1.02561e+08	118135	[]
PA0588	PA14_07680	0.59368	0		most stable	10907.3	16657.4	89.17	1407.3	5570.25	13686.9	200873	2.77469e+08	200783	[]		11963.4	21351.9	1850.34	5418.05	14992.8	204.258	298665	4.55904e+08	298461	[]
PA3482	PA14_19050	0.59363	0	metG	most stable	1602.27	667.979	524.344	1136.81	1519.28	1916.86	6184.44	446195	5660.1	['path:pae00450 : Selenocompound metabolism', 'path:pae00970 : Aminoacyl-tRNA biosynthesis']		1961.7	628.948	1583.57	1893.1	2240.98	323.493	4625.27	395576	4301.78	['path:pau00450 : Selenocompound metabolism', 'path:pau00970 : Aminoacyl-tRNA biosynthesis']
PA3803	PA14_14880	0.593252	0	gcpE	most stable	1249.29	716.726	245.274	807.041	1091.58	1465.95	6277.98	513696	6032.71	['path:pae00900 : Terpenoid backbone biosynthesis']		1679	907.817	1118.18	1550.34	2099.53	213.303	13283.4	824132	13070.1	['path:pau00900 : Terpenoid backbone biosynthesis']
PA1770	PA14_41670	0.592851	0	ppsA	most stable	4164.23	1620.36	949.641	3120.27	3935.71	5084.58	14970.7	2.62558e+06	14021.1	['path:pae00010 : Glycolysis / Gluconeogenesis', 'path:pae00620 : Pyruvate metabolism', 'path:pae00680 : Methane metabolism']		5292.42	6695.8	3685.56	4742.29	5714.56	1346.11	124646	4.48337e+07	123300	['path:pau00010 : Glycolysis / Gluconeogenesis', 'path:pau00620 : Pyruvate metabolism', 'path:pau00680 : Methane metabolism']
PA4268	PA14_08790	0.59243	0	rpsL	most stable	4869.08	4119.97	159.431	2054.18	3827.14	6609.67	43545.7	1.69741e+07	43386.2	['path:pae03010 : Ribosome']		6141.26	4831.5	3094.13	4864.79	7644.77	325.942	33773.8	2.33434e+07	33447.9	['path:pau03010 : Ribosome']
PA5560	PA14_73310	0.592155	0	atpB	most stable	2871.43	2638.46	177.678	1182.73	2048.47	3567.28	16061.8	6.96145e+06	15884.2	['path:pae00190 : Oxidative phosphorylation']		4447.13	5085.38	1467.56	2490.82	4707.55	297.183	33691.3	2.58611e+07	33394.1	['path:pau00190 : Oxidative phosphorylation']
PA4333	PA14_56300	0.592148	0		most stable	1183.64	683.296	145.896	717.074	1024.62	1516.54	5218.47	466894	5072.57	['path:pae00020 : Citrate cycle (TCA cycle)', 'path:pae00620 : Pyruvate metabolism']		1122.53	686.545	606.931	995.694	1522.91	78.0237	5431.94	471344	5353.92	['path:pau00020 : Citrate cycle (TCA cycle)', 'path:pau00620 : Pyruvate metabolism']
PA4614	PA14_61050	0.591691	0	mscL	most stable	1314	1269.76	43.9726	495.984	891.363	1765.39	12350.4	1.6123e+06	12306.4	[]		1142.49	1250.52	419.876	637.885	1363.8	95.1488	9619.79	1.56379e+06	9524.64	[]
PA4756	PA14_62910	0.591669	0	carB	most stable	3414.28	1576.6	1144.22	2375.35	3029.37	4026.46	14439.6	2.48567e+06	13295.4	['path:pae00240 : Pyrimidine metabolism', 'path:pae00250 : Alanine, aspartate and glutamate metabolism']		4832.13	1878.13	3364.81	4508.43	6138.68	1119.83	11372.9	3.52738e+06	10253.1	['path:pau00240 : Pyrimidine metabolism', 'path:pau00250 : Alanine, aspartate and glutamate metabolism']
PA3650	PA14_17130	0.591321	0	dxr	most stable	744.075	587.444	36.4686	402.291	567.48	879.827	4838.48	345091	4802.02	['path:pae00900 : Terpenoid backbone biosynthesis']		788.897	430.141	467.51	686.024	964.431	161.803	2262.04	185021	2100.24	['path:pau00900 : Terpenoid backbone biosynthesis']
PA5078	PA14_67090	0.591279	0	opgG	most stable	2004.17	889.892	377.038	1445.42	1816.35	2349.09	8744.83	791908	8367.79	[]		2290.75	2326.6	1626.28	2145.39	2554.26	269.586	42923.5	5.41305e+06	42653.9	[]
PA4449	PA14_57800	0.591015	0	hisG	most stable	789.515	694.044	46.7677	412.554	632.943	930.706	6858.65	481697	6811.88	['path:pae00340 : Histidine metabolism']		724.755	371.116	480.606	694.925	928.837	43.9168	2373.22	137727	2329.31	['path:pau00340 : Histidine metabolism']
PA4751	PA14_62860	0.589826	0	ftsH	most stable	6464.72	4405.97	1094.73	3883.19	5417.16	7626.69	50074.9	1.94126e+07	48980.2	[]		7372.5	5492.01	4831.03	6441.13	8489.07	1501.72	63901.4	3.01621e+07	62399.6	[]
PA0086	PA14_01040	0.589823	0	tagJ1	most stable	416.349	546.806	0	97.2111	243.379	489.706	4470.06	298997	4470.06	[]		157.341	191.009	41.4727	99.1384	191.77	0	1640.8	36484.6	1640.8	[]
PA3648	PA14_17150	0.588697	0	opr86	most stable	3555.67	2839.92	719.643	2102	3043.8	4329.91	40352.3	8.06512e+06	39632.7	[]		3931.9	2175.12	2570.33	3382.4	4389.99	1048.16	13174.6	4.73113e+06	12126.4	[]
PA4429	PA14_57540	0.588677	0		most stable	2928.22	3431.85	90.7797	1019.97	1993.13	3477.42	33104.3	1.17776e+07	33013.5	['path:pae00190 : Oxidative phosphorylation', 'path:pae02020 : Two-component system']		3147.79	2151.5	1491.52	2543.52	4509.75	217.475	12743.4	4.62894e+06	12525.9	['path:pau00190 : Oxidative phosphorylation', 'path:pau02020 : Two-component system']
PA0079	PA14_00940	0.588543	0	tssK1	most stable	340.351	290.862	8.79299	145.143	255.026	439.114	2490.07	84600.6	2481.28	['path:pae02025 : Biofilm formation']		173.54	172.265	67.0418	137.206	210.155	5.94551	1361.58	29675.4	1355.64	['path:pau02025 : Biofilm formation']
PA3167	PA14_23270	0.588411	0	serC	most stable	1062.74	447.329	270.219	771.458	963.363	1300.05	4345.65	200103	4075.43	['path:pae00260 : Glycine, serine and threonine metabolism', 'path:pae00270 : Cysteine and methionine metabolism', 'path:pae00680 : Methane metabolism', 'path:pae00750 : Vitamin B6 metabolism']		1377.35	410.303	1101.58	1345.07	1632.1	373.579	2879.6	168348	2506.03	['path:pau00260 : Glycine, serine and threonine metabolism', 'path:pau00270 : Cysteine and methionine metabolism', 'path:pau00680 : Methane metabolism', 'path:pau00750 : Vitamin B6 metabolism']
PA4465	PA14_57970	0.588105	0		most stable	1386.21	880.383	166.274	791.699	1169.19	1658.93	6035.11	775075	5868.84	[]		1710.6	825.58	1160.04	1573.92	2093.93	292.589	5211.5	681582	4918.91	[]
PA3997	PA14_12120	0.58786	0	lipB	most stable	712.083	534.464	120.939	451.981	607.393	814.304	10649	285651	10528	['path:pae00785 : Lipoic acid metabolism']		881.98	395.567	604.647	777.757	1054.71	132.029	3828.89	156473	3696.86	['path:pau00785 : Lipoic acid metabolism']
PA4112	PA14_10770	0.587417	0		most stable	1005.2	920.71	67.4837	347.438	700.52	1360.74	5565.25	847707	5497.77	[]		788.25	801.55	192.171	543.395	1073.09	53.4997	5182.59	642483	5129.09	[]
PA0767	PA14_54370	0.586802	0	lepA	most stable	1760.19	1105.37	346.548	1001.05	1547.02	2190.09	9815.83	1.22183e+06	9469.28	[]		2357.24	1223.49	1510.28	2054.53	2823.18	348.369	7320.1	1.49693e+06	6971.73	[]
PA1767	PA14_41710	0.58667	0		most stable	1088.84	592.099	198.089	719.448	1017.01	1299.41	6892.24	350582	6694.15	[]		1190.9	512.946	888.023	1135.46	1461.24	224.655	6700.17	263114	6475.52	[]
PA3309	PA14_21220	0.586668	0		most stable	9134.1	16326.3	10.9912	1117.69	2948.31	10011.9	148103	2.66547e+08	148092	[]		4450.26	5311.48	1189.86	2488.55	5529.83	16.4326	36796.9	2.82118e+07	36780.5	[]
PA4352	PA14_56590	0.586397	0		most stable	4296.9	8027.81	31.0491	570.805	1545.67	4541.33	118193	6.44457e+07	118162	[]		2964.77	3328.75	1017.81	2143.79	3742.5	73.0687	35510.5	1.10806e+07	35437.4	[]
PA4491	PA14_58270	0.586327	0	magB	most stable	858.025	554.626	48.3237	471.407	751.556	1087.04	3765.71	307611	3717.38	[]		484.821	277.654	292.297	431.448	612.78	65.9777	2343.16	77092	2277.18	[]
PA4667	PA14_61720	0.586222	0		most stable	1028.95	426.313	273.807	784.771	968.838	1179.97	5282.79	181742	5008.98	[]		880.716	348.398	689.264	837.809	1038.72	43.9168	2532.95	121381	2489.03	[]
PA0083	PA14_01010	0.585955	0	tssB1	most stable	784.381	1281.95	0	213.683	453.129	838.766	21657.9	1.64341e+06	21657.9	['path:pae02025 : Biofilm formation']		450.753	789.334	114.632	257.889	426.959	13.5659	6277.85	623047	6264.28	['path:pau02025 : Biofilm formation']
PA4276	PA14_08695	0.58555	0	secE	most stable	2593.57	2413.37	52.4289	983.127	1914.65	3160.48	16242.9	5.82434e+06	16190.5	['path:pae00970 : Aminoacyl-tRNA biosynthesis', 'path:pae02024 : Quorum sensing', 'path:pae03060 : Protein export', 'path:pae03070 : Bacterial secretion system']		4942.07	5305.21	1789.4	3075.82	5618.22	125.29	32566.7	2.81453e+07	32441.4	['path:pau02024 : Quorum sensing', 'path:pau03060 : Protein export', 'path:pau03070 : Bacterial secretion system']
PA2851	PA14_27210	0.585547	0	efp	most stable	3016.03	2771.5	194.31	1196.27	2250.65	3921.48	28266.6	7.68119e+06	28072.3	[]		3392.31	2252.07	1645.5	2814.33	4844.65	225.37	13297.8	5.07181e+06	13072.4	[]
PA2615	PA14_30290	0.58531	0	ftsK	most stable	1943.2	708.103	726.615	1452.6	1772.73	2252.35	6029.89	501409	5303.28	[]		2176.86	803.659	1659.25	2070.8	2565.41	587.256	8978.7	645867	8391.44	[]
PA4321	PA14_56140	0.585214	0		most stable	359.407	397.343	11.7824	138.711	250.984	454.69	4709.55	157881	4697.77	[]		211.418	190.059	96.4333	161.218	252.591	8.59356	1101	36122.5	1092.4	[]
PA4328	PA14_56220	0.584078	0		most stable	501.668	460.022	6.29374	209.125	391.113	636.769	2992.1	211620	2985.8	[]		528.356	400.598	272.468	449.333	661.602	8.55849	2541.91	160479	2533.36	[]
PA0381	PA14_04980	0.584068	0	thiG	most stable	437.787	240.377	52.3009	258.987	383.899	588.839	2231.17	57780.9	2178.87	['path:pae00730 : Thiamine metabolism']		309.254	178.581	165.279	298.066	400.486	26.4084	983.875	31891.3	957.467	['path:pau00730 : Thiamine metabolism']
PA1789	PA14_41440	0.583872	0		most stable	2384.37	3064.98	54.7421	661.267	1381.09	2957.95	26871.1	9.39412e+06	26816.3	[]		1751.93	1504.66	818.849	1371.81	2178.83	77.0264	12445.6	2.26402e+06	12368.6	[]
PA4967	PA14_65660	0.582899	0	parE	most stable	1159.36	484.806	233.426	818.704	1065.08	1413	3583.81	235036	3350.38	[]		1143.16	423.664	816.299	1180.42	1449	141.528	2126.2	179491	1984.67	[]
PA4750	PA14_62850	0.582092	0	folP	most stable	781.479	577.528	3.44043	459.594	636.232	932.716	8118.82	333539	8115.38	['path:pae00790 : Folate biosynthesis']		1239.59	879.74	721.6	1000.58	1384.31	269.83	6894.45	773943	6624.62	['path:pau00790 : Folate biosynthesis']
PA3692	PA14_16630	0.582059	0	lptF	most stable	3514.31	6988.14	33.4396	445.638	1231.98	4106.35	113687	4.88341e+07	113653	[]		4807.53	9874.66	594.982	1904.11	5650.96	10.6254	137990	9.7509e+07	137979	[]
PA5296	PA14_69910	0.582018	0	rep	most stable	750.341	467.343	100.724	432.028	654.33	950.815	4630.92	218409	4530.2	[]		655.82	431.271	326.769	558.047	830.907	40.4366	2666.1	185995	2625.66	[]
PA4746	PA14_62780	0.581776	0		most stable	753.796	867.901	16.049	269.541	537.485	936.901	9547.11	753253	9531.06	['path:pae00970 : Aminoacyl-tRNA biosynthesis']		1239.37	1875.38	430.325	765.209	1432.98	25.2109	33180.7	3.51703e+06	33155.5	[]
PA5475	PA14_72260	0.581456	0		most stable	2513	3848.46	7.95525	386.256	1205.43	2898.1	30565.9	1.48106e+07	30558	[]		1828.82	2033.69	504.741	1260.37	2327.4	19.2083	15108.2	4.1359e+06	15089	[]
PA2970	PA14_25630	0.581306	0	rpmF	most stable	1778.68	2652.68	39.6721	299.715	1112.67	2180.47	36998.1	7.03669e+06	36958.4	['path:pae03010 : Ribosome']		2337.23	2819.83	577.407	1312.69	2591.01	43.14	20187.8	7.95146e+06	20144.6	['path:pau03010 : Ribosome']
PA2624	PA14_30180	0.581143	0	idh	most stable	3263.47	2645.52	400.175	1570.96	2458.71	4115.85	29132.7	6.99877e+06	28732.5	['path:pae00020 : Citrate cycle (TCA cycle)', 'path:pae00480 : Glutathione metabolism']		2698.97	2032.67	1477.95	2253.56	3166.22	515.504	25673.7	4.13175e+06	25158.2	['path:pau00020 : Citrate cycle (TCA cycle)', 'path:pau00480 : Glutathione metabolism']
PA5473	PA14_72230	0.581021	0		most stable	659.1	629.459	44.2929	262.616	476.955	806.528	4579.34	396219	4535.05	[]		543.422	470.113	280.181	441.893	676.988	65.1144	3871.47	221006	3806.35	[]
PA3744	PA14_15980	0.580815	0	rimM	most stable	3257.82	3140.16	76.1893	1274.82	2258.26	3927.26	23517	9.86062e+06	23440.8	[]		2766.98	2259.23	1200.4	2054.66	3754.43	97.1039	20082.5	5.10411e+06	19985.4	[]
PA3800	PA14_14910	0.580477	0		most stable	1366.75	687.066	118.244	844.708	1248.31	1756.84	4235.19	472059	4116.95	[]		1735.03	607.11	1370.83	1748.81	2105.03	253.11	4387.65	368582	4134.54	[]
PA0595	PA14_07770	0.580105	0	lptD	most stable	5490.46	3419.6	778.007	3242.43	5043.95	6703.58	35032.5	1.16937e+07	34254.5	[]		6351.75	3563.68	4270.07	5645.73	7503.02	599.417	20038.5	1.26998e+07	19439.1	[]
PA4942	PA14_65280	0.579943	0	hflK	most stable	3093.35	1707.28	640.132	1962.63	2799.53	3861.44	15729.8	2.9148e+06	15089.7	[]		3909.82	1765.47	2863.83	3660.4	4832.16	1035.29	16632.5	3.11689e+06	15597.2	[]
PA1658	PA14_43030	0.579919	0	hsiC2	most stable	932.753	1349.67	19.7479	179.351	470.222	1115.29	18211.1	1.82162e+06	18191.4	['path:pae02025 : Biofilm formation']		1594.81	2238.44	316.849	791.271	1985.64	33.697	20192.3	5.01063e+06	20158.6	['path:pau02025 : Biofilm formation']
PA2741	PA14_28680	0.579899	0	rplT	most stable	7535.56	5895.28	112.497	3344.18	6210.17	10507.2	65428.4	3.47543e+07	65315.9	['path:pae03010 : Ribosome']		8786.46	6085.58	4684.02	7180.86	11530.6	371.211	37491.3	3.70343e+07	37120.1	['path:pau03010 : Ribosome']
PA0300	PA14_03920	0.579617	0	spuD	most stable	2734.04	2367.63	175.147	1260.26	2000.01	3317.17	20644.1	5.60566e+06	20468.9	['path:pae02010 : ABC transporters']		2988.01	3039.83	1545.84	2342.84	3750.64	527.067	49152	9.24059e+06	48624.9	['path:pau02010 : ABC transporters']
PA5118	PA14_67580	0.579591	0	thiI	most stable	772.097	769.965	5.34968	297.386	553.757	949.86	7922.36	592847	7917.01	['path:pae00730 : Thiamine metabolism', 'path:pae04122 : Sulfur relay system']		705.243	639.758	265.918	528.492	930.94	0	4626.36	409290	4626.36	['path:pau00730 : Thiamine metabolism', 'path:pau04122 : Sulfur relay system']
PA0002	PA14_00020	0.57938	0	dnaN	most stable	1916.12	916.22	449.243	1307.73	1785.67	2326.09	8950.63	839459	8501.38	['path:pae03030 : DNA replication', 'path:pae03430 : Mismatch repair', 'path:pae03440 : Homologous recombination']		2227.27	984.539	1487.46	2082.36	2760.8	617.315	7435.39	969317	6818.07	['path:pau03030 : DNA replication', 'path:pau03430 : Mismatch repair', 'path:pau03440 : Homologous recombination']
PA5114	PA14_67530	0.579221	0		most stable	942.548	810.712	10.3213	423.628	709.203	1113.92	6431.5	657253	6421.18	[]		571.477	339.087	382.564	487.31	678.089	44.503	2671.54	114980	2627.03	[]
PA5322	PA14_70270	0.578499	0	algC	most stable	1532.28	758.52	353.473	1106.36	1373.13	1723.11	5808.58	575352	5455.1	['path:pae00010 : Glycolysis / Gluconeogenesis', 'path:pae00030 : Pentose phosphate pathway', 'path:pae00051 : Fructose and mannose metabolism', 'path:pae00052 : Galactose metabolism', 'path:pae00230 : Purine metabolism', 'path:pae00500 : Starch and sucrose metabolism', 'path:pae00520 : Amino sugar and nucleotide sugar metabolism', 'path:pae00521 : Streptomycin biosynthesis']		2195.05	2523.55	1545.7	1979.15	2477.95	358.654	47715.2	6.3683e+06	47356.6	['path:pau00010 : Glycolysis / Gluconeogenesis', 'path:pau00030 : Pentose phosphate pathway', 'path:pau00051 : Fructose and mannose metabolism', 'path:pau00052 : Galactose metabolism', 'path:pau00230 : Purine metabolism', 'path:pau00500 : Starch and sucrose metabolism', 'path:pau00520 : Amino sugar and nucleotide sugar metabolism', 'path:pau00521 : Streptomycin biosynthesis']
PA0594	PA14_07760	0.578389	0	surA	most stable	1661.78	838.096	351.269	1155.49	1519.05	2011.52	13537.5	702404	13186.2	[]		1939.65	945.781	1258.96	1743.43	2402.04	244.817	5880.18	894501	5635.37	[]
PA1768	PA14_41690	0.578102	0		most stable	384.82	274.099	32.0742	199.354	315.081	494.8	1846.36	75130.1	1814.29	[]		368.967	245.948	197.02	305.79	492.145	35.3799	2653.79	60490.6	2618.41	[]
PA4403	PA14_57220	0.57807	0	secA	most stable	5144.85	2421.9	1187.48	3719.78	4690.77	5880.42	21433.2	5.86561e+06	20245.7	['path:pae02024 : Quorum sensing', 'path:pae03060 : Protein export', 'path:pae03070 : Bacterial secretion system']		5202.34	2203.14	3823.5	4737.55	6057.18	485.24	18181.4	4.85382e+06	17696.1	['path:pau02024 : Quorum sensing', 'path:pau03060 : Protein export', 'path:pau03070 : Bacterial secretion system']
PA4385	PA14_57010	0.577941	0	groEL	most stable	26265.3	24223.8	1021.25	9758.69	18833.2	35936.9	180314	5.8679e+08	179293	['path:pae03018 : RNA degradation']		28620	36011.4	7610.69	19803.9	36512	584.104	419626	1.29682e+09	419042	['path:pau03018 : RNA degradation']
PA1582	PA14_44050	0.57764	0	sdhD	most stable	1159.88	1055.52	83.6399	512.021	905.005	1444.68	10813.4	1.11413e+06	10729.7	['path:pae00020 : Citrate cycle (TCA cycle)', 'path:pae00190 : Oxidative phosphorylation', 'path:pae00650 : Butanoate metabolism']		1128.95	583.542	685.004	1053.58	1440.84	142.862	3337.81	340522	3194.95	['path:pau00020 : Citrate cycle (TCA cycle)', 'path:pau00190 : Oxidative phosphorylation', 'path:pau00650 : Butanoate metabolism']
PA4735	PA14_62650	0.577599	0		most stable	1936.57	875.78	500.017	1295.3	1773.3	2355.78	6527.53	766991	6027.52	[]		2022.32	1917.21	1113.62	1628.16	2466.12	455.929	29579.4	3.67569e+06	29123.5	[]
PA4267	PA14_08810	0.577572	0	rpsG	most stable	5171.75	4665.86	211.099	2304.62	4055.59	6708.14	49220.3	2.17703e+07	49009.2	['path:pae03010 : Ribosome']		7567.05	6456.66	3089.82	5416.53	9114.25	217.294	42660.8	4.16885e+07	42443.5	['path:pau03010 : Ribosome']
PA4632	PA14_61290	0.574929	0		most stable	586.49	361.477	48.5244	331.299	507.475	760.468	2675.78	130665	2627.26	[]		499.6	318.847	270.697	421.676	644.532	41.0798	1894.02	101664	1852.94	[]
PA4719	PA14_62440	0.574917	0		most stable	380.243	265.324	23.5648	207.225	300.928	479.063	2024.82	70396.6	2001.25	[]		412.955	332.502	196.547	295.908	474.677	35.3799	1807.66	110558	1772.28	[]
PA0008	PA14_00090	0.574574	0	glyS	most stable	1021	541.961	142.121	644.292	917.629	1275.39	5051.16	293722	4909.04	['path:pae00970 : Aminoacyl-tRNA biosynthesis']		1096.97	498.041	747.838	1003.39	1391.36	31.5483	2677.46	248045	2645.91	['path:pau00970 : Aminoacyl-tRNA biosynthesis']
PA1794	PA14_41380	0.57437	0	glnS	most stable	1539.04	658.319	430.305	1101.38	1445.16	1843.1	5519.46	433384	5089.15	['path:pae00970 : Aminoacyl-tRNA biosynthesis']		1750.38	656.174	1251.73	1727.01	2154.84	462.152	4075.89	430564	3613.74	['path:pau00970 : Aminoacyl-tRNA biosynthesis']
PA3107	PA14_23930	0.57429	0	metZ	most stable	875.812	557.456	144.919	525.307	802.035	1056	4808.26	310758	4663.34	['path:pae00270 : Cysteine and methionine metabolism', 'path:pae00920 : Sulfur metabolism']		701.588	336.383	471.742	633.059	865.401	121.282	2582.38	113154	2461.1	['path:pau00270 : Cysteine and methionine metabolism', 'path:pau00920 : Sulfur metabolism']
PA4411	PA14_57330	0.574216	0	murC	most stable	1735.4	1063.86	111.116	996.434	1503.03	2195.29	8421.78	1.1318e+06	8310.66	['path:pae00550 : Peptidoglycan biosynthesis']		1600.78	755.874	1048.68	1537.7	1987.77	90.2307	4404.91	571346	4314.68	['path:pau00550 : Peptidoglycan biosynthesis']
PA0091	PA14_01110	0.574193	0	vgrG1	most stable	584.941	500.511	21.7308	190.17	473.758	843.413	3998.1	250511	3976.37	['path:pae03070 : Bacterial secretion system']		283.22	321.639	95.1727	193.244	298.786	0	2428.3	103452	2428.3	['path:pau03070 : Bacterial secretion system']
PA3795	PA14_14990	0.573807	0		most stable	593.834	671.933	29.1309	229.835	423.964	728.42	11444.1	451493	11415	[]		546.472	475.842	243.794	444.726	685.447	17.8623	3396.68	226425	3378.81	[]
PA2025	PA14_38330	0.57379	0	gor	most stable	1325.47	1329.28	0	652.035	936.586	1590.21	20243.6	1.76698e+06	20243.6	['path:pae00480 : Glutathione metabolism']		1152.1	715.193	678.228	994.976	1389.14	0	4199.77	511501	4199.77	['path:pau00480 : Glutathione metabolism']
PA0337	PA14_04410	0.57365	0	ptsP	most stable	2641.78	1028.3	683.632	1857.37	2524.96	3293.77	9207.73	1.05741e+06	8524.09	['path:pae02060 : Phosphotransferase system (PTS)']		2518	1100.26	1767.7	2323.71	3047.5	472.033	11659.6	1.21057e+06	11187.6	['path:pau02060 : Phosphotransferase system (PTS)']
PA4252	PA14_08960	0.573307	0	rplX	most stable	4230.37	4531.59	51.0094	1384.88	2751.56	5252.57	31534.6	2.05353e+07	31483.6	['path:pae03010 : Ribosome']		5865.17	6926.56	1739.61	3471.64	6260.46	71.0488	43970.8	4.79773e+07	43899.7	['path:pau03010 : Ribosome']
PA4856	PA14_64230	0.573021	0	retS	most stable	1042.33	532.009	197.977	675.577	932.98	1294.16	5313.85	283034	5115.87	['path:pae02025 : Biofilm formation']		852.052	400.398	596.49	759.061	959.134	261.922	2486.43	160318	2224.51	['path:pau02025 : Biofilm formation']
PA0089	PA14_01080	0.572998	0	tssG1	most stable	314.183	414.26	0	80.7607	197.391	376.479	5968.75	171611	5968.75	['path:pae02025 : Biofilm formation']		128.471	174.222	33.2387	72.2168	142.976	0	2180.02	30353.2	2180.02	['path:pau02025 : Biofilm formation']
PA3691	PA14_16640	0.572845	0		most stable	2001.7	3411.57	0	263.842	781.915	2390.75	42241.5	1.16388e+07	42241.5	[]		2827.69	5979.38	360.254	1110.91	3381.73	0	86089.6	3.57529e+07	86089.6	[]
PA0963	PA14_51820	0.572509	0	aspS	most stable	2587.49	2040.17	481.978	1521.36	2095.13	3067.32	32505.5	4.1623e+06	32023.5	['path:pae00970 : Aminoacyl-tRNA biosynthesis']		2725.99	1218.02	1814.35	2460.61	3402.2	283.934	9130.88	1.48358e+06	8846.95	['path:pau00970 : Aminoacyl-tRNA biosynthesis']
PA4476	PA14_58090	0.572493	0		most stable	1204.83	618.221	201.349	813.885	1060.83	1447.89	6453.38	382197	6252.03	[]		941.867	586.045	624.082	859.342	1080.29	196.369	8101.24	343449	7904.87	[]
PA4283	PA14_55660	0.57243	0	recD	most stable	437.058	399.893	8.13555	215.665	321.815	526.247	5341.97	159914	5333.84	['path:pae03440 : Homologous recombination']		320.235	192.7	183.104	302.481	393.955	22.5577	1260.91	37133.4	1238.35	['path:pau03440 : Homologous recombination']
PA5487	PA14_72420	0.571918	0		most stable	1092.76	547.09	103.213	751.56	995.796	1307.67	5284.32	299307	5181.1	[]		1127.97	757.811	739.722	1024.73	1329.24	164.957	12757.8	574278	12592.8	[]
PA5565	PA14_73370	0.571783	0	gidA	most stable	1610.01	757.876	428.214	1095.54	1472.6	1916.22	7120.47	574376	6692.26	[]		1976.25	963.549	1347.34	1721.3	2310.1	466.74	7399.68	928426	6932.94	[]
PA4284	PA14_55670	0.571059	0	recB	most stable	896.188	541.58	85.4232	567.988	764.281	1075.59	5032.04	293309	4946.62	['path:pae03440 : Homologous recombination']		705.218	402.768	460.484	653.799	853.69	104.163	3906.58	162222	3802.42	['path:pau03440 : Homologous recombination']
PA4256	PA14_08920	0.57104	0	rplP	most stable	4248.72	4127.79	38.7315	1523.38	2973.17	5449.95	32502.9	1.70387e+07	32464.1	['path:pae03010 : Ribosome']		4637.2	3590.35	1989.5	3625.1	6140.32	126.193	22478.3	1.28906e+07	22352.1	['path:pau03010 : Ribosome']
PA1804	PA14_41210	0.571023	0	hupB	most stable	8256.18	8254.73	102.828	2650.55	5751.66	11522.3	63927.1	6.81405e+07	63824.3	['path:pae00970 : Aminoacyl-tRNA biosynthesis']		10397.9	8781.72	3344.3	7965.3	16220.2	237.954	63439	7.71186e+07	63201	[]
PA3735	PA14_16090	0.570537	0	thrC	most stable	730.782	319.582	106.613	523.49	695.823	891.289	2811.08	102133	2704.47	['path:pae00260 : Glycine, serine and threonine metabolism', 'path:pae00750 : Vitamin B6 metabolism']		970.897	499.063	664.138	845.332	1224.04	101.694	3620.47	249064	3518.77	['path:pau00260 : Glycine, serine and threonine metabolism', 'path:pau00750 : Vitamin B6 metabolism']
PA0586	PA14_07650	0.570008	0		most stable	2517.73	3107.89	20.7958	432.315	1589.22	3131.11	19575.5	9.65899e+06	19554.7	[]		2672.54	4169.11	444.991	1363.56	3482.55	56.9094	52688.9	1.73815e+07	52632	[]
PA4928	PA14_65080	0.569805	0		most stable	773.333	569.855	122.09	403.994	601.6	980.971	5681.88	324735	5559.79	[]		762.553	551.013	378.528	587.541	936.284	105.939	2808.89	303616	2702.95	[]
PA0462	PA14_06040	0.569293	0		most stable	437.269	317.087	25.2586	227.45	359.63	548.681	2421.34	100544	2396.08	[]		472.393	511.336	206.625	338.147	564.534	12.7729	5423.95	261465	5411.17	[]
PA3770	PA14_15310	0.568823	0	guaB	most stable	2140.32	1289.5	409.121	1309.78	1822.97	2554.49	12488.8	1.6628e+06	12079.7	['path:pae00230 : Purine metabolism']		2370.08	1389.02	1512.04	1975.63	2971.53	188.661	11112.6	1.92937e+06	10923.9	['path:pau00230 : Purine metabolism']
PA4463	PA14_57950	0.568723	0		most stable	9283.02	12443.3	261.754	2635.95	5409.06	11260.3	129306	1.54835e+08	129044	[]		6969.98	5376.83	3342.53	5533.27	8927.21	270.459	41519	2.89103e+07	41248.5	[]
PA4481	PA14_58150	0.568699	0	mreB	most stable	1290.76	846.055	64.9776	720.066	1116.85	1701.42	9321.8	715808	9256.83	[]		1141.44	626.742	698.192	1051.11	1477.21	134.758	4232.55	392805	4097.79	[]
PA0078	PA14_00925	0.56849	0	tssL1	most stable	301.793	275.057	0	110.309	219.343	405.077	1510.12	75656.1	1510.12	['path:pae03070 : Bacterial secretion system']		146.105	166.018	46.1964	98.1026	181.445	0	1175.26	27562.1	1175.26	['path:pau03070 : Bacterial secretion system']
PA1822	PA14_40960	0.568396	0	fimL	most stable	1013.06	396.094	200.397	740.775	991.973	1256.86	3767.77	156891	3567.38	[]		974.221	325.989	745.108	942.567	1188.69	273.583	1937.79	106269	1664.21	[]
PA0837	PA14_53430	0.568165	0	slyD	most stable	1488.74	1344.28	111.864	747.259	1181.25	1755.22	12657.9	1.80709e+06	12546.1	[]		1379.46	1009.94	762.185	1039.23	1730.3	240.826	7087.58	1.01998e+06	6846.75	[]
PA4259	PA14_08890	0.56784	0	rpsS	most stable	4067.33	4363.7	86.4059	1311.18	2801.08	5262.01	39046.6	1.90419e+07	38960.2	['path:pae03010 : Ribosome']		4606.81	3842.85	1839.31	3845.78	6154.52	91.6759	43504.5	1.47675e+07	43412.8	['path:pau03010 : Ribosome']
PA0955	PA14_51910	0.567544	0		most stable	541.859	261.04	116.195	371.153	489.368	671.239	2259.9	68141.9	2143.71	[]		556.867	222.875	400.208	507.589	706.01	63.0965	1399.5	49673.4	1336.41	[]
PA3353	PA14_20700	0.567526	0		most stable	876.632	720.114	91.9954	443.474	689.946	1066.17	8439.59	518564	8347.6	[]		784.984	495.061	467.409	655.149	946.245	103.673	4391.53	245085	4287.86	[]
PA3807	PA14_14820	0.567308	0	ndk	most stable	1907.56	1521.03	127.384	860.715	1462.18	2444.74	11161.9	2.31353e+06	11034.6	['path:pae00230 : Purine metabolism', 'path:pae00240 : Pyrimidine metabolism']		2634.37	2308.77	1318.93	2118.57	3283.29	164.472	24828.1	5.33041e+06	24663.6	['path:pau00230 : Purine metabolism', 'path:pau00240 : Pyrimidine metabolism']
PA4488	PA14_58240	0.566873	0	magE	most stable	504.804	410.87	8.13719	234.528	383.09	644.941	2987.66	168815	2979.52	[]		220.91	160.985	122.996	181.081	261.059	31.4179	1042.98	25916.1	1011.56	[]
PA3831	PA14_14470	0.565671	0	pepA	most stable	1234.74	503.96	338.557	879.769	1168.73	1524.25	5439.5	253976	5100.94	['path:pae00480 : Glutathione metabolism']		1071.64	348.483	847.345	1019.97	1220.39	262.838	2380.9	121440	2118.06	['path:pau00480 : Glutathione metabolism']
PA3297	PA14_21400	0.565659	0		most stable	890.613	383.783	287.826	629.949	835.519	1044.96	2843.95	147289	2556.12	[]		724.938	278.519	526.825	696.27	870.299	200.956	2087.96	77573	1887.01	[]
PA3108	PA14_23920	0.565147	0	purF	most stable	1407.78	733.041	446.322	994.45	1280.55	1622.99	9108.85	537349	8662.53	['path:pae00230 : Purine metabolism', 'path:pae00250 : Alanine, aspartate and glutamate metabolism']		1406.37	505.406	1059.43	1309.85	1688.69	273.083	4753.51	255435	4480.43	['path:pau00230 : Purine metabolism', 'path:pau00250 : Alanine, aspartate and glutamate metabolism']
PA1673	PA14_42860	0.564958	0		most stable	1973.87	3098.02	17.0394	400.704	1158.66	2461.28	43824.9	9.59774e+06	43807.9	[]		2221.56	2564.98	638.642	1616.84	3038.96	28.8429	25651.9	6.57911e+06	25623.1	[]
PA4602	PA14_60890	0.564433	0	glyA3	most stable	1692.94	1491.67	187.134	824.536	1297.06	2123.24	16978.3	2.22508e+06	16791.2	['path:pae00260 : Glycine, serine and threonine metabolism', 'path:pae00460 : Cyanoamino acid metabolism', 'path:pae00630 : Glyoxylate and dicarboxylate metabolism', 'path:pae00670 : One carbon pool by folate', 'path:pae00680 : Methane metabolism']		1152.55	1000.75	482.854	908.806	1508.15	43.9168	9469.5	1.0015e+06	9425.59	['path:pau00260 : Glycine, serine and threonine metabolism', 'path:pau00460 : Cyanoamino acid metabolism', 'path:pau00630 : Glyoxylate and dicarboxylate metabolism', 'path:pau00670 : One carbon pool by folate', 'path:pau00680 : Methane metabolism']
PA3802	PA14_14890	0.564324	0	hisS	most stable	1272.23	776.043	157.201	779.852	1109.86	1527.52	6748.75	602243	6591.55	['path:pae00970 : Aminoacyl-tRNA biosynthesis']		1809.61	902.615	1193.53	1736.26	2324.87	198.707	11281.8	814713	11083.1	['path:pau00970 : Aminoacyl-tRNA biosynthesis']
PA5441	PA14_71840	0.564221	0		most stable	939.8	605.762	137.781	541.903	835.153	1194.92	10543.5	366947	10405.8	[]		673.461	382.012	426.934	603.415	783.491	60.655	3285.94	145933	3225.29	[]
PA5027	PA14_66460	0.563956	0		most stable	916.782	1366.62	0.691003	167.423	466.771	1122.08	15698.7	1.86765e+06	15698	[]		805.876	1035.83	217.965	452.761	980.866	0	11185.6	1.07294e+06	11185.6	[]
PA3028	PA14_24910	0.563597	0	moeA2	most stable	391.778	189.171	22.8173	236.498	378.745	515.4	1148.21	35785.8	1125.39	['path:pae00790 : Folate biosynthesis']		422.089	194.358	295.982	404.874	527.7	62.5715	1053.29	37775.2	990.721	['path:pau00790 : Folate biosynthesis']
PA5065	PA14_66920	0.563582	0	ubiB	most stable	556.691	302.785	90.758	373.52	494.88	652.547	2782.92	91679	2692.16	[]		547.523	245.999	374.848	496.383	658.671	69.3599	1625.06	60515.6	1555.7	[]
PA3828	PA14_14500	0.563539	0	lptF	most stable	743.193	365.67	100.779	499.877	641.853	914.126	2995.57	133714	2894.79	['path:pae02010 : ABC transporters']		822.841	572.813	528.472	654.544	858.282	94.6448	5534.92	328115	5440.28	['path:pau02010 : ABC transporters']
PA3658	PA14_17040	0.562974	0	glnD	most stable	729.088	411.648	103.361	456.107	595.683	872.395	3072.68	169454	2969.32	['path:pae02020 : Two-component system']		712.899	335.216	491.069	645.928	807.55	222.363	2427.17	112370	2204.81	['path:pau02020 : Two-component system']
PA1440	PA14_45840	0.56292	0		most stable	920.326	538.72	131.053	522.223	827.164	1162.02	4491.94	290219	4360.89	[]		893.168	573.939	455.436	730.341	1172.34	129.186	3803.86	329406	3674.68	[]
PA3806	PA14_14830	0.562441	0		most stable	2009.54	1354.96	415.842	1121.04	1632.43	2497.45	11227.1	1.83593e+06	10811.3	[]		2728.24	1800.38	1522.18	2375.7	3268.1	463.744	22482.8	3.24135e+06	22019	[]
PA2952	PA14_25860	0.562161	0	etfB	most stable	3670.24	2542.43	445.493	1945.8	3033.65	4598.64	16520.4	6.46393e+06	16074.9	[]		3634.21	2576.29	1859.44	2930.6	4803.4	515.682	18264.9	6.63725e+06	17749.2	[]
PA4414	PA14_57370	0.562033	0	murD	most stable	1545.62	965.077	162.321	885.572	1265.04	1902.92	6291.64	931373	6129.32	['path:pae00470 : D-Amino acid metabolism', 'path:pae00550 : Peptidoglycan biosynthesis']		1959.27	1611.58	1018.98	1405.65	2390.29	119.755	11293.3	2.59718e+06	11173.6	['path:pau00470 : D-Amino acid metabolism', 'path:pau00550 : Peptidoglycan biosynthesis']
PA3745	PA14_15970	0.561817	0	rpsP	most stable	2045.41	3198.27	67.7238	625.181	1081.79	2105.15	29542.5	1.02289e+07	29474.7	['path:pae03010 : Ribosome']		1403.24	1153.58	677.011	1006.19	1834.11	63.0965	8762.33	1.33074e+06	8699.23	['path:pau03010 : Ribosome']
PA1596	PA14_43850	0.561189	0	htpG	most stable	5716.55	7810.91	127.063	1621.39	3424.86	6668.01	69439.7	6.10104e+07	69312.6	[]		7365.37	17707.5	1485.24	3588.75	7969.51	108.982	263504	3.13557e+08	263395	[]
PA4941	PA14_65270	0.561132	0	hflC	most stable	2548.08	1304.83	403.57	1729.08	2343.76	3136.92	14177.5	1.70259e+06	13773.9	[]		2594.69	895.741	1902.13	2548.99	3105.8	744.715	6505.96	802351	5761.25	[]
PA2999	PA14_25280	0.561062	0	nqrA	most stable	860.344	409.137	232.237	581.389	752.498	1036.31	3369.04	167393	3136.8	[]		972.26	547.61	659.239	828.433	1115.93	179.724	4453.39	299877	4273.66	[]
PA3984	PA14_12280	0.56025	0	lnt	most stable	402.703	197.673	64.0509	264.913	371	491.202	2179.7	39074.5	2115.65	[]		402.885	170.25	269.636	390.797	527.486	53.9033	1205.73	28985.1	1151.83	[]
PA4271	PA14_08750	0.559918	0	rplL	most stable	5826.22	5838.1	77.4631	1532.28	3830.46	8231.57	33202.3	3.40834e+07	33124.8	['path:pae03010 : Ribosome']		8813.45	7950.4	3212.94	5868.31	11974.2	289.726	37960.8	6.32089e+07	37671.1	['path:pau03010 : Ribosome']
PA5201	PA14_68710	0.55951	0		most stable	924.719	566.757	116.281	542.247	792.848	1162.56	5008.01	321214	4891.73	[]		686.011	419.775	350.666	583.776	939.04	42.6608	2926.99	176211	2884.33	[]
PA3344	PA14_20810	0.559081	0	recQ	most stable	988.087	469.188	139.238	667.493	895.757	1184.72	4317.49	220137	4178.26	['path:pae03018 : RNA degradation']		831.259	333.259	581.605	801.233	1014.3	134.758	2520.12	111062	2385.36	['path:pau03018 : RNA degradation']
PA1072	PA14_50540	0.558842	0	braE	most stable	454.413	448.497	33.546	193.156	321.147	550.787	4080.4	201150	4046.86	['path:pae02010 : ABC transporters', 'path:pae02024 : Quorum sensing']		483.733	330.068	228.506	396.434	663.728	49.2615	2377.79	108945	2328.53	['path:pau02010 : ABC transporters', 'path:pau02024 : Quorum sensing']
PA5231	PA14_69070	0.558678	0		most stable	2125.53	2607.06	34.5761	703.354	1351.31	2320.13	18474.3	6.79679e+06	18439.7	[]		1728.19	1057.12	881.159	1571.91	2346.71	152.592	5459.45	1.11751e+06	5306.86	[]
PA3647	PA14_17170	0.55865	0		most stable	967.951	708.739	101.696	518.608	799.07	1218.58	8807.54	502311	8705.84	[]		1519.53	690.682	997.21	1464.31	1972.84	221.928	4084.23	477042	3862.3	[]
PA3820	PA14_14650	0.558548	0	secF	most stable	1163.05	938.388	0	484.335	856.835	1603.19	5654.3	880571	5654.3	['path:pae03060 : Protein export', 'path:pae03070 : Bacterial secretion system']		1517.69	1125.16	662.415	1122.49	1998.23	81.7367	5228.91	1.26598e+06	5147.17	['path:pau03060 : Protein export', 'path:pau03070 : Bacterial secretion system']
PA4665	PA14_61700	0.558488	0	prfA	most stable	476.898	265.68	25.8402	288.385	437.108	600.407	2673.54	70586	2647.7	[]		440.02	196.72	291.987	426.959	576.201	39.7262	1336.75	38698.9	1297.03	[]
PA2629	PA14_30110	0.558366	0	purB	most stable	916.708	747.835	47.8349	459.494	744.615	1119.7	6769.56	559257	6721.73	['path:pae00230 : Purine metabolism', 'path:pae00250 : Alanine, aspartate and glutamate metabolism']		750.524	645.198	382.239	582.487	995.888	47.9726	9350.92	416280	9302.95	['path:pau00230 : Purine metabolism', 'path:pau00250 : Alanine, aspartate and glutamate metabolism']
PA3636	PA14_17310	0.557706	0	kdsA	most stable	1117.88	660.301	226.772	702.754	966.487	1367.75	7010.08	435998	6783.31	['path:pae00540 : Lipopolysaccharide biosynthesis']		1368.51	581.293	975.666	1281.69	1678.16	314.517	6594.05	337901	6279.53	['path:pau00540 : Lipopolysaccharide biosynthesis']
PA4409	PA14_57300	0.557224	0	ftsQ	most stable	971.815	560.9	82.1502	594.954	852.597	1213.21	5626.11	314608	5543.96	[]		965.191	491.368	644.288	829.245	1200.28	59.7115	2885.17	241442	2825.46	[]
PA3746	PA14_15960	0.55687	0	ffh	most stable	1442.03	999.249	150.984	850.131	1206.04	1727.15	8686.5	998499	8535.51	['path:pae02024 : Quorum sensing', 'path:pae03060 : Protein export', 'path:pae03070 : Bacterial secretion system']		1468.34	702.39	987.651	1336.03	1794.12	126.193	4957.81	493352	4831.62	['path:pau02024 : Quorum sensing', 'path:pau03060 : Protein export', 'path:pau03070 : Bacterial secretion system']
PA2023	PA14_38350	0.556726	0	galU	most stable	1405.01	898.293	0	814.591	1267.3	1758.97	9640.78	806930	9640.78	['path:pae00040 : Pentose and glucuronate interconversions', 'path:pae00052 : Galactose metabolism', 'path:pae00500 : Starch and sucrose metabolism', 'path:pae00520 : Amino sugar and nucleotide sugar metabolism', 'path:pae00541 : O-Antigen nucleotide sugar biosynthesis']		1801.48	1556.35	1038.15	1563.19	2085.4	0	22680.7	2.42224e+06	22680.7	['path:pau00040 : Pentose and glucuronate interconversions', 'path:pau00052 : Galactose metabolism', 'path:pau00500 : Starch and sucrose metabolism', 'path:pau00520 : Amino sugar and nucleotide sugar metabolism', 'path:pau00541 : O-Antigen nucleotide sugar biosynthesis']
PA4234	PA14_09180	0.556071	0	uvrA	most stable	1263.22	514.067	247.431	921.752	1203.79	1520.23	4006.5	264265	3759.07	['path:pae03420 : Nucleotide excision repair']		1142.3	571.567	756.516	1019.2	1399.57	89.8621	3219.27	326688	3129.41	['path:pau03420 : Nucleotide excision repair']
PA1527	PA14_44680	0.555885	0		most stable	1757.66	792.529	273.834	1270.58	1581.28	2093.81	7764.97	628102	7491.14	[]		2022.03	4438.71	1304.81	1629.49	2014.63	408.826	96037	1.97022e+07	95628.2	[]
PA4542	PA14_60190	0.555374	0	clpB	most stable	8326.53	14624.2	355.515	2022.47	3760.76	8747.45	166598	2.13868e+08	166242	[]		7192.44	18155.7	1891.51	3651.16	7557.88	245.21	219814	3.29629e+08	219569	[]
PA5224	PA14_69000	0.555374	0	pepP	most stable	1448.23	529.147	393.632	1117.89	1383.62	1711.72	6029.49	279997	5635.86	[]		1322.98	419.936	1059.32	1280.58	1542.32	346.8	4482.18	176346	4135.38	[]
PA2612	PA14_30330	0.555237	0	serS	most stable	858.91	381.262	160.198	623.208	807.334	1012.61	6641.81	145361	6481.61	['path:pae00970 : Aminoacyl-tRNA biosynthesis']		1111.2	418.09	800.935	1052.09	1379.68	184.11	2946.58	174799	2762.47	['path:pau00970 : Aminoacyl-tRNA biosynthesis']
PA3623	PA14_17470	0.55475	0		most stable	2847.68	5354.04	113.008	925.617	1690.9	3098.69	111774	2.86657e+07	111661	[]		4051.22	4738.02	1396.6	2537.63	4847.11	303.826	39192.6	2.24489e+07	38888.8	[]
PA4348	PA14_56540	0.554725	0		most stable	1173.11	1340.66	12.7047	307.719	751.432	1617.46	17523.2	1.79737e+06	17510.5	[]		1032.8	755.529	429.776	852.713	1567.72	29.9015	4008.99	570824	3979.09	[]
PA1074	PA14_50520	0.554245	0	braC	most stable	3222.75	2457.97	258.773	1465.05	2622.08	4171.86	20230.3	6.0416e+06	19971.5	['path:pae02010 : ABC transporters', 'path:pae02024 : Quorum sensing']		2483.48	1615.98	1373.09	2010.26	3323.75	402.288	13448.3	2.61139e+06	13046	['path:pau02010 : ABC transporters', 'path:pau02024 : Quorum sensing']
PA3644	PA14_17210	0.554069	0	lpxA	most stable	1088.78	669.344	196.641	588.304	921.239	1421.44	6916.8	448021	6720.16	['path:pae00540 : Lipopolysaccharide biosynthesis']		1423.48	989.932	849.118	1269.99	1825.23	163.036	11435.7	979966	11272.6	['path:pau00540 : Lipopolysaccharide biosynthesis']
PA3729	PA14_16180	0.553418	0			1698.74	1393.18	94.4724	810.847	1384.35	2247.4	20643.8	1.94096e+06	20549.3	[]		1216.63	891.622	676.379	958.385	1501.49	208.24	7062.65	794990	6854.41	[]
PA3737	PA14_16050	0.553077	0	dsbC		913.84	464.796	76.5482	571.915	870.951	1169.7	4878	216035	4801.45	[]		906.91	664.2	522	730.827	1124.95	175.553	6282.17	441162	6106.61	[]
PA5456	PA14_72020	0.553067	0			403.832	260.358	32.5785	233.427	345.651	517.86	1981.57	67786.2	1948.99	[]		393.925	224.309	264.248	353.952	459.063	38.961	2428.76	50314.5	2389.8	[]
PA4067	PA14_11270	0.552873	0	oprG		11098.8	13048.7	112.549	2434.14	6088.41	13986	72914.5	1.70269e+08	72801.9	[]		7803.77	7755.69	2779.49	5032.57	10259.2	159.978	50950.8	6.01507e+07	50790.8	[]
PA5128	PA14_67720	0.5526	0	secB		1204.22	1029.74	23.5648	535.721	954.804	1619.17	13465.2	1.06037e+06	13441.6	['path:pae02024 : Quorum sensing', 'path:pae03060 : Protein export', 'path:pae03070 : Bacterial secretion system']		1110.2	678.548	581.144	1054.57	1468.66	51.9497	4135.98	460427	4084.03	['path:pau02024 : Quorum sensing', 'path:pau03060 : Protein export', 'path:pau03070 : Bacterial secretion system']
PA5192	PA14_68580	0.552548	0	pckA		2262.25	1436.29	299.566	1198.47	1896.06	2860.44	9451.91	2.06293e+06	9152.34	['path:pae00010 : Glycolysis / Gluconeogenesis', 'path:pae00020 : Citrate cycle (TCA cycle)', 'path:pae00620 : Pyruvate metabolism']		2128.26	1583.16	1167.73	1774.14	2815.35	226.903	20602.5	2.50639e+06	20375.6	['path:pau00010 : Glycolysis / Gluconeogenesis', 'path:pau00020 : Citrate cycle (TCA cycle)', 'path:pau00620 : Pyruvate metabolism']
PA4747	PA14_62810	0.551647	0	secG		4854.89	8634.46	33.8619	1325.74	2190.32	3979.34	74864.1	7.4554e+07	74830.2	['path:pae02024 : Quorum sensing', 'path:pae03060 : Protein export', 'path:pae03070 : Bacterial secretion system']		4079.2	4376.51	1640.6	2817.75	4487.76	73.6585	33348.6	1.91538e+07	33275	['path:pau02024 : Quorum sensing', 'path:pau03060 : Protein export', 'path:pau03070 : Bacterial secretion system']
PA5493	PA14_72490	0.551556	0	polA		1197.6	448.259	504.362	932.427	1103.87	1338.28	4695.49	200936	4191.13	['path:pae03030 : DNA replication', 'path:pae03410 : Base excision repair', 'path:pae03420 : Nucleotide excision repair', 'path:pae03440 : Homologous recombination']		1162.07	456.17	911.813	1083.19	1277.08	340.669	4826.22	208091	4485.55	['path:pau03030 : DNA replication', 'path:pau03410 : Base excision repair', 'path:pau03420 : Nucleotide excision repair', 'path:pau03440 : Homologous recombination']
PA2621	PA14_30210	0.551433	0	clpS		1487.25	4125.58	31.3026	339.37	695.572	1567.32	106111	1.70204e+07	106080	[]		2750.64	3226	890.378	1581.06	3212.95	110.555	29114.4	1.04071e+07	29003.8	[]
PA4115	PA14_10730	0.550336	0			824.055	650.574	47.1001	430.513	668.391	985.97	4170.17	423247	4123.07	['path:pae00230 : Purine metabolism', 'path:pae00240 : Pyrimidine metabolism']		799.871	630.558	426.188	592.271	965.873	72.4377	6083.97	397604	6011.53	['path:pau00230 : Purine metabolism', 'path:pau00240 : Pyrimidine metabolism']
PA5063	PA14_66900	0.550228	0	ubiE		629.506	400.405	153.172	429.292	539.899	724.22	3888.36	160324	3735.19	['path:pae00130 : Ubiquinone and other terpenoid-quinone biosynthesis']		525.583	200.003	393.411	495.949	623.187	117.036	1184.97	40001.2	1067.93	['path:pau00130 : Ubiquinone and other terpenoid-quinone biosynthesis']
PA5323	PA14_70280	0.550027	0	argB		987.622	556.531	102.7	646.444	909.476	1176.33	4801	309726	4698.3	['path:pae00220 : Arginine biosynthesis']		1370.24	1845.08	874.452	1191.65	1632.75	204.652	35099	3.40434e+06	34894.3	['path:pau00220 : Arginine biosynthesis']
PA1009	PA14_51280	0.54995	0			448.628	387.756	18.1289	238.076	370.338	543.931	5826.23	150355	5808.1	[]		361.172	282.616	170.776	274.444	462.829	13.872	2095.68	79871.6	2081.81	[]
PA1069	PA14_50570	0.549484	0			985.029	711.143	98.45	579.596	812.08	1168.41	7089.5	505724	6991.05	[]		800.553	467.024	524.762	689.539	941.586	243.628	4208.85	218112	3965.22	[]
PA3247	PA14_21990	0.54947	0			502.182	204.218	91.269	368.638	471.823	600.172	1640.52	41704.9	1549.25	[]		464.07	174.72	330.241	423.679	570.467	109.792	1270.13	30527.2	1160.34	[]
PA4408	PA14_57290	0.548887	0	ftsA		2187.67	1812.9	149.481	1196.77	1797.14	2677.89	33493.1	3.28662e+06	33343.7	[]		2203.52	1313.31	1264.28	1872.12	2906.45	142.312	11079.6	1.72479e+06	10937.3	[]
PA2998	PA14_25305	0.548769	0	nqrB		635.968	291.657	177.684	435.27	574.428	782.224	2502.67	85064	2324.99	[]		789.129	307.508	567.432	737.361	949.636	139.123	1829.38	94561	1690.25	[]
PA4876	PA14_64480	0.548393	0	osmE		787.688	1146.49	4.49254	151.49	330.892	872.7	7159.05	1.31443e+06	7154.56	[]		1383.75	2798.37	177.22	554.365	1543.23	14.4389	35040.6	7.83088e+06	35026.2	[]
PA4413	PA14_57360	0.548354	0	ftsW		1044.79	762.728	93.1202	525.614	786.506	1359.04	5556.81	581755	5463.68	[]		1214.97	781.195	627.278	958.379	1715.93	143.34	4229.05	610265	4085.71	[]
PA4742	PA14_62730	0.548127	0	truB		1079.92	774.875	41.8484	603.91	841.811	1311.41	9003.35	600431	8961.5	[]		1917.36	1433.32	1035.51	1504.21	2516.73	136.541	20616.9	2.05441e+06	20480.4	[]
PA2744	PA14_28650	0.547531	0	thrS		4048.29	4155.23	676.157	2097.71	3214.61	4568.42	49619.3	1.72659e+07	48943.1	['path:pae00970 : Aminoacyl-tRNA biosynthesis']		3968.03	1744.62	2885.93	3761.59	4756.3	693.228	16930.6	3.04371e+06	16237.3	['path:pau00970 : Aminoacyl-tRNA biosynthesis']
PA4748	PA14_62830	0.547213	0	tpiA		3419.75	3648.61	33.8619	1324.23	2201.65	3997.68	33216.5	1.33123e+07	33182.6	['path:pae00010 : Glycolysis / Gluconeogenesis', 'path:pae00051 : Fructose and mannose metabolism', 'path:pae00562 : Inositol phosphate metabolism']		3241.38	2983.92	1444.87	2294.65	3810.75	391.88	35107	8.90375e+06	34715.2	['path:pau00010 : Glycolysis / Gluconeogenesis', 'path:pau00051 : Fructose and mannose metabolism', 'path:pau00562 : Inositol phosphate metabolism']
PA4568	PA14_60460	0.547161	0	rplU		3436.7	3536.28	101.692	1019.79	2380.53	4583.06	28998.4	1.25053e+07	28896.7	['path:pae03010 : Ribosome']		4143.82	4047.04	1555.7	2785.42	5670.96	157.741	28243.6	1.63785e+07	28085.8	['path:pau03010 : Ribosome']
PA3653	PA14_17100	0.547115	0	frr		1413.05	1281.63	123.531	678.441	1096.94	1583.5	13833.8	1.64257e+06	13710.2	[]		2471.56	2370.03	1148.86	1827.45	2932.59	381.438	25724.8	5.61705e+06	25343.4	[]
PA0009	PA14_00100	0.547041	0	glyQ		675.038	423.012	35.3473	421.392	600.399	821.804	3978.76	178939	3943.42	['path:pae00970 : Aminoacyl-tRNA biosynthesis']		802.598	643.185	421.283	622.832	971.014	0	5836.53	413686	5836.53	['path:pau00970 : Aminoacyl-tRNA biosynthesis']
PA1808	PA14_41150	0.546959	0	nppC		195.212	108.554	13.9334	121.162	174.883	236.073	740.639	11784.1	726.705	['path:pae02010 : ABC transporters']		251.91	122.569	162.478	227.59	322.172	23.0283	691.351	15023.2	668.322	['path:pau02010 : ABC transporters']
PA5484	PA14_72390	0.546553	0	kinB		505.579	268.696	81.6832	318.192	438.816	629.508	2650.46	72197.8	2568.78	['path:pae02020 : Two-component system']		577.599	1198.49	323.702	427.403	616.3	44.9311	22078.4	1.43637e+06	22033.5	['path:pau02020 : Two-component system']
PA3799	PA14_14930	0.546435	0			1024.2	480.613	217.626	735.303	882.465	1174.79	3681.18	230988	3463.55	[]		1572.97	636.901	1089	1469.19	1994.13	195.526	4244.04	405643	4048.52	[]
PA4559	PA14_60360	0.546319	0	lspA		593.459	414.722	46.3401	330.574	499.055	757.503	7594.29	171994	7547.95	['path:pae03060 : Protein export']		800.16	599.697	376.293	566.057	1137.84	98.1922	3732.13	359636	3633.93	['path:pau03060 : Protein export']
PA1554	PA14_44370	0.545944	0	ccoN1		2168.52	1875.77	152.35	950.524	1674.21	2710.42	19144.1	3.5185e+06	18991.7	['path:pae00190 : Oxidative phosphorylation', 'path:pae02020 : Two-component system']		2459.42	1843.85	1144.13	1883.68	3220.28	159.976	10489.9	3.39977e+06	10329.9	['path:pau00190 : Oxidative phosphorylation', 'path:pau02020 : Two-component system']
PA2195	PA14_36310	0.545372	0	hcnC		678.301	980.854	0	93.1607	393.243	875.042	12422.7	962075	12422.7	['path:pae00460 : Cyanoamino acid metabolism']		1531.02	1360.82	388.416	1267.55	2178.2	1.14866	5753.39	1.85184e+06	5752.24	['path:pau00460 : Cyanoamino acid metabolism']
PA4932	PA14_65150	0.545292	0	rplI		2703.22	2745.59	88.9785	722.975	1871.82	3726.82	20615.8	7.53824e+06	20526.9	['path:pae03010 : Ribosome']		3052.02	2824.15	976.945	1885.23	4614.39	99.5932	14881.1	7.97582e+06	14781.5	['path:pau03010 : Ribosome']
PA4251	PA14_08970	0.544969	0	rplE		7729.9	7389.23	176.437	3198.1	5973.16	9959.89	95736.9	5.46007e+07	95560.4	['path:pae03010 : Ribosome']		8888.17	7199.41	3714.1	7101.05	10977.4	157.741	51367.6	5.18315e+07	51209.9	['path:pau03010 : Ribosome']
PA4545	PA14_60230	0.544914	0	comL		1149.77	1338.09	117.693	543.969	847.564	1308.98	24398.8	1.79048e+06	24281.1	[]		869.764	525.213	529.084	767.449	1042.7	80.5141	2982.13	275848	2901.62	[]
PA5426	PA14_71620	0.544648	0	purE		285.26	195.103	0	162.102	245.829	356.742	2153.68	38065.2	2153.68	['path:pae00230 : Purine metabolism']		396.937	257.418	213.933	319.347	532.925	31.5483	1860.74	66264.1	1829.19	['path:pau00230 : Purine metabolism']
PA4438	PA14_57650	0.544627	0			618.999	534.011	22.3786	255.007	469.407	764.166	3862.27	285168	3839.9	[]		510.438	447.148	230.184	351.743	666.051	27.2456	5154.67	199941	5127.43	[]
PA4416	PA14_57390	0.543937	0	murF		1497.21	1092.06	211.547	766.053	1198.91	1876.88	10042.5	1.19259e+06	9830.9	['path:pae00300 : Lysine biosynthesis', 'path:pae00550 : Peptidoglycan biosynthesis']		1392.69	653.655	932.172	1282.52	1746.77	200.208	3815.09	427265	3614.88	['path:pau00300 : Lysine biosynthesis', 'path:pau00550 : Peptidoglycan biosynthesis']
PA4415	PA14_57380	0.543848	0	mraY		1261.4	954.631	144.221	676.128	987.707	1525	9606.13	911320	9461.91	['path:pae00550 : Peptidoglycan biosynthesis']		1735.75	1281.23	773.547	1233.88	2427.03	243.791	8072.95	1.64155e+06	7829.16	['path:pau00550 : Peptidoglycan biosynthesis']
PA4367	PA14_56790	0.543781	0	bifA		644.178	322.345	111.935	406.786	583.841	833.29	2806.6	103907	2694.67	['path:pae02025 : Biofilm formation']		591.966	375.898	357.826	505.515	741.748	124.098	3946.06	141299	3821.97	['path:pau02025 : Biofilm formation']
PA1011	PA14_51260	0.543245	0			1683.96	974.363	204.739	1142.88	1576.72	1989.76	12452.1	949384	12247.4	[]		1410.33	514.432	1138.9	1418.37	1683.55	168.348	3818.92	264640	3650.57	[]
PA4254	PA14_08940	0.543022	0	rpsQ		2552.92	2595.7	19.5726	951.355	1792.15	3139.81	21274.9	6.73767e+06	21255.4	['path:pae03010 : Ribosome']		3075.14	3105.34	1062.58	1836.34	3957.5	93.9678	18723.2	9.64313e+06	18629.2	['path:pau03010 : Ribosome']
PA0932	PA14_52210	0.54295	0	cysM		740.474	319.591	138.786	537.408	692.819	893.421	3830.04	102139	3691.26	['path:pae00270 : Cysteine and methionine metabolism']		780.629	553.83	416.875	714.653	1022.86	152.592	8677.33	306728	8524.74	['path:pau00270 : Cysteine and methionine metabolism']
PA3011	PA14_25110	0.542826	0	topA		2470.71	1016.45	575.293	1782.69	2314.09	2970.63	10383.4	1.03317e+06	9808.15	[]		4104.72	5924.71	2238.33	3402.83	4536.9	851.803	80319.3	3.51022e+07	79467.5	[]
PA4701	PA14_62230	0.542713	0			876.714	390.712	142.121	586.417	800.337	1072.91	3224.57	152656	3082.45	[]		860.328	332.354	616.201	811.067	1073.59	179.724	2342.57	110459	2162.84	[]
PA3646	PA14_17180	0.542654	0	lpxD		1306.4	698.728	257.733	829.993	1124.36	1629.46	4757.9	488221	4500.16	['path:pae00540 : Lipopolysaccharide biosynthesis']		1740.67	730.032	1209.06	1602.35	2191.62	296.567	4313.05	532946	4016.48	['path:pau00540 : Lipopolysaccharide biosynthesis']
PA3019	PA14_25020	0.542611	0			693.466	361.436	109.545	438.591	604.975	891.694	2718.42	130636	2608.88	[]		618.345	312.525	395.897	568.067	774.158	148.776	2603.74	97671.9	2454.97	[]
PA0579	PA14_07560	0.541839	0	rpsU		1424.49	1662.72	17.0257	318.124	813.198	1847.08	14557.9	2.76463e+06	14540.8	['path:pae03010 : Ribosome']		1309.29	1190.18	435.676	1051.44	1672.94	30.3476	6987.68	1.41654e+06	6957.33	['path:pau03010 : Ribosome']
PA4051	PA14_11460	0.541801	0	thiL		302.89	279.572	3.48737	127.401	243.962	386.038	3288.76	78160.6	3285.27	['path:pae00730 : Thiamine metabolism']		234.395	177.783	110.935	188.026	300.223	16.6502	1008.68	31606.7	992.026	['path:pau00730 : Thiamine metabolism']
PA4601	PA14_60870	0.541769	0	morA		1059.16	643.371	117.848	624.765	923.212	1302.36	5842.62	413926	5724.78	[]		1019.56	702.181	646.91	861.622	1100.58	101.092	4226.49	493058	4125.4	[]
PA0964	PA14_51810	0.541429	0	pmpR		1564.34	915.741	299.429	889.485	1376.57	2038.83	5471.24	838581	5171.81	[]		1769.44	868.044	1139.67	1581.18	2306.87	315.483	5801.19	753500	5485.7	[]
PA5242	PA14_69230	0.541099	0	ppk		2977.43	1457.48	744.512	1966.78	2622.98	3685.25	15607.5	2.12424e+06	14863	['path:pae00190 : Oxidative phosphorylation', 'path:pae03018 : RNA degradation']		3406.62	2595.38	2059.68	2838.24	4132.3	639.061	40477.1	6.73602e+06	39838	['path:pau00190 : Oxidative phosphorylation', 'path:pau03018 : RNA degradation']
PA4922	PA14_65000	0.540678	0	azu		9447.22	19046.6	181.918	2727.32	5751.06	10366.1	300236	3.62773e+08	300054	[]		5896.82	5563.79	2681.24	4195.79	7020.49	336.645	43358.5	3.09557e+07	43021.9	[]
PA4292	PA14_55770	0.540592	0			674.955	515.013	81.9129	359.181	546.103	841.022	6930.61	265239	6848.7	[]		629.151	496.914	286.203	506.457	782.903	0	2807.48	246923	2807.48	[]
PA0933	PA14_52190	0.540586	0	ygcA		734.333	339.59	45.8195	535.846	654.951	842.209	2832.66	115321	2786.84	[]		729.8	301.234	555.783	695.239	806.933	106.14	3604.6	90742.2	3498.46	[]
PA3002	PA14_25230	0.540269	0	mfd		1292.09	493.599	342.259	965.843	1210.68	1552.32	5573.09	243640	5230.83	['path:pae03420 : Nucleotide excision repair']		1137.58	333.56	935.223	1121.15	1317.34	344.11	2452.96	111262	2108.85	['path:pau03420 : Nucleotide excision repair']
PA1823	PA14_40950	0.540145	0	nudC		427.64	187.248	24.083	306.192	390.044	512.203	1232.26	35062	1208.18	['path:pae00760 : Nicotinate and nicotinamide metabolism']		450.166	190.714	332.775	422.227	555.305	71.1003	1660.3	36371.6	1589.2	['path:pau00760 : Nicotinate and nicotinamide metabolism']
PA3635	PA14_17320	0.540115	0	eno		2755.75	1474.3	487.769	1744.19	2490.42	3458.31	12852	2.17357e+06	12364.3	['path:pae00010 : Glycolysis / Gluconeogenesis', 'path:pae00680 : Methane metabolism', 'path:pae03018 : RNA degradation']		3597.25	3300.78	2470.23	3322.23	4339.9	473.224	58794.9	1.08951e+07	58321.6	['path:pau00010 : Glycolysis / Gluconeogenesis', 'path:pau00680 : Methane metabolism', 'path:pau03018 : RNA degradation']
PA2743	PA14_28660	0.539888	0	infC		10033.3	9654.73	363.601	4108.71	7545.63	12578.4	88450.5	9.32137e+07	88086.9	[]		13214.7	13142.9	6042.4	8609.75	15992.6	788.364	120983	1.72736e+08	120195	[]
PA3337	PA14_20890	0.539772	0	rfaD		1393.28	2430.6	0	226.666	567.247	1471.14	25834.9	5.90782e+06	25834.9	['path:pae00540 : Lipopolysaccharide biosynthesis']		982.912	1097.26	250.915	619.752	1315.06	11.9183	7088.78	1.20399e+06	7076.86	['path:pau00540 : Lipopolysaccharide biosynthesis']
PA5503	PA14_72620	0.539721	0			326.798	223.726	23.5648	171.761	268.577	422.894	1900.12	50053.4	1876.56	['path:pae02010 : ABC transporters']		303.423	268.441	123.257	230.353	380.976	19.5059	1765.42	72060.6	1745.92	['path:pau02010 : ABC transporters']
PA4720	PA14_62450	0.539624	0	trmA		329.936	194.198	35.3473	193.875	266.568	423.04	1388.1	37712.9	1352.75	[]		359.945	216.028	201.516	298.645	462.619	35.5501	1311.59	46668.1	1276.04	[]
PA1010	PA14_51270	0.539609	0	dapA		1394.46	634.641	61.4216	968.08	1228.5	1664.89	4284.48	402769	4223.06	['path:pae00261 : Monobactam biosynthesis', 'path:pae00300 : Lysine biosynthesis']		1129.91	409.473	840.875	1093.25	1379.89	175.553	3117.6	167668	2942.05	['path:pau00261 : Monobactam biosynthesis', 'path:pau00300 : Lysine biosynthesis']
PA4044	PA14_11550	0.539052	0	dxs		1187.82	457.733	176.736	907.707	1107.13	1395.14	5443.3	209519	5266.57	['path:pae00730 : Thiamine metabolism', 'path:pae00900 : Terpenoid backbone biosynthesis']		1020.16	419.098	721.329	1030.69	1261.3	121.31	3449.29	175643	3327.98	['path:pau00730 : Thiamine metabolism', 'path:pau00900 : Terpenoid backbone biosynthesis']
PA0623	PA14_08090	0.538882	0			1043.19	2543.18	0	149.034	343.238	944.464	42998.1	6.46776e+06	42998.1	[]		1545.2	5460.65	188.441	435.937	1216.14	0	64183.3	2.98187e+07	64183.3	[]
PA1562	PA14_44290	0.538823	0	acnA		3408.8	5318.42	161.153	952.676	1947.67	3891.56	59524.5	2.82856e+07	59363.4	['path:pae00020 : Citrate cycle (TCA cycle)', 'path:pae00630 : Glyoxylate and dicarboxylate metabolism']		3474.57	5870.86	1095.67	2257.37	4083.2	98.9183	89183	3.4467e+07	89084.1	['path:pau00020 : Citrate cycle (TCA cycle)', 'path:pau00630 : Glyoxylate and dicarboxylate metabolism']
PA0428	PA14_05560	0.538374	0			1618.63	935.406	212.707	978.021	1439.56	1974.36	6533.64	874985	6320.94	['path:pae03018 : RNA degradation']		1748.73	1286.21	963.913	1451.34	2073.88	221.134	10210.7	1.65435e+06	9989.57	['path:pau03018 : RNA degradation']
PA4375	PA14_56890	0.538074	0	mexW		531.664	420.646	53.8203	279.631	403.202	616.976	3428.46	176943	3374.64	[]		573.434	394.722	324.13	478.256	694.227	64.4805	2812.21	155806	2747.73	[]
PA2604	PA14_30410	0.537822	0			2775.55	5440.32	124.815	767.493	1503	2798.35	54418.1	2.95971e+07	54293.3	[]		1964.08	1840.43	810.381	1396.3	2441.21	162.437	19561.4	3.3872e+06	19398.9	[]
PA4285	PA14_55690	0.537697	0	recC		837.335	403.572	110.782	562.331	754.695	1022.19	3219.84	162870	3109.06	['path:pae03440 : Homologous recombination']		696.246	291.984	534.584	658.167	816.267	198.015	2861.91	85254.7	2663.89	['path:pau03440 : Homologous recombination']
PA4934	PA14_65170	0.537402	0	rpsR		2386.59	2093.76	87.8959	786.972	1851.47	3226.23	13914.8	4.38383e+06	13826.9	['path:pae03010 : Ribosome']		2672.39	2277.19	1022.99	2151.4	3686.75	59.5894	16919	5.18558e+06	16859.5	['path:pau03010 : Ribosome']
PA1483	PA14_45280	0.537385	0	cycH		509.117	390.879	37.6209	280.651	432.034	627.354	5564.77	152786	5527.15	[]		409.058	214.614	252.411	396.724	518.579	13.4758	1915.4	46059.3	1901.92	[]
PA3814	PA14_14730	0.5372	0	iscS		3253.74	3407.71	386.751	1378.19	2164.53	3673.86	38123.8	1.16125e+07	37737	['path:pae00730 : Thiamine metabolism', 'path:pae04122 : Sulfur relay system']		3224.85	3197.1	1572.48	2384.07	3598.28	523.777	39865.9	1.02214e+07	39342.2	['path:pau00730 : Thiamine metabolism', 'path:pau04122 : Sulfur relay system']
PA1796	PA14_41350	0.537041	0	folD		444.774	260.697	47.1297	284.503	399.918	539.614	2699.76	67962.7	2652.63	['path:pae00670 : One carbon pool by folate', 'path:pae00970 : Aminoacyl-tRNA biosynthesis']		318.884	194.476	151.762	303.541	438.866	29.6756	979.268	37821	949.593	['path:pau00670 : One carbon pool by folate']
PA2986	PA14_25450	0.536934	0	lolC		397.038	342.617	38.7315	243.048	324.01	477.382	4837.93	117386	4799.2	['path:pae02010 : ABC transporters']		447.715	317.073	273.634	367.356	533.912	31.5483	4009	100535	3977.46	['path:pau02010 : ABC transporters']
PA3050	PA14_24640	0.536766	0	pyrD		478.515	227.055	47.0262	323.976	458.545	585.547	1483.46	51553.7	1436.43	['path:pae00240 : Pyrimidine metabolism']		436.274	316.836	207.539	376.746	578.139	27.744	2400.13	100385	2372.39	['path:pau00240 : Pyrimidine metabolism']
PA3801	PA14_14900	0.53578	0			756.148	347.958	59.2853	511.38	727.51	971.249	2037.33	121075	1978.05	[]		932.222	344.48	708.035	901.353	1104.34	183.447	2668.82	118667	2485.37	[]
PA4663	PA14_61670	0.535708	0	moeB		278.101	162.922	0	157.024	251.509	356.705	1337.89	26543.5	1337.89	['path:pae04122 : Sulfur relay system']		279.057	126.182	187.237	272.544	354.377	13.872	818.724	15921.9	804.852	['path:pau04122 : Sulfur relay system']
PA1546	PA14_44470	0.535639	0	hemN		2953.24	3309.02	34.938	897.709	2056.49	4216.55	35976.6	1.09496e+07	35941.6	['path:pae00860 : Porphyrin metabolism']		2551.2	2146.78	934.359	1981.81	3534.85	70.4133	12784	4.60867e+06	12713.6	['path:pau00860 : Porphyrin metabolism']
PA3138	PA14_23510	0.535636	0	uvrB		846.694	494.006	147.127	560.688	743.034	991.055	6625.27	244042	6478.14	['path:pae03420 : Nucleotide excision repair']		747.068	281.476	534.884	721.394	879.605	286.076	1970.27	79229	1684.19	['path:pau03420 : Nucleotide excision repair']
PA4566	PA14_60445	0.535568	0	obg		1155.9	862.001	220.008	766.006	970.196	1254.86	10553.3	743045	10333.3	[]		1221.97	839.707	758.04	1044.37	1385.86	189.29	8556.99	705107	8367.7	[]
PA4480	PA14_58130	0.535395	0	mreC		445.338	376.374	33.6954	211.024	333.743	569.403	3893.04	141658	3859.35	[]		405.726	254.894	211.397	340.318	525.833	33.7195	1367.11	64971.1	1333.39	[]
PA4578	PA14_60570	0.535132	0			2869.06	2723.76	25.8402	887.398	2170.07	3726.58	15339.2	7.41888e+06	15313.4	[]		2044.98	1847.54	861.882	1500.67	2374.83	149.851	12110.4	3.4134e+06	11960.5	[]
PA4673	PA14_61820	0.535067	0			738.1	591.239	31.5333	376.552	572.272	905.929	6882.76	349564	6851.23	['path:pae00970 : Aminoacyl-tRNA biosynthesis']		1394.64	1352.47	530.595	859.416	1836.98	94.6448	7103.56	1.82916e+06	7008.91	[]
PA2611	PA14_30340	0.534917	0	cysG		658.664	348.867	74.3133	447.78	608.59	773.437	3890.95	121708	3816.64	['path:pae00860 : Porphyrin metabolism']		729.176	332.03	505.462	679.663	882.271	66.6778	2367.29	110244	2300.61	['path:pau00860 : Porphyrin metabolism']
PA4490	PA14_58260	0.534766	0	magC		326.297	367.87	17.9401	150.885	231.598	354.979	5302.1	135328	5284.16	[]		194.542	241.221	90.9508	131.37	192.43	14.329	2748.1	58187.7	2733.77	[]
PA3643	PA14_17220	0.53469	0	lpxB		449.366	306.351	31.5333	236.214	373.403	581.424	2861.32	93851	2829.79	['path:pae00540 : Lipopolysaccharide biosynthesis']		615.488	444.428	362.835	499.7	760.53	61.3955	3773.53	197516	3712.13	['path:pau00540 : Lipopolysaccharide biosynthesis']
PA5005	PA14_66170	0.534545	0			2170.58	959.889	695.533	1501.17	1967.04	2663.86	6181.65	921387	5486.12	[]		3161.35	1559.89	2233.47	2895.58	3557.64	823.908	19530.9	2.43325e+06	18707	[]
PA1092	PA14_50290	0.534466	0	fliC		22478.7	30354	0	6763.75	14428.1	29234.8	441265	9.21363e+08	441265	['path:pae02020 : Two-component system', 'path:pae02040 : Flagellar assembly']		17157.7	29215	6698.78	11837.3	19618.1	3.82474	448234	8.53514e+08	448230	['path:pau02020 : Two-component system', 'path:pau02040 : Flagellar assembly']
PA4494	PA14_58320	0.534133	0	roxS		1322.38	2089.33	98.1225	531.202	877.425	1338.01	44119.2	4.36532e+06	44021.1	['path:pae02020 : Two-component system']		1355.34	1016.01	696.309	1161.63	1621.64	98.8962	9966.81	1.03228e+06	9867.92	['path:pau02020 : Two-component system']
PA2996	PA14_25330	0.534041	0	nqrD		374.932	262.917	16.3917	206.933	288.652	449.431	1872.41	69125.1	1856.02	[]		550.67	338.582	318.757	476.837	681.913	63.0965	2454.53	114638	2391.43	[]
PA3687	PA14_16690	0.533832	0	ppc		888.708	825.106	11.3449	431.552	689.16	1160.68	11807.9	680800	11796.5	['path:pae00620 : Pyruvate metabolism', 'path:pae00680 : Methane metabolism']		858.306	613.471	464.906	737.007	1116.53	79.0308	7302.75	376347	7223.72	['path:pau00620 : Pyruvate metabolism', 'path:pau00680 : Methane metabolism']
PA1553	PA14_44380	0.533526	0	ccoO1		1015.73	952.955	50.2679	444.359	726.343	1274.71	7866.35	908124	7816.09	['path:pae00190 : Oxidative phosphorylation', 'path:pae02020 : Two-component system']		1345.59	1006.66	608.684	1047.19	1798.22	79.4525	5472.8	1.01336e+06	5393.35	['path:pau00190 : Oxidative phosphorylation', 'path:pau02020 : Two-component system']
PA5346	PA14_70580	0.533069	0	sadB		1564.54	1213.71	295.712	825.707	1173.12	1836.2	9535.64	1.4731e+06	9239.93	[]		1176.03	722.928	726.952	979.985	1466.54	221.54	5510.27	522625	5288.73	[]
PA5427	PA14_71630	0.532968	0	adhA		3515.01	5287.96	10.9912	563.613	1477.76	4474.82	54179	2.79625e+07	54168	['path:pae00010 : Glycolysis / Gluconeogenesis', 'path:pae00071 : Fatty acid degradation', 'path:pae00350 : Tyrosine metabolism', 'path:pae00620 : Pyruvate metabolism', 'path:pae00625 : Chloroalkane and chloroalkene degradation', 'path:pae00626 : Naphthalene degradation']		2081.89	2154.96	749.172	1466.89	2842.68	5.95917	17449.2	4.64387e+06	17443.2	['path:pau00010 : Glycolysis / Gluconeogenesis', 'path:pau00071 : Fatty acid degradation', 'path:pau00350 : Tyrosine metabolism', 'path:pau00620 : Pyruvate metabolism', 'path:pau00625 : Chloroalkane and chloroalkene degradation', 'path:pau00626 : Naphthalene degradation']
PA5257	PA14_69420	0.532912	0			1214.02	1231.82	48.8133	654.033	862.926	1362.7	18071.3	1.51738e+06	18022.4	[]		1580.53	2582.31	601.083	859.253	1188.58	221.596	19846.5	6.66835e+06	19624.9	[]
PA0059	PA14_00710	0.532749	0	osmC		377.819	581.017	0	65.4133	179.159	451.419	6444.43	337580	6444.43	[]		631.703	1028.12	89.9486	283.939	746.903	0	9622.68	1.05703e+06	9622.68	[]
PA4851	PA14_64170	0.532644	0			551.77	371.492	73.0297	358.363	494.024	649.434	5379.23	138006	5306.2	[]		459.927	268.152	260.716	386.391	590.888	29.2779	1493.29	71905.7	1464.01	[]
PA3922	PA14_13140	0.532545	0			1574.32	2601.67	0	222.146	753.397	1810.35	23219.4	6.76871e+06	23219.4	[]		1738.56	2657.24	130.597	718.436	2240.36	8.44045	24318.9	7.06091e+06	24310.4	[]
PA0587	PA14_07660	0.532359	0			2297.87	3131.19	21.321	439.103	1456.18	2889.47	41370.2	9.80434e+06	41348.9	[]		2908.94	5062.39	499.369	1362.58	3296.61	4.27925	68216.6	2.56278e+07	68212.3	[]
PA2127	PA14_37070	0.532333	0	cgrA		592.015	966.08	0	175.678	390.176	711.549	16371.2	933311	16371.2	[]		493.442	477.212	173.536	363.85	598.002	0	3415.09	227731	3415.09	[]
PA0762	PA14_54430	0.532076	0	algU		4134.57	5225.56	158.451	1595.01	2605.44	4018.98	46443	2.73065e+07	46284.6	[]		5488.9	13897.8	1853.96	3292.17	6097.74	146.389	280752	1.9315e+08	280605	[]
PA3234	PA14_22350	0.532051	0			1248.07	2429.01	23.8888	264.494	540.614	1084.71	27472.5	5.90008e+06	27448.6	[]		941.422	2593.59	180.181	403.203	1007.94	36.8228	36539	6.72671e+06	36502.2	[]
PA4646	PA14_61470	0.531669	0	upp		293.383	152.912	35.5613	186.884	266.124	360.6	1172.62	23382.2	1137.06	['path:pae00240 : Pyrimidine metabolism']		240.673	122.104	149.789	210.247	297.747	40.9303	718.897	14909.5	677.967	['path:pau00240 : Pyrimidine metabolism']
PA0055	PA14_00670	0.531655	0			254.855	170.604	12.9201	141.894	211.455	313.827	1379.87	29105.8	1366.95	[]		214.161	178.232	105.938	157.663	245.644	14.354	1194.5	31766.8	1180.14	[]
PA3970	PA14_12490	0.531535	0	amn		505.026	277.532	59.507	321.957	441.875	627.613	2301.31	77024	2241.8	['path:pae00230 : Purine metabolism']		433.747	300.219	273.925	360.69	538.989	71.5393	4205.41	90131.3	4133.87	['path:pau00230 : Purine metabolism']
PA5046	PA14_66680	0.531283	0			2399.59	1347.19	283.8	1374.39	2084.11	3182.63	7815.5	1.81492e+06	7531.7	['path:pae00620 : Pyruvate metabolism']		2365.36	1296.54	1351.74	2045.8	3073.98	525.828	6474.94	1.68101e+06	5949.11	['path:pau00620 : Pyruvate metabolism']
PA3982	PA14_12310	0.531249	0			564.508	539.86	30.9598	267.471	399.731	664.382	5370.1	291449	5339.14	[]		817.812	637.357	357.978	644.381	1041.93	57.4088	3622.54	406225	3565.13	[]
PA2994	PA14_25350	0.531223	0	nqrF		665.33	296.079	101.586	474.239	626.281	794.402	2118.47	87662.8	2016.88	[]		955.627	393.745	670.73	906.97	1192.39	143.308	3008.07	155035	2864.76	[]
PA0835	PA14_53480	0.531195	0	pta		1530.64	1748.64	105.516	616.924	937.811	1745.92	15391	3.05775e+06	15285.5	['path:pae00430 : Taurine and hypotaurine metabolism', 'path:pae00620 : Pyruvate metabolism', 'path:pae00640 : Propanoate metabolism', 'path:pae00680 : Methane metabolism']		1113.37	784.028	596.362	955.384	1349.95	123.962	6605.28	614700	6481.32	['path:pau00430 : Taurine and hypotaurine metabolism', 'path:pau00620 : Pyruvate metabolism', 'path:pau00640 : Propanoate metabolism', 'path:pau00680 : Methane metabolism']
PA5113	PA14_67520	0.531072	0			447.898	409.615	0	185.377	349.444	574.461	4367.49	167785	4367.49	[]		236.152	170.729	132.781	204.576	280.757	17.4719	1539.79	29148.5	1522.32	[]
PA0667	PA14_08540	0.530916	0			1816.36	1144.04	125.142	1171.35	1580.7	2088.36	9646.6	1.30882e+06	9521.46	[]		2335.9	949.224	1706.69	2196.22	2820.91	666.1	7058.39	901026	6392.29	[]
PA1750	PA14_41920	0.530419	0			1103.12	708.904	189.2	658.861	973.78	1358.26	7203.57	502544	7014.37	['path:pae00400 : Phenylalanine, tyrosine and tryptophan biosynthesis', 'path:pae02024 : Quorum sensing']		1049.18	543.719	654.969	1001.52	1327.95	121.31	5198.93	295631	5077.62	['path:pau00400 : Phenylalanine, tyrosine and tryptophan biosynthesis', 'path:pau02024 : Quorum sensing']
PA3716	PA14_16330	0.530293	0			914.865	561.868	156.548	537.221	767.617	1127.75	3970.53	315695	3813.98	[]		623.565	323.713	417.699	541.016	741.01	211.592	3433.27	104790	3221.68	[]
PA4880	PA14_64520	0.530265	0			779.396	1269.58	6.50708	167.428	401.069	789.4	13824.1	1.61185e+06	13817.6	['path:pae00860 : Porphyrin metabolism']		997.74	2225.08	192.694	454.74	1011.84	3.57246	30266.8	4.95096e+06	30263.2	['path:pau00860 : Porphyrin metabolism']
PA2619	PA14_30240	0.529594	0	infA		675.346	819.807	7.63653	172.978	391.981	850.705	7226.28	672084	7218.64	[]		568.911	659.035	154.716	372.332	713.761	22.4063	4928.31	434328	4905.91	[]
PA4255	PA14_08930	0.529493	0	rpmC		1616.01	1751.36	12.8535	535.679	1034.93	1952.92	17202	3.06725e+06	17189.1	['path:pae03010 : Ribosome']		2937.48	3800.92	690.733	1644.15	3367.62	0	32288.9	1.4447e+07	32288.9	['path:pau03010 : Ribosome']
PA4749	PA14_62840	0.529367	0	glmM		1535.08	849.456	294.101	957.529	1338	1812.52	6436.44	721575	6142.34	['path:pae00520 : Amino sugar and nucleotide sugar metabolism']		2472.9	1180.18	1669.31	2238.1	3077.19	738.777	13829.3	1.39282e+06	13090.6	['path:pau00520 : Amino sugar and nucleotide sugar metabolism']
PA4959	PA14_65540	0.529252	0	fimX		1164.54	1427.65	148.15	850.973	1058.66	1265.38	31445.3	2.03817e+06	31297.1	['path:pae02025 : Biofilm formation']		1281.89	391.194	1030.97	1225.07	1444.02	505.043	2680.67	153033	2175.63	['path:pau02025 : Biofilm formation']
PA3134	PA14_23560	0.529048	0	gltX		1039.53	457.572	166.543	754.344	917.095	1284.27	3957.68	209372	3791.14	['path:pae00860 : Porphyrin metabolism', 'path:pae00970 : Aminoacyl-tRNA biosynthesis']		1042.46	467.393	718.706	935.206	1309.97	134.793	5049.4	218456	4914.61	['path:pau00860 : Porphyrin metabolism', 'path:pau00970 : Aminoacyl-tRNA biosynthesis']
PA2988	PA14_25430	0.529028	0	lolE		460.106	242.737	63.5626	280.985	417.826	569.284	1786.13	58921.3	1722.57	['path:pae02010 : ABC transporters']		510.151	464.275	303.165	423.464	623.487	58.5557	7102.46	215551	7043.9	['path:pau02010 : ABC transporters']
PA0578	PA14_07550	0.529009	0			347.048	366.359	0	107.858	214.928	468.189	2369.35	134219	2369.35	[]		379.713	371.745	107.519	283.732	464.014	0	2137.4	138194	2137.4	[]
PA3764	PA14_15720	0.528997	0			564.333	420.403	36.5148	288.292	444.57	700.161	5000.65	176739	4964.13	[]		730.381	609.76	366.331	571.586	803.498	88.9451	3734.21	371807	3645.26	[]
PA4423	PA14_57480	0.528913	0			1001.71	606.016	153.089	699.205	864.062	1160.26	6797.78	367256	6644.69	[]		827.327	442.741	488.84	761.85	1074.12	139.07	2874.71	196019	2735.64	[]
PA4761	PA14_62970	0.528775	0	dnaK		10883.8	13818	402.274	3089.54	6422.38	12933.4	119819	1.90936e+08	119416	['path:pae03018 : RNA degradation']		12915	23525.1	3192.31	7827.45	14791.8	179.724	251040	5.53429e+08	250860	['path:pau03018 : RNA degradation']
PA2971	PA14_25620	0.528012	0			2414.53	2855.73	145.396	722.221	1374.62	2985.48	26488.1	8.15519e+06	26342.7	[]		3210.76	3124.48	1224.7	2335.31	3982.23	206.341	23131.9	9.76241e+06	22925.6	[]
PA4317	PA14_56090	0.527965	0			682.428	557.262	16.6903	311.021	547.007	907.557	4418.63	310541	4401.94	[]		429.389	295.092	222.019	392.272	547.344	21.6001	2630.24	87079.5	2608.64	[]
PA1708	PA14_42450	0.527627	0	popB		908.137	2721.18	0	112.317	239.074	554.634	46262.9	7.40485e+06	46262.9	[]		1743.09	2803.57	278.122	879.297	1689.64	22.6125	23907.3	7.86e+06	23884.7	[]
PA1124	PA14_49840	0.527536	0	dgt		433.661	261.021	46.8936	270.139	393.283	545.676	4135.63	68131.7	4088.74	['path:pae00230 : Purine metabolism']		438.441	274.752	255.009	360.628	550.541	100.562	2193.43	75488.9	2092.86	['path:pau00230 : Purine metabolism']
PA3106	PA14_23950	0.527505	0			361.912	232.533	13.0028	224.912	316.474	448.668	2979.6	54071.4	2966.6	[]		299.363	167.354	177.685	266.585	384.462	53.0769	1152.53	28007.5	1099.46	[]
PA1811	PA14_41110	0.527398	0	nppA1		449.123	325.757	44.7843	243.925	348.982	534.277	2519.04	106118	2474.26	['path:pae02010 : ABC transporters']		486.59	280.322	321.606	409.56	581.494	101.666	1887.89	78580.5	1786.22	['path:pau02010 : ABC transporters']
PA2071	PA14_37710	0.527362	0	fusA2		1098.93	1239.78	0	337.579	769.702	1418.22	11457.2	1.53706e+06	11457.2	[]		1583.94	3586.63	379.382	908.37	1874.12	0	63465.3	1.28639e+07	63465.3	[]
PA4753	PA14_62880	0.527302	0			519.416	523.163	36.3711	201.813	346.323	614.868	4617.78	273700	4581.41	[]		506.784	385.071	241.821	404.08	627.422	45.8672	2314.67	148280	2268.81	[]
PA5561	PA14_73320	0.527093	0	atpI		730.89	944.973	23.836	209.445	415.634	859.476	10315.1	892975	10291.3	[]		1020.98	1476.25	320.179	544.3	953.237	14.8242	9780.07	2.17932e+06	9765.24	[]
PA5300	PA14_69970	0.526915	0	cycB		1442.74	2187	15.7667	474.894	866.502	1584.9	25689.7	4.78298e+06	25674	[]		1175.98	788.559	652.904	1030.38	1490.36	100.668	5611.64	621825	5510.97	[]
PA1760	PA14_41800	0.526907	0			895.682	890.369	22.6898	401.259	700.193	1084.04	13495.4	792757	13472.7	[]		925.594	879.676	391.94	760.711	1216.45	94.7359	9460.02	773829	9365.29	[]
PA4666	PA14_61710	0.526827	0	hemA		563.332	385.366	29.0614	304.028	475.153	686.094	2390.37	148507	2361.3	['path:pae00860 : Porphyrin metabolism']		517.226	297.583	311.474	425.176	624.211	86.3282	1765.14	88555.6	1678.81	['path:pau00860 : Porphyrin metabolism']
PA4938	PA14_65230	0.526715	0	purA		2103.04	1036.71	385.894	1265.66	1979.85	2687.65	6343.26	1.07476e+06	5957.36	['path:pae00230 : Purine metabolism', 'path:pae00250 : Alanine, aspartate and glutamate metabolism']		3436.77	1821.29	2354.76	3040.77	4062.83	476.911	12766.2	3.31711e+06	12289.3	['path:pau00230 : Purine metabolism', 'path:pau00250 : Alanine, aspartate and glutamate metabolism']
PA0087	PA14_01060	0.5262	0	tssE1		170.512	175.269	0	50.8872	122.938	218.636	1092.08	30719.3	1092.08	[]		88.0916	116.191	21.7196	53.7187	97.4741	0	906.641	13500.3	906.641	[]
PA0519	PA14_06750	0.526163	0	nirS		7214.95	13296.1	0	384.675	1562.48	8690.93	129643	1.76787e+08	129643	['path:pae00910 : Nitrogen metabolism']		5203.75	10846.6	220.211	1010.31	2884.1	0	73808.8	1.1765e+08	73808.8	['path:pau00910 : Nitrogen metabolism']
PA4595	PA14_60800	0.526039	0			2296.3	2394.07	646.004	1482.42	1948.28	2635.47	48743.6	5.73157e+06	48097.6	[]		2757.78	2115.75	1568.54	2262.43	3393.79	688.914	24787.3	4.47638e+06	24098.3	[]
PA0861	PA14_53140	0.526017	0	rbdA		1071.17	779.165	144.846	550.578	886.576	1324.72	5140.41	607098	4995.56	[]		1094.6	693.874	591.134	912.964	1363.37	156.192	4657.31	481461	4501.12	[]
PA5263	PA14_69500	0.526013	0	argH		846.713	343.07	200.301	641.976	780.507	992.118	2970.02	117697	2769.72	['path:pae00220 : Arginine biosynthesis', 'path:pae00250 : Alanine, aspartate and glutamate metabolism']		613.105	351.18	316.353	562.79	794.315	76.9305	2349.16	123328	2272.23	['path:pau00220 : Arginine biosynthesis', 'path:pau00250 : Alanine, aspartate and glutamate metabolism']
PA1071	PA14_50550	0.525981	0	braF		366.663	322.652	17.7256	159.545	280.789	441.539	2963.82	104104	2946.09	['path:pae02010 : ABC transporters', 'path:pae02024 : Quorum sensing']		351.573	253.49	173.999	269.652	456.021	39.4759	1911.41	64257.3	1871.93	['path:pau02010 : ABC transporters', 'path:pau02024 : Quorum sensing']
PA0622	PA14_08070	0.525665	0			2739.47	7068.37	0	384.202	827.494	2260.06	95851.6	4.99619e+07	95851.6	[]		3181.52	10187	500.57	979.828	2306.96	0.476034	110808	1.03774e+08	110808	[]
PA4933	PA14_65160	0.52526	0			4063.04	3667.92	42.6613	1560.03	3144.81	5291.39	33620.6	1.34537e+07	33577.9	[]		4030.14	4653.7	1311.85	2539.58	5335.95	161.71	47523.2	2.16569e+07	47361.5	[]
PA4264	PA14_08840	0.524493	0	rpsJ		5071.43	4581.12	46.8359	2169.38	4213.31	6717.19	55293	2.09867e+07	55246.2	['path:pae03010 : Ribosome']		5487.78	4955.18	2324.42	4234.57	7397.46	24.2137	37086.2	2.45538e+07	37062	['path:pau03010 : Ribosome']
PA0158	PA14_01970	0.524321	0	triC		893.748	475.67	105.762	550.665	781.593	1116.35	3256.81	226262	3151.04	[]		1183.68	1288.26	768.554	997.845	1344.86	222.106	20582.2	1.65962e+06	20360.1	[]
PA2424	PA14_33280	0.524142	0	pvdL		7063.83	20263.6	0	125.454	494.101	2902.84	167620	4.10612e+08	167620	[]		2587.36	7149.76	58.3	262.593	1991.84	0	91283.8	5.1119e+07	91283.8	[]
PA4460	PA14_57920	0.523512	0	lptH		1179.31	978.834	180.881	738.189	1018.41	1379.72	18411.8	958115	18231	[]		1096.12	467.41	774.755	1011.31	1316.71	242.389	3962.79	218472	3720.4	[]
PA3666	PA14_16950	0.523352	0	dapD		627.124	295.263	35.3473	412.222	572.093	784.52	2649.69	87180.5	2614.35	['path:pae00300 : Lysine biosynthesis']		697.896	293.029	498.047	693.881	853.398	80.8733	2215.27	85866.2	2134.39	['path:pau00300 : Lysine biosynthesis']
PA5178	PA14_68400	0.523235	0			3272.28	3301.36	46.8852	966.103	2337.59	4393.32	28284.5	1.0899e+07	28237.6	[]		2904.18	3693.53	642.926	1682.41	3542.15	29.6366	27064.2	1.36422e+07	27034.6	[]
PA1730	PA14_42160	0.52323	0			453.62	1068.48	9.15359	75.775	176.4	449.237	12638.2	1.14166e+06	12629	[]		344.994	753.247	75.5815	187.58	380.06	7.20142	9228.28	567381	9221.08	[]
PA4464	PA14_57960	0.523045	0	ptsN		2046.95	2386.51	89.0985	723.122	1334.3	2332.9	18904	5.69545e+06	18814.9	['path:pae02060 : Phosphotransferase system (PTS)']		2135.69	1191.97	1265.44	1928.89	2718.67	138.72	7220.05	1.4208e+06	7081.33	['path:pau02060 : Phosphotransferase system (PTS)']
PA2587	PA14_30630	0.522995	0	pqsH		593.227	572.25	0	188.355	454.48	784.175	4736.53	327470	4736.53	['path:pae00405 : Phenazine biosynthesis', 'path:pae02024 : Quorum sensing', 'path:pae02025 : Biofilm formation']		1074.07	755.745	520.123	975.063	1437.76	19.7105	6017.47	571151	5997.76	['path:pau00405 : Phenazine biosynthesis', 'path:pau02024 : Quorum sensing', 'path:pau02025 : Biofilm formation']
PA4421	PA14_57460	0.522914	0			1786.19	1697.57	100.274	753.124	1210.1	2148.18	12713	2.88175e+06	12612.7	[]		1976.69	1445.05	885.484	1479.96	2764.94	179.113	8732.12	2.08816e+06	8553.01	[]
PA2032	PA14_38250	0.522827	0			285.678	201.407	0	145.137	236.128	360.515	1278.52	40564.8	1278.52	[]		213.854	142.967	123.421	176.857	274.581	0	1477.28	20439.6	1477.28	[]
PA3481	PA14_19065	0.522657	0			435.489	193.202	51.1481	304.113	419.174	548.158	1620.2	37327	1569.05	[]		368.247	221.325	180.967	318.265	500.387	49.9505	1185.44	48984.7	1135.49	[]
PA4006	PA14_12020	0.522376	0	nadD1		437.078	390.78	31.3863	252.114	360.523	521.896	6264.53	152709	6233.14	['path:pae00760 : Nicotinate and nicotinamide metabolism']		531.41	392.703	303.233	448.634	586.675	61.9175	2891.21	154216	2829.29	['path:pau00760 : Nicotinate and nicotinamide metabolism']
PA3257	PA14_21880	0.522205	0	algO		3569.93	1870.86	853.334	2332.99	3250.86	4383.53	15366.1	3.50012e+06	14512.8	[]		4942.16	3371.3	3240.73	4379.04	5714.84	1140.73	46967.2	1.13657e+07	45826.4	[]
PA3640	PA14_17260	0.522165	0	dnaE		2136.4	958.891	846.57	1660.45	1966.64	2369.24	14538.3	919472	13691.7	['path:pae03030 : DNA replication', 'path:pae03430 : Mismatch repair', 'path:pae03440 : Homologous recombination']		2402.73	986.64	1759.37	2156.17	2838.82	439.168	6056.45	973459	5617.28	['path:pau03030 : DNA replication', 'path:pau03430 : Mismatch repair', 'path:pau03440 : Homologous recombination']
PA2016	PA14_38430	0.522102	0	liuR		958.646	1792.19	0	135.129	387.414	929.664	21461.1	3.21195e+06	21461.1	[]		1011.28	1453.08	182.757	662.019	1168.46	0	12550.1	2.11144e+06	12550.1	[]
PA1807	PA14_41160	0.52208	0	nppD		361.786	196.045	18.305	222.412	314.012	465.188	1200.43	38433.6	1182.12	['path:pae02010 : ABC transporters']		390.3	189.173	250.523	369.46	500.048	33.9148	1472.23	35786.3	1438.32	['path:pau02010 : ABC transporters']
PA3484	PA14_19020	0.521925	0	tse3		221.473	182.282	6.86547	104.101	177.372	291.677	1738.04	33226.7	1731.17	[]		182.313	211.787	69.3599	126.606	201.326	0	2247.01	44853.6	2247.01	[]
PA2581	PA14_30730	0.521912	0			568.803	347.415	57.5617	333.81	481.685	704.492	2882.88	120697	2825.31	['path:pae00970 : Aminoacyl-tRNA biosynthesis']		454.764	365.148	267.018	356.577	495.697	44.9311	3526.29	133333	3481.36	[]
PA4732	PA14_62620	0.521837	0	pgi		1151.62	383.301	346.515	885.22	1091.39	1328.01	3878.45	146920	3531.94	['path:pae00010 : Glycolysis / Gluconeogenesis', 'path:pae00030 : Pentose phosphate pathway', 'path:pae00500 : Starch and sucrose metabolism', 'path:pae00520 : Amino sugar and nucleotide sugar metabolism']		1014.97	404.085	828.361	953.277	1152.27	368.322	5063.33	163285	4695.01	['path:pau00010 : Glycolysis / Gluconeogenesis', 'path:pau00030 : Pentose phosphate pathway', 'path:pau00500 : Starch and sucrose metabolism', 'path:pau00520 : Amino sugar and nucleotide sugar metabolism']
PA4723	PA14_62490	0.521567	0	dksA		2238.09	2827.77	63.0666	716.391	1264.71	2934.8	50076.8	7.99628e+06	50013.8	[]		2867.21	2432.05	1004.91	2135.52	3727.71	84.0363	11896.4	5.91488e+06	11812.4	[]
PA5338	PA14_70470	0.521234	0	spoT		2412.81	1530.07	0.422111	1560.84	2128.33	2878.97	17861.2	2.34111e+06	17860.8	['path:pae00230 : Purine metabolism']		2646.94	1279.3	1956.79	2344.67	2888.49	430.032	9121.26	1.63661e+06	8691.23	['path:pau00230 : Purine metabolism']
PA0959	PA14_51860	0.520967	0			543.93	556.481	60.7006	242.036	385.923	623.993	7255.67	309671	7194.97	[]		532.647	452.552	248.288	370.355	649.806	62.3042	3557.26	204803	3494.95	[]
PA4855	PA14_64220	0.520752	0	purD		456.732	325.069	12.9201	230.239	372.201	599.584	2685.49	105670	2672.57	['path:pae00230 : Purine metabolism']		392.115	279.479	192.377	324.367	548.495	17.7751	1964.17	78108.3	1946.4	['path:pau00230 : Purine metabolism']
PA4689	PA14_62020	0.520735	0			805.52	707.484	165.911	522.346	644.582	883.054	12755	500534	12589	[]		928.985	383.859	642.042	820.084	1171.06	153	2430.92	147348	2277.92	[]
PA4412	PA14_57340	0.520584	0	murG		1029.89	851.518	79.1125	489.33	754.047	1261.77	7371.72	725083	7292.61	['path:pae00550 : Peptidoglycan biosynthesis']		780.854	438.82	500.82	687.981	946.028	42.1298	2839.91	192563	2797.78	['path:pau00550 : Peptidoglycan biosynthesis']
PA3020	PA14_25000	0.520583	0			657.436	482.814	75.8315	384.495	509.255	796.575	5355.58	233110	5279.75	[]		684.064	343.092	484.172	626.718	805.565	124.749	3283.19	117712	3158.44	[]
PA1104	PA14_50100	0.520448	0	fliI		411.841	268.181	6.10166	241.988	386.554	517.668	3313.12	71921.1	3307.02	['path:pae02040 : Flagellar assembly']		418.762	203.605	278.485	401.048	528.935	63.7065	1793.36	41455.1	1729.66	['path:pau02040 : Flagellar assembly']
PA0973	PA14_51710	0.520351	0	oprL		5271.36	3332.5	282.206	2684.91	4881.7	7143.12	22356	1.11056e+07	22073.8	[]		4873.55	2482.65	3312.55	4459.53	5952.43	503.302	24039.6	6.16354e+06	23536.3	[]
PA3804	PA14_14860	0.520325	0			720.988	335.359	142.121	515.937	654.289	842.79	2671.67	112466	2529.55	[]		979.175	560.487	684.932	903.518	1086.1	290.933	6914.66	314146	6623.73	[]
PA3349	PA14_20750	0.519932	0			3855.27	3455.41	338.497	1700.45	2906.88	4646.56	25701.1	1.19399e+07	25362.6	['path:pae02020 : Two-component system', 'path:pae02030 : Bacterial chemotaxis']		4478.58	7978.98	2295.8	3196.86	5202.05	480.04	124507	6.36641e+07	124027	['path:pau02020 : Two-component system', 'path:pau02030 : Bacterial chemotaxis']
PA5261	PA14_69470	0.519779	0	algR		1905.37	2150.51	73.0297	688.638	1267.03	2227.46	24788.3	4.6247e+06	24715.3	['path:pae02020 : Two-component system']		1916.94	3728.82	676.843	1282.58	2372.05	84.8283	70966.3	1.39041e+07	70881.5	['path:pau02020 : Two-component system']
PA1552	PA14_44400	0.519755	0	ccoP1		1359.03	929.052	144.995	705.867	1095.93	1745.79	7670.54	863138	7525.55	['path:pae00190 : Oxidative phosphorylation', 'path:pae02020 : Two-component system']		1222.4	687.556	746.405	1086.08	1524.92	211.589	4323.44	472734	4111.86	['path:pau00190 : Oxidative phosphorylation', 'path:pau02020 : Two-component system']
PA3465	PA14_19310	0.519606	0			781.591	697.431	2.05857	317.68	597.238	986.462	4750.61	486411	4748.55	[]		645.77	517.1	348.449	582.084	840.857	5.95917	5604.38	267392	5598.42	[]
PA3813	PA14_14740	0.518743	0	iscU		1011.04	1049.86	71.4777	452.544	736.379	1160.75	12171.9	1.10221e+06	12100.4	[]		1156.69	1213.7	589.606	835.115	1261.41	230.706	13591.5	1.47307e+06	13360.8	[]
PA2753	PA14_28500	0.518657	0			529.708	885.711	0	69.791	209.313	514.05	5843.66	784485	5843.66	[]		335.015	413.598	71.7698	192.247	411.573	0	2714.92	171063	2714.92	[]
PA2648	PA14_29860	0.518584	0	nuoM		775.827	548.839	24.0572	389.816	610.276	1057.74	3675.54	301224	3651.49	['path:pae00190 : Oxidative phosphorylation']		1007.43	563.569	614.835	906.281	1313.96	55.0673	3445.7	317610	3390.63	['path:pau00190 : Oxidative phosphorylation']
PA0936	PA14_52150	0.518434	0	lpxO2		733.405	582.303	63.8133	416.354	585.867	818.418	5158.17	339077	5094.36	['path:pae00540 : Lipopolysaccharide biosynthesis']		634.402	336.641	428.849	548.174	726.978	78.0237	2346.31	113327	2268.28	['path:pau00540 : Lipopolysaccharide biosynthesis']
PA1766	PA14_41730	0.518389	0			1026.7	765.472	139.791	543.634	798.767	1173.84	5190.82	585947	5051.03	[]		1260.38	814.327	721.62	1035.91	1518.86	138.663	5281.89	663129	5143.23	[]
PA1812	PA14_41090	0.518295	0	mltD		1169.14	716.833	154.386	729.978	994.972	1417.03	7339.51	513850	7185.13	[]		1071.62	843.267	559.596	899.618	1312.95	121.31	10909.2	711100	10787.9	[]
PA3651	PA14_17120	0.518268	0	cdsA		366.363	300.88	0	186.584	299.338	435.285	2744	90528.8	2744	['path:pae00564 : Glycerophospholipid metabolism']		523.929	329.168	279.535	459.561	701.197	13.4758	2014.46	108351	2000.98	['path:pau00564 : Glycerophospholipid metabolism']
PA1458	PA14_45590	0.518155	0			2472.29	1397.99	244.005	1622.42	2148.72	2848.43	10923.6	1.95439e+06	10679.6	['path:pae02020 : Two-component system', 'path:pae02030 : Bacterial chemotaxis']		2611.08	4433.8	1656.58	2089.6	2742.64	578.241	71783.5	1.96586e+07	71205.3	['path:pau02020 : Two-component system', 'path:pau02030 : Bacterial chemotaxis']
PA4410	PA14_57320	0.518059	0	ddlB		912.725	644.5	52.5441	495.97	784.149	1119.58	5038.96	415381	4986.41	['path:pae00470 : D-Amino acid metabolism', 'path:pae00550 : Peptidoglycan biosynthesis']		848.359	390.106	574.332	818.9	1076.2	34.1682	2391.66	152183	2357.49	['path:pau00470 : D-Amino acid metabolism', 'path:pau00550 : Peptidoglycan biosynthesis']
PA0376	PA14_04930	0.517994	0	rpoH		5313.43	7563.85	404.53	2581.5	3619.29	5984.99	136902	5.72118e+07	136497	[]		5122.54	16940.3	2220.36	2943.46	4449.22	514.722	256911	2.86974e+08	256396	[]
PA3725	PA14_16220	0.517944	0	recJ		348.591	182.291	54.901	213.892	317.714	436.825	1133.86	33230	1078.96	['path:pae03410 : Base excision repair', 'path:pae03430 : Mismatch repair', 'path:pae03440 : Homologous recombination']		287.125	154.062	179.145	252.518	353.68	43.2934	1062.68	23735.1	1019.38	['path:pau03410 : Base excision repair', 'path:pau03430 : Mismatch repair', 'path:pau03440 : Homologous recombination']
PA1793	PA14_41390	0.517693	0	ppiB		1469.59	1759.28	141.098	698.577	1170.11	1772.47	30484.2	3.09507e+06	30343.1	[]		1316.89	755.627	808.591	1149.28	1711.4	210.448	4751.63	570973	4541.18	[]
PA3014	PA14_25080	0.51768	0	faoA		3318.45	3342.65	236.722	1369.49	2113.88	3959.94	24932.4	1.11733e+07	24695.7	['path:pae00071 : Fatty acid degradation', 'path:pae00280 : Valine, leucine and isoleucine degradation', 'path:pae00281 : Geraniol degradation', 'path:pae00310 : Lysine degradation', 'path:pae00362 : Benzoate degradation', 'path:pae00380 : Tryptophan metabolism', 'path:pae00410 : beta-Alanine metabolism', 'path:pae00640 : Propanoate metabolism', 'path:pae00650 : Butanoate metabolism', 'path:pae00…		4915.7	7289.8	1445.63	2565.92	4939.83	616.949	47929.6	5.31413e+07	47312.7	['path:pau00071 : Fatty acid degradation', 'path:pau00280 : Valine, leucine and isoleucine degradation', 'path:pau00281 : Geraniol degradation', 'path:pau00310 : Lysine degradation', 'path:pau00362 : Benzoate degradation', 'path:pau00380 : Tryptophan metabolism', 'path:pau00410 : beta-Alanine metabolism', 'path:pau00640 : Propanoate metabolism', 'path:pau00650 : Butanoate metabolism', 'path:pau00…
PA5056	PA14_66820	0.517579	0	phaC1		701.108	631.01	49.2905	316.459	546.63	875.92	5358	398174	5308.71	['path:pae00650 : Butanoate metabolism']		796.292	785.841	313.367	573.846	1052.63	100.562	10296.4	617546	10195.8	['path:pau00650 : Butanoate metabolism']
PA3810	PA14_14780	0.51745	0	hscA		1385.36	1179.51	93.3391	710.805	1058.99	1789.37	15597.9	1.39124e+06	15504.5	[]		1728.86	1451.59	903.65	1366.17	2080.41	236.012	11093.1	2.1071e+06	10857	[]
PA5490	PA14_72460	0.517035	0	cc4		1861.47	1281.76	244.769	1035.07	1585.78	2260.35	12378.5	1.64292e+06	12133.8	[]		1470.35	680.671	1015.74	1382.36	1806.48	370.874	5093.39	463314	4722.51	[]
PA2626	PA14_30150	0.51687	0	trmU		652.097	270.944	180.18	460.713	607.189	780.805	2804.34	73410.6	2624.16	['path:pae04122 : Sulfur relay system']		597.762	240.544	424.559	561.79	735.182	124.425	1532.45	57861.5	1408.03	['path:pau04122 : Sulfur relay system']
PA4204	PA14_09550	0.516544	0	ppgL		297.235	259.666	0	123.712	226.726	390.858	2524.34	67426.2	2524.34	['path:pae00030 : Pentose phosphate pathway']		289.947	724.939	108.361	178.026	310.806	6.20965	13162.1	525536	13155.9	['path:pau00030 : Pentose phosphate pathway']
PA4961	PA14_65570	0.516493	0			812.368	396.587	131.944	578.953	731.357	942.595	5701.64	157281	5569.7	[]		817.784	375.958	582.183	725.281	951.437	69.3599	2563.38	141344	2494.02	[]
PA1443	PA14_45800	0.516251	0	fliM		748.549	413.426	171.358	508.581	648.679	864.472	3615.99	170921	3444.63	['path:pae02030 : Bacterial chemotaxis', 'path:pae02040 : Flagellar assembly']		753.5	406.353	455.245	625.995	941.376	201.7	2984.15	165123	2782.45	['path:pau02030 : Bacterial chemotaxis', 'path:pau02040 : Flagellar assembly']
PA4943	PA14_65300	0.516138	0			3603.4	2286.82	396.171	2316.52	3183.43	4144.18	20167.5	5.22953e+06	19771.4	[]		3709.31	2184.45	2516.49	3293.85	4354.53	907.324	26765.9	4.77182e+06	25858.6	[]
PA3040	PA14_24770	0.515786	0			1201.26	1316.88	11.1491	296.571	766.401	1683.1	10967.9	1.73418e+06	10956.7	[]		1205.12	1263.54	329.764	826.51	1717.61	42.2023	12596	1.59654e+06	12553.8	[]
PA3170	PA14_23240	0.515756	0			424.188	183.796	70.9022	305.848	400.047	503.851	1660.78	33780.8	1589.87	['path:pae00270 : Cysteine and methionine metabolism']		364.267	207.592	214.862	318.419	436.483	54.0532	1281.77	43094.2	1227.72	['path:pau00270 : Cysteine and methionine metabolism']
PA1045	PA14_50840	0.515709	0			525.105	276.01	54.901	326.049	469.526	665.15	1998.84	76181.5	1943.94	[]		434.222	207.518	293.06	389.573	508.745	95.9392	1630.57	43063.7	1534.63	[]
PA5230	PA14_69060	0.515144	0			662.337	835.053	48.3336	243.619	456.063	766.556	8831.53	697313	8783.2	[]		638.944	368.159	372.754	585.163	831.291	77.1644	2247	135541	2169.83	[]
PA5070	PA14_66980	0.514836	0	tatC		444.484	360.836	55.4554	245.636	330.851	479.905	3438.11	130202	3382.65	['path:pae03060 : Protein export', 'path:pae03070 : Bacterial secretion system']		493.157	271.588	296.516	419.784	625.033	13.872	1933.96	73760.3	1920.08	['path:pau03060 : Protein export', 'path:pau03070 : Bacterial secretion system']
PA0482	PA14_06290	0.514826	0	glcB		2559.73	2050.05	177.317	1405.94	2066.02	3082.9	35301	4.20269e+06	35123.7	['path:pae00620 : Pyruvate metabolism', 'path:pae00630 : Glyoxylate and dicarboxylate metabolism']		2844.46	2418.07	1381.61	2073.67	3485.65	604.858	23627.2	5.84704e+06	23022.3	['path:pau00620 : Pyruvate metabolism', 'path:pau00630 : Glyoxylate and dicarboxylate metabolism']
PA4915	PA14_64920	0.514803	0			743.732	688.741	23.6975	247.318	548.886	971.409	4574.18	474364	4550.48	['path:pae02020 : Two-component system', 'path:pae02030 : Bacterial chemotaxis']		892.179	980.484	227.43	482.342	1244.67	36.3736	5974.58	961349	5938.21	['path:pau02020 : Two-component system', 'path:pau02030 : Bacterial chemotaxis']
PA1457	PA14_45610	0.514789	0	cheZ		1115.83	592.241	145.365	708.277	1023.43	1396.32	5002.52	350750	4857.15	['path:pae02030 : Bacterial chemotaxis']		1547.79	1538.6	934.183	1310.08	1798.23	362.913	25952.5	2.3673e+06	25589.6	['path:pau02030 : Bacterial chemotaxis']
PA3043	PA14_24730	0.514687	0			445.665	365.105	34.1242	249.462	363.887	525.481	5702.98	133302	5668.86	['path:pae00230 : Purine metabolism']		581.2	311.115	372.758	539.812	727.731	120.605	2628.38	96792.5	2507.78	['path:pau00230 : Purine metabolism']
PA5564	PA14_73360	0.514551	0	gidB		334.087	186.991	36.5148	209.637	308.362	423.196	1560.8	34965.5	1524.28	[]		472.634	201.977	323.177	431.902	594.957	26.9516	1309.11	40794.8	1282.16	[]
PA5495	PA14_72510	0.514539	0	thrB		1031.7	1005.99	81.3339	459.357	686.384	1253.05	9198.6	1.01202e+06	9117.26	['path:pae00260 : Glycine, serine and threonine metabolism']		745.11	559.506	404.032	601.087	887.867	137.534	5101.44	313047	4963.91	['path:pau00260 : Glycine, serine and threonine metabolism']
PA3748	PA14_15930	0.514223	0			307.912	200.232	15.7667	171.497	248.435	384.207	1741.33	40093	1725.56	[]		251.266	191.196	123.185	185.004	311.129	20.2183	934.553	36556.1	914.334	[]
PA1997	PA14_38690	0.514184	0			355.653	307.97	0	173.069	268.136	434.023	3383.57	94845.6	3383.57	['path:pae00280 : Valine, leucine and isoleucine degradation', 'path:pae00650 : Butanoate metabolism']		225.878	159.438	120.074	182.614	279.156	0	995.563	25420.6	995.563	['path:pau00280 : Valine, leucine and isoleucine degradation', 'path:pau00650 : Butanoate metabolism']
PA4431	PA14_57570	0.514117	0			2302.83	1902.7	218.724	1212.68	1898.82	2835.91	27645.3	3.62028e+06	27426.6	['path:pae00190 : Oxidative phosphorylation', 'path:pae02020 : Two-component system']		2111.62	1371.51	1014.04	1764.82	3043.17	286.512	7820	1.88104e+06	7533.49	['path:pau00190 : Oxidative phosphorylation', 'path:pau02020 : Two-component system']
PA4461	PA14_57930	0.513489	0	lptB		1026.26	625.49	248.675	629.839	881.401	1243.51	7035.48	391238	6786.81	['path:pae02010 : ABC transporters']		1098.65	447.992	803.469	1071.54	1332.87	205.689	4970.61	200696	4764.92	['path:pau02010 : ABC transporters']
PA3977	PA14_12390	0.513396	0	hemL		757.326	337.96	201.276	539.854	693.225	898.255	4215.81	114217	4014.53	['path:pae00860 : Porphyrin metabolism']		598.204	271.078	403.027	546.102	740.429	41.616	1711.32	73483.5	1669.7	['path:pau00860 : Porphyrin metabolism']
PA0429	PA14_05580	0.513327	0			1028.43	579.884	199.898	626.898	893.817	1232.77	6028.27	336266	5828.37	[]		1380.86	809.937	858.77	1272.99	1717.34	269.784	11960.2	655998	11690.5	[]
PA2194	PA14_36320	0.513301	0	hcnB		600.017	914.049	0	69.7954	312.092	744.323	11808.5	835485	11808.5	['path:pae00460 : Cyanoamino acid metabolism']		1327.28	1232.39	306.063	960.028	2193.39	0	5282.58	1.51879e+06	5282.58	['path:pau00460 : Cyanoamino acid metabolism']
PA3295	PA14_21440	0.513229	0			328.795	255.394	20.6781	178.669	248.896	387.342	2182.35	65226.2	2161.68	[]		294.715	194.066	163.994	234.223	342.664	35.3799	1162.64	37661.8	1127.26	[]
PA3261	PA14_21840	0.513188	0			425.286	431.895	20.4177	185.277	288.557	497.073	5928.55	186533	5908.13	[]		382.582	421.22	130.32	245.974	495.641	44.9321	4055.68	177426	4010.75	[]
PA4417	PA14_57410	0.513021	0	murE		1508.84	997.278	187.412	822.758	1228.39	1912.25	7047.07	994564	6859.66	['path:pae00300 : Lysine biosynthesis', 'path:pae00550 : Peptidoglycan biosynthesis']		1380.21	539.722	1019.3	1352.1	1735.7	112.788	3205.17	291300	3092.38	['path:pau00300 : Lysine biosynthesis', 'path:pau00550 : Peptidoglycan biosynthesis']
PA2204	PA14_36200	0.513006	0			712.817	1402.49	0	130.262	307.158	698.24	17506.4	1.96697e+06	17506.4	[]		552.561	809.523	110.191	308.986	628.614	0	8095.03	655327	8095.03	[]
PA3704	PA14_16470	0.512917	0	wspE		644.006	335.421	32.5488	404.036	587.203	821.356	3090.31	112508	3057.76	['path:pae02020 : Two-component system', 'path:pae02025 : Biofilm formation']		644.624	456.994	392.434	569.629	801.053	60.29	5469.21	208844	5408.92	['path:pau02020 : Two-component system', 'path:pau02025 : Biofilm formation']
PA3637	PA14_17290	0.512905	0	pyrG		3120.99	2657.32	767.435	1746.52	2437.55	3406.81	30437.2	7.06133e+06	29669.8	['path:pae00240 : Pyrimidine metabolism']		2981.95	1233.08	2230.98	2822.51	3573.95	485.52	15710	1.52048e+06	15224.5	['path:pau00240 : Pyrimidine metabolism']
PA0625	PA14_08120	0.512713	0			2110.62	5055.53	0	343.745	776.053	1724.1	80391.1	2.55584e+07	80391.1	[]		2933.81	9292.75	415.481	974.797	1906.41	0	119435	8.63552e+07	119435	[]
PA4949	PA14_65390	0.512559	0			511.574	336.201	0	288.723	441.079	631.066	2142.76	113031	2142.76	[]		399.399	274.625	220.368	333.273	497.707	28.1862	2233.39	75418.9	2205.2	[]
PA0336	PA14_04390	0.512333	0	ygdP		1274.95	929.241	156.076	739.26	1011.37	1513.97	7440.32	863489	7284.25	['path:pae03018 : RNA degradation']		1224.41	838.338	777.515	987.76	1297.43	181.965	6867.72	702811	6685.75	['path:pau03018 : RNA degradation']
PA4250	PA14_08980	0.512209	0	rpsN		2950.86	2720.32	77.1212	959.133	2139.56	4133.99	19566.4	7.40017e+06	19489.3	['path:pae03010 : Ribosome']		2997.8	2135.66	1428.06	2360.86	4326.47	94.6448	11956.6	4.56103e+06	11862	['path:pau03010 : Ribosome']
PA3068	PA14_24445	0.511932	0	gdhB		5005.13	4142.34	417.589	2270.08	3421.88	6428.53	28339.5	1.7159e+07	27921.9	['path:pae00220 : Arginine biosynthesis', 'path:pae00250 : Alanine, aspartate and glutamate metabolism', 'path:pae00430 : Taurine and hypotaurine metabolism', 'path:pae00910 : Nitrogen metabolism']		7273.02	6576.64	2699.35	4106.94	10082.9	488.247	43792.9	4.32521e+07	43304.6	['path:pau00220 : Arginine biosynthesis', 'path:pau00250 : Alanine, aspartate and glutamate metabolism', 'path:pau00430 : Taurine and hypotaurine metabolism', 'path:pau00910 : Nitrogen metabolism']
PA4418	PA14_57425	0.51189	0	ftsI		2055.81	1354.94	143.913	1180.54	1613.26	2546.35	13534.5	1.83586e+06	13390.6	['path:pae00550 : Peptidoglycan biosynthesis']		2336.03	1432.92	1307.45	1832.11	3089.9	427.575	7552.93	2.05326e+06	7125.35	['path:pau00550 : Peptidoglycan biosynthesis']
PA5505	PA14_72640	0.511764	0			1034.49	762.264	38.2238	536.367	921.974	1306.78	9378.62	581046	9340.39	['path:pae02010 : ABC transporters']		909.39	511.216	545.043	810.668	1156.13	102.326	4019.28	261341	3916.95	['path:pau02010 : ABC transporters']
PA0016	PA14_00170	0.511705	0	trkA		503.373	228.351	119.198	363.049	461.138	590.433	2748.58	52144.3	2629.38	[]		700.506	250.832	531.359	647.247	844.865	190.255	1998.21	62916.9	1807.96	[]
PA4945	PA14_65320	0.511561	0	miaA		2428.49	4179.67	251.525	1106.7	1675.64	2567.34	85776.5	1.74696e+07	85524.9	[]		2410.82	1781.97	1198.08	1983.29	2920.93	288.143	19501.5	3.17543e+06	19213.4	[]
PA4567	PA14_60450	0.51126	0	rpmA		3369.42	4193.07	33.0772	672.42	1963.41	4462.73	37750.2	1.75818e+07	37717.1	['path:pae03010 : Ribosome']		3165.51	4645.04	697.985	1860.29	3790.47	94.7951	40063.5	2.15764e+07	39968.7	['path:pau03010 : Ribosome']
PA5049	PA14_66710	0.511212	0	rpmE		1903.61	2510.88	35.9517	383.371	1191.35	2352.09	26712	6.30453e+06	26676	['path:pae03010 : Ribosome']		1979.3	3211.33	520.809	1234.66	2317.34	46.6435	39901.5	1.03126e+07	39854.9	['path:pau03010 : Ribosome']
PA1120	PA14_49890	0.511087	0	tpbB		258.763	161.798	27.8475	146.429	207.978	332.718	1050.53	26178.4	1022.68	['path:pae02025 : Biofilm formation']		273.842	186.64	144.732	214.684	354.113	47.7799	1421.94	34834.4	1374.16	['path:pau02025 : Biofilm formation']
PA0456	PA14_05960	0.510984	0			6554.98	7598.67	60.0804	1611.31	4161.54	8572.72	57546.7	5.77399e+07	57486.6	[]		6243.6	8102.37	1064.79	2372.99	9080.66	100.478	51684.4	6.56484e+07	51583.9	[]
PA0555	PA14_07230	0.510684	0	fda		1844.54	905.979	212.084	1185.63	1726.66	2296.95	7017.1	820798	6805.02	['path:pae00010 : Glycolysis / Gluconeogenesis', 'path:pae00030 : Pentose phosphate pathway', 'path:pae00051 : Fructose and mannose metabolism', 'path:pae00680 : Methane metabolism']		2678.54	9689.68	1338.45	2072.91	2574.72	387.783	196846	9.389e+07	196458	['path:pau00010 : Glycolysis / Gluconeogenesis', 'path:pau00030 : Pentose phosphate pathway', 'path:pau00051 : Fructose and mannose metabolism', 'path:pau00680 : Methane metabolism']
PA5001	PA14_66120	0.510666	0	ssg		652.723	485.442	77.4631	368.585	555.465	818.773	9682.18	235654	9604.72	[]		875.422	432.739	574.994	799.175	1095.82	78.6275	2713.39	187263	2634.76	[]
PA5047	PA14_66690	0.510546	0			638.686	337.766	61.9278	405.686	560.951	787.747	2537.66	114086	2475.73	[]		762.496	446.417	525.918	654.217	905.469	165.526	5710.23	199288	5544.71	[]
PA0618	PA14_08030	0.510425	0			700.973	1689.75	0	118.706	284.733	612.524	28816	2.85526e+06	28816	[]		965.432	3087.87	136.679	336.743	708.595	0	34462.6	9.53494e+06	34462.6	[]
PA2740	PA14_28690	0.51034	0	pheS		766.847	425.658	140.794	480.336	666.179	932.598	2959.46	181185	2818.66	['path:pae00970 : Aminoacyl-tRNA biosynthesis']		809.861	390.534	541.931	703.249	974.978	129.781	3103.57	152517	2973.79	['path:pau00970 : Aminoacyl-tRNA biosynthesis']
PA3529	PA14_18690	0.510309	0			3654.03	4061.37	216.348	1511.84	2486.96	4683.32	57863.7	1.64947e+07	57647.4	[]		3723.12	4020.92	1899.77	3133.58	4125.5	476.637	68108.3	1.61678e+07	67631.7	[]
PA4546	PA14_60250	0.510086	0	pilS		378.446	272.613	41.1928	204.755	291.662	448.074	2635.51	74317.7	2594.31	['path:pae02020 : Two-component system']		294.207	204.634	179.877	235.565	325.319	44.9311	1540.92	41875.1	1495.99	['path:pau02020 : Two-component system']
PA5000	PA14_66110	0.509689	0	wapR		832.352	480.6	93.1202	524.003	696.782	982.593	4159.2	230976	4066.08	[]		1325.88	1431.22	732.356	1039.8	1666.94	276.556	26607.3	2.04839e+06	26330.7	[]
PA0766	PA14_54390	0.509644	0	mucD		2484.23	1348.19	368.53	1588.8	2304.64	3097.84	12029.8	1.81761e+06	11661.3	['path:pae02020 : Two-component system']		3703.61	2221.95	2231.01	3451.24	4686.3	486.297	18472.8	4.93707e+06	17986.5	['path:pau02020 : Two-component system']
PA3839	PA14_14360	0.509505	0			548.2	539.182	0	191.134	366.42	710.744	3757.9	290717	3757.9	[]		442.139	373.199	179.886	313.359	589.567	52.47	2207.38	139278	2154.91	[]
PA1156	PA14_49460	0.509466	0	nrdA		4695.45	11330.4	176.518	1813.5	3020.93	5143.14	312096	1.28377e+08	311919	['path:pae00230 : Purine metabolism', 'path:pae00240 : Pyrimidine metabolism']		4167.58	4422.37	2566.14	3526.83	4528.05	408.684	61138.3	1.95574e+07	60729.6	['path:pau00230 : Purine metabolism', 'path:pau00240 : Pyrimidine metabolism']
PA3731	PA14_16150	0.50934	0			676.992	663.355	53.9692	301.129	516.772	820.49	7470.56	440040	7416.59	[]		607.634	1105.39	246.152	348.499	621.725	53.8965	12158.1	1.22189e+06	12104.2	[]
PA5531	PA14_72970	0.509178	0	tonB1		1052.54	1495.87	20.0483	237.816	518.448	1211.6	11997.7	2.23764e+06	11977.6	[]		936.89	1171.85	200.731	528.507	1131.14	26.9482	8868.96	1.37323e+06	8842.01	[]
PA2997	PA14_25320	0.509165	0	nqrC		341.116	151.936	52.8811	232.198	316.943	420.993	1106.79	23084.5	1053.91	[]		461.925	179.076	314.563	456.593	585.177	70.0773	1256.9	32068.3	1186.83	[]
PA5569	PA14_73420	0.508329	0	rnpA		1904.2	1679.45	97.3932	670.919	1421.96	2572.08	12154.2	2.82056e+06	12056.8	[]		2236.33	1816.9	896.415	1848.77	2935.6	112.018	12782.4	3.30112e+06	12670.3	[]
PA4741	PA14_62720	0.508315	0	rpsO		5217.29	9194.86	42.1361	1211.87	2598.49	4749.28	76558.6	8.45455e+07	76516.5	['path:pae03010 : Ribosome']		6028.5	7403.48	1929.75	3647.97	7715.42	108.647	57412.5	5.48116e+07	57303.8	['path:pau03010 : Ribosome']
PA5483	PA14_72380	0.50822	0	algB		515.995	380.83	27.2277	285.764	414.9	657.69	4818.94	145031	4791.71	['path:pae02020 : Two-component system']		647.832	2418.68	305.233	412.858	610.191	119.707	47755.7	5.84999e+06	47636	['path:pau02020 : Two-component system']
PA2995	PA14_25340	0.50822	0	nqrE		316.953	178.886	33.4372	203.617	284.572	388.873	1744.85	32000.1	1711.41	[]		412.882	159.931	304.104	399.982	507.72	54.4911	973.806	25577.9	919.315	[]
PA5013	PA14_66260	0.508018	0	ilvE		2337.34	1268.37	487.332	1614.37	2085.62	2687.28	11602.8	1.60876e+06	11115.5	['path:pae00270 : Cysteine and methionine metabolism', 'path:pae00280 : Valine, leucine and isoleucine degradation', 'path:pae00290 : Valine, leucine and isoleucine biosynthesis', 'path:pae00770 : Pantothenate and CoA biosynthesis']		2608.21	1413	1844.91	2368.35	2926.18	676.386	15892	1.99656e+06	15215.6	['path:pau00270 : Cysteine and methionine metabolism', 'path:pau00280 : Valine, leucine and isoleucine degradation', 'path:pau00290 : Valine, leucine and isoleucine biosynthesis', 'path:pau00770 : Pantothenate and CoA biosynthesis']
PA2630	PA14_30100	0.507925	0			548.901	593.364	24.7779	261.304	404.472	605.617	6386.7	352081	6361.92	[]		801.451	464.105	459.15	699.898	1040.34	123.969	2879.64	215393	2755.67	[]
PA4694	PA14_62130	0.507832	0	ilvC		2999.44	4326.31	224.429	1296.94	2177.58	3329.07	61242.7	1.8717e+07	61018.3	['path:pae00290 : Valine, leucine and isoleucine biosynthesis', 'path:pae00770 : Pantothenate and CoA biosynthesis']		2733.09	1698.16	1612.49	2341.02	3381.37	314.517	12198.1	2.88375e+06	11883.5	['path:pau00290 : Valine, leucine and isoleucine biosynthesis', 'path:pau00770 : Pantothenate and CoA biosynthesis']
PA3879	PA14_13730	0.507653	0	narL		568.879	842.723	17.6377	178.368	312.162	533.598	6673.71	710182	6656.07	['path:pae02020 : Two-component system']		430.119	433.364	181.423	301.433	482.85	23.8367	3385.46	187805	3361.62	['path:pau02020 : Two-component system']
PA4996	PA14_66060	0.50731	0	rfaE		1086.59	512.304	193.352	740.464	979.984	1338.93	3677.3	262455	3483.95	['path:pae00540 : Lipopolysaccharide biosynthesis']		925.516	336.897	677.485	886.453	1126.61	242.62	3103.46	113500	2860.84	['path:pau00540 : Lipopolysaccharide biosynthesis']
PA5003	PA14_66150	0.507236	0			521.589	348.533	24.4116	296.136	431.277	632.488	4354.81	121475	4330.4	[]		558.875	251.454	378.117	534.036	700.184	20.3061	2486.85	63228.9	2466.55	[]
PA3049	PA14_24650	0.507146	0	rmf		6618.16	13443.1	5.33024	471.851	2404.84	7017.4	129715	1.80717e+08	129709	[]		7729.9	17199.3	306.624	1567.14	6354.83	0	194814	2.95814e+08	194814	[]
PA4879	PA14_64510	0.507025	0			552.561	374.272	74.921	276.948	460.844	717.152	2416.03	140080	2341.11	[]		617.124	905.656	296.806	473.91	707.023	114.493	15891.6	820213	15777.1	[]
PA2618	PA14_30260	0.506933	0			481.641	528.041	15.1663	149.872	276.497	630.398	5036.57	278827	5021.41	[]		423.617	415.695	170.085	272.652	564.604	27.5045	3729.04	172803	3701.54	[]
PA5317	PA14_70200	0.506913	0	dppA5		460.227	319.658	44.4327	284.97	408.653	564.9	6484.56	102181	6440.12	['path:pae02010 : ABC transporters', 'path:pae02030 : Bacterial chemotaxis']		468.026	232.405	326.513	435.929	558.223	76.5978	1721.36	54012	1644.76	['path:pau02010 : ABC transporters', 'path:pau02030 : Bacterial chemotaxis']
PA4611	PA14_61010	0.506796	0			2461.99	9693.69	38.562	510.545	1110.79	2481.6	224337	9.39676e+07	224299	[]		1991.24	3932.69	499.392	1078.92	2060.67	12.8377	53045	1.5466e+07	53032.2	[]
PA2573	PA14_30820	0.50679	0			1048.87	1598.61	16.9593	223.551	531.907	1258.05	22621.5	2.55554e+06	22604.5	['path:pae02020 : Two-component system', 'path:pae02030 : Bacterial chemotaxis']		699.906	888.201	132.599	415.952	917.959	23.2322	7792.42	788902	7769.19	['path:pau02020 : Two-component system', 'path:pau02030 : Bacterial chemotaxis']
PA4939	PA14_65250	0.506477	0			921.482	466.077	50.2303	617.591	813.292	1129.23	4144.19	217228	4093.96	['path:pae00340 : Histidine metabolism']		1284.1	692.42	830.493	1117.91	1488.04	274.612	6236.29	479445	5961.68	['path:pau00340 : Histidine metabolism']
PA4640	PA14_61400	0.506352	0	mqoB		1324.98	650.268	270.996	897.145	1163.31	1560.99	6602.76	422848	6331.76	['path:pae00020 : Citrate cycle (TCA cycle)', 'path:pae00620 : Pyruvate metabolism']		1485.43	732.867	959.392	1365.92	1817.41	345.12	4953.49	537094	4608.37	['path:pau00020 : Citrate cycle (TCA cycle)', 'path:pau00620 : Pyruvate metabolism']
PA3031	PA14_24880	0.506222	0			2248.19	2057.89	50.8159	823.614	1676.98	3183.98	22787.2	4.23493e+06	22736.4	['path:pae00970 : Aminoacyl-tRNA biosynthesis']		2586.35	2748.98	743.695	1594.3	3177.74	155.228	20376.2	7.5569e+06	20221	[]
PA3975	PA14_12410	0.506096	0	thiD		389.152	319.397	0	219.116	338.616	451.745	3343.95	102015	3343.95	['path:pae00730 : Thiamine metabolism']		315.501	243.248	146.544	260.28	375.216	13.872	1411.4	59169.8	1397.53	['path:pau00730 : Thiamine metabolism']
PA5458	PA14_72040	0.505866	0			211.944	182.931	10.6605	93.3926	146.53	261.924	1329.81	33463.8	1319.15	[]		181.119	154.415	97.0253	136.541	216.727	14.329	1362.49	23844.1	1348.16	[]
PA4608	PA14_60970	0.505628	0			424.738	473.148	2.10919	134.091	273.082	517.546	4373.3	223869	4371.19	[]		355.587	408.014	103.994	251.789	437.389	17.8012	3943.53	166475	3925.73	[]
PA5259	PA14_69440	0.505607	0	hemD		479.068	501.216	4.33428	262.548	376.831	580.582	9145.74	251217	9141.41	['path:pae00860 : Porphyrin metabolism']		465.289	294.441	287.689	386.031	573.152	76.307	3477.55	86695.2	3401.24	['path:pau00860 : Porphyrin metabolism']
PA0413	PA14_05390	0.505462	0	chpA		4516.37	2967.96	446.189	2611.57	3839.67	5531.64	22652.9	8.80881e+06	22206.7	['path:pae02020 : Two-component system', 'path:pae02025 : Biofilm formation']		3222.56	1608.02	2076.24	2994.91	3949.79	323.437	12858.8	2.58571e+06	12535.4	['path:pau02020 : Two-component system', 'path:pau02025 : Biofilm formation']
PA1847	PA14_40630	0.505253	0	nfuA		1394.83	1154.47	161.968	668.241	1021.05	1675.71	7993.69	1.33281e+06	7831.73	[]		1298.39	1119.93	607.994	941.67	1637.54	221.952	9584.71	1.25424e+06	9362.75	[]
PA1623	PA14_43530	0.50515	0			503.135	294.945	39.7681	316.576	439.868	621.099	2062.07	86992.7	2022.3	[]		525.773	350.592	312.891	440.164	626.389	121.959	4430.88	122915	4308.92	[]
PA3266	PA14_21760	0.505065	0	capB		3004.62	4777.14	3.51031	337.778	1350.44	3378.62	44466	2.2821e+07	44462.5	[]		2949.27	4814.29	234.774	677.705	3657.08	0	34506	2.31774e+07	34506	[]
PA1816	PA14_41050	0.505031	0	dnaQ		328.681	167.284	38.5726	232.814	303.81	385.045	1595.3	27983.9	1556.73	['path:pae03030 : DNA replication', 'path:pae03430 : Mismatch repair', 'path:pae03440 : Homologous recombination']		408.453	304.117	250.629	333.279	426.789	73.9543	1741.81	92487.3	1667.85	['path:pau03030 : DNA replication', 'path:pau03430 : Mismatch repair', 'path:pau03440 : Homologous recombination']
PA0071	PA14_00830	0.504738	0	tagR1		1280.65	1225	160.9	659.354	932.272	1443.58	13561.6	1.50062e+06	13400.7	[]		984.934	919.575	529.07	775.171	1178.89	124.201	10210.3	845618	10086	[]
PA1086	PA14_50360	0.50463	0	flgK		1185.29	852.806	27.651	744.907	1012.23	1393.49	10275.1	727278	10247.5	['path:pae02040 : Flagellar assembly']		932.41	484.327	609.148	830.926	1197.23	41.3029	5214.2	234572	5172.9	['path:pau02040 : Flagellar assembly']
PA2015	PA14_38440	0.504503	0	liuA		1790.97	2169.67	0	332.582	981.239	2518.6	19050.4	4.70745e+06	19050.4	['path:pae00280 : Valine, leucine and isoleucine degradation']		2126.72	2041.89	579.681	1538.83	2951.11	0.574332	14918.1	4.16932e+06	14917.5	['path:pau00280 : Valine, leucine and isoleucine degradation']
PA4793	PA14_63340	0.504135	0			537.649	827.282	10.1093	214.597	380.499	618.703	15850.5	684396	15840.4	[]		407.515	869.999	150.122	267.939	479.251	27.5993	17603.7	756898	17576.1	[]
PA0341	PA14_04460	0.504133	0	lgt		351.617	329.882	22.1754	203.415	279.448	383.849	3134.37	108822	3112.2	[]		337.978	265.717	168.467	248.008	377.999	26.9516	1458.74	70605.4	1431.79	[]
PA0536	PA14_06980	0.503998	0			467.171	258.932	25.933	259.474	430.178	629.118	1837.52	67045.7	1811.59	[]		440.697	825.367	217.965	326.792	470.634	20.5429	14334.8	681232	14314.2	[]
PA0460	PA14_06010	0.503783	0			777.18	834.396	8.96051	261.268	523.322	934.543	7198.21	696216	7189.25	[]		678.922	554.104	284.737	559.563	879.073	20.3206	4882.94	307031	4862.62	[]
PA2897	PA14_26590	0.503706	0			1301.8	897.561	162.167	749.121	1024.93	1554.57	7719.45	805616	7557.29	[]		1456.29	1094.06	821.121	1152.95	1734.89	305.966	10474	1.19697e+06	10168.1	[]
PA3888	PA14_13610	0.503541	0	opuCD		125.873	140.618	0	35.9619	77.6642	177.117	1353.41	19773.6	1353.41	['path:pae02010 : ABC transporters']		176.938	292.367	57.8727	107.512	195.375	0	3700.82	85478.5	3700.82	['path:pau02010 : ABC transporters']
PA4386	PA14_57020	0.503188	0	groES		3531.67	4149.86	95.151	1011.94	1967.17	4504.32	28607.5	1.72214e+07	28512.3	[]		5980.98	10811.6	903.015	2731.49	5856.01	0	137909	1.16891e+08	137909	[]
PA4370	PA14_56830	0.50315	0	icmP		1847.61	2061.84	91.8982	640.62	1172.53	2216.77	17607.7	4.25118e+06	17515.8	[]		1489.55	1425.47	496.045	944.745	2130.62	69.3599	11804.6	2.03198e+06	11735.3	[]
PA1681	PA14_42760	0.503048	0	aroC		599.213	336.81	45.6345	364.882	576.608	725.013	3457.19	113441	3411.56	['path:pae00400 : Phenylalanine, tyrosine and tryptophan biosynthesis']		541.277	241.205	357.586	524.07	672.202	88.8753	1838.86	58179.8	1749.99	['path:pau00400 : Phenylalanine, tyrosine and tryptophan biosynthesis']
PA3747	PA14_15940	0.503022	0			441.935	415.524	18.8491	230.282	333.338	465.119	3458.4	172660	3439.55	[]		386.215	445.641	147.349	240.766	373.589	18.6696	2321.1	198596	2302.43	[]
PA4725	PA14_62530	0.503001	0	cbrA		848.259	823.84	156.061	422.228	637.086	1038.79	16967	678712	16811	[]		816.277	444.092	488.562	724.486	1027.07	176.9	2703.16	197218	2526.26	[]
PA5171	PA14_68330	0.502982	0	arcA		8347.26	13142.2	40.2866	1103.74	2990.97	9267.1	96206.8	1.72716e+08	96166.5	['path:pae00220 : Arginine biosynthesis']		4058.84	6325.45	1019.45	2274.16	4868.85	30.6174	96807.8	4.00113e+07	96777.2	['path:pau00220 : Arginine biosynthesis']
PA3979	PA14_12360	0.502497	0			198.319	180.769	0	79.0774	145.645	252.708	1632.79	32677.4	1632.79	[]		180.269	215.181	47.9696	119.188	223.363	2.96955	2102.66	46302.8	2099.69	[]
PA2951	PA14_25880	0.502285	0	etfA		4271.96	3108.96	267.296	2336.95	3791.08	5372.75	28495.3	9.66562e+06	28228	[]		4640.94	3168.83	2541.29	3646.86	5909.44	365.917	17496.3	1.00415e+07	17130.4	[]
PA1580	PA14_44070	0.502243	0	gltA		3562.37	3818.61	325.311	1794.39	2739.05	4315.86	64752.4	1.45818e+07	64427.1	['path:pae00020 : Citrate cycle (TCA cycle)', 'path:pae00630 : Glyoxylate and dicarboxylate metabolism']		3313.02	2752.17	1824.85	2594.13	3527.01	621.411	22265.4	7.57445e+06	21644	['path:pau00020 : Citrate cycle (TCA cycle)', 'path:pau00630 : Glyoxylate and dicarboxylate metabolism']
PA0373	PA14_04900	0.501735	0	ftsY		1106.16	697.756	113.921	760.707	963.421	1263.68	10791.4	486864	10677.5	['path:pae02024 : Quorum sensing', 'path:pae03060 : Protein export', 'path:pae03070 : Bacterial secretion system']		973.404	525.439	629.115	834.738	1151.59	283.934	6075.19	276086	5791.25	['path:pau02024 : Quorum sensing', 'path:pau03060 : Protein export', 'path:pau03070 : Bacterial secretion system']
PA3000	PA14_25270	0.501714	0	aroP1		412.827	265.095	42.7314	241.571	338.843	513.279	2419.37	70275.5	2376.64	[]		651.516	390.506	375.891	537	840.953	81.7367	2715.18	152495	2633.44	[]
PA4687	PA14_62000	0.501186	0	hitA		916.486	847.552	56.7413	420.716	660.478	1077.76	6874.26	718345	6817.52	['path:pae02010 : ABC transporters']		546.388	417.299	254.358	441.272	657.677	28.7079	3127.9	174139	3099.2	['path:pau02010 : ABC transporters']
PA5226	PA14_69020	0.501033	0			571.937	973.748	24.9012	193.406	296.201	509.019	9998.4	948186	9973.5	[]		572.066	702.609	248.111	395.251	647.558	43.5858	5679.52	493660	5635.93	[]
PA2049	PA14_38010	0.500948	0			233.253	172.265	0	135.689	185.282	272.165	1449.63	29675.2	1449.63	[]		168.197	143.397	96.8437	129.412	187.765	0	1358.62	20562.6	1358.62	[]
PA5002	PA14_66140	0.50081	0	dnpA		567.311	337.665	60.0263	317.003	500.895	739.676	2692.05	114017	2632.02	[]		762.298	408.668	486.11	699.821	925.673	42.4582	2456.17	167009	2413.71	[]
PA3348	PA14_20760	0.500419	0			1238.63	1127.8	158.266	553.91	877.108	1513.46	12866.4	1.27194e+06	12708.1	['path:pae02020 : Two-component system', 'path:pae02030 : Bacterial chemotaxis']		1466.85	2518.07	648.609	1089.52	1753.33	120.925	38593.5	6.34067e+06	38472.5	['path:pau02020 : Two-component system', 'path:pau02030 : Bacterial chemotaxis']
PA5288	PA14_69810	0.49997	0	glnK		2254	3034	105.792	873.426	1493.13	2603.17	40089	9.20516e+06	39983.2	[]		1890.06	2562.01	730.787	1289.67	2043.93	123.139	35014.7	6.56391e+06	34891.5	[]
PA2993	PA14_25360	0.499969	0			431.154	238.533	71.2322	263.968	370.669	525.596	1876.24	56898.2	1805.01	[]		484.296	197.613	348.891	472.646	595.722	47.7799	1340.49	39050.9	1292.71	[]
PA3827	PA14_14510	0.499904	0	lptG		653.614	786.962	0	359.664	508.214	741.307	15657.7	619309	15657.7	['path:pae02010 : ABC transporters']		699.12	392.439	430.045	613.533	893.964	48.1299	3357.02	154008	3308.89	['path:pau02010 : ABC transporters']
PA1480	PA14_45310	0.499898	0	ccmF		752.437	372.567	71.1993	503.938	699.547	939.486	2970.54	138806	2899.34	[]		913.096	476.835	590.701	830.257	1183.08	138.72	2946.09	227371	2807.37	[]
PA1590	PA14_43920	0.499884	0	braB		614.388	333.247	0	380.028	545.041	784.19	2107.01	111054	2107.01	[]		611.512	396.821	309.944	495.097	844.732	80.8733	2329.43	157467	2248.55	[]
PA4031	PA14_11690	0.499772	0	ppa		1665.63	1678.33	38.7603	691.927	1292.17	2105.03	20145.4	2.81678e+06	20106.6	['path:pae00190 : Oxidative phosphorylation']		1085.58	793.061	507.113	865.496	1387.09	31.5483	4967.58	628946	4936.04	['path:pau00190 : Oxidative phosphorylation']
PA5344	PA14_70560	0.499749	0	oxyR		662.591	314.582	51.6803	490.786	611.131	778.632	2861.33	98961.9	2809.65	[]		581.881	257.326	441.451	552.18	675.579	153.709	2850.86	66216.7	2697.16	[]
PA3861	PA14_14040	0.499749	0	rhl		1190.92	564.555	237.254	789.903	1097.6	1475.02	5236.5	318723	4999.24	['path:pae03018 : RNA degradation']		1258.4	461.721	921.427	1201.11	1583.39	175.667	2638.15	213186	2462.48	['path:pau03018 : RNA degradation']
PA3256	PA14_21890	0.499745	0			391.428	307.424	4.64982	202.586	310.282	500.211	3805.72	94509.4	3801.07	[]		480.59	346.335	237.586	408.144	672.645	46.0432	3654.05	119948	3608.01	[]
PA4726	PA14_62540	0.499712	0	cbrB		1684.4	1168.77	240.76	979.718	1342.87	2044.45	10830.5	1.36603e+06	10589.7	['path:pae02020 : Two-component system']		1553.53	1425.33	1057.16	1395.06	1765.09	315.423	25757.2	2.03157e+06	25441.8	['path:pau02020 : Two-component system']
PA0904	PA14_52580	0.499673	0	lysC		1360.67	769.546	214.558	832.756	1235.66	1717.83	10176.1	592201	9961.58	['path:pae00260 : Glycine, serine and threonine metabolism', 'path:pae00261 : Monobactam biosynthesis', 'path:pae00270 : Cysteine and methionine metabolism', 'path:pae00300 : Lysine biosynthesis']		1014.35	406.148	697.573	952.317	1245.25	189.29	2865.73	164956	2676.44	['path:pau00260 : Glycine, serine and threonine metabolism', 'path:pau00261 : Monobactam biosynthesis', 'path:pau00270 : Cysteine and methionine metabolism', 'path:pau00300 : Lysine biosynthesis']
PA0619	PA14_08040	0.499492	0			940.28	7949.24	0	99.6154	221.712	511.337	191407	6.31903e+07	191407	[]		773.782	2845.81	95.6282	221.083	482.509	0	40903.1	8.09865e+06	40903.1	[]
PA2614	PA14_30310	0.499491	0	lolA		608.534	509.293	73.0297	406.613	517.622	690.829	11229.5	259379	11156.5	[]		743.411	309.745	522.47	680.958	936.441	125.726	2230.96	95942.1	2105.23	[]
PA4577	PA14_60560	0.499236	0			448.223	717.782	0	74.8499	204.7	457.973	5848.01	515211	5848.01	[]		290.6	355.157	69.0055	164.09	372.227	0	2888.36	126137	2888.36	[]
PA3657	PA14_17050	0.499126	0	map		1189.69	1414.19	199.137	731.354	945.442	1343.6	25660.1	1.99995e+06	25460.9	[]		1034.2	448.861	730.787	960.043	1252.29	303.275	3170.51	201476	2867.23	[]
PA3001	PA14_25250	0.499098	0			3619.84	2279.24	537.839	2088.97	3231.55	4628.92	24642.4	5.19493e+06	24104.6	['path:pae00010 : Glycolysis / Gluconeogenesis']		3526.83	2947.53	2168.37	3203.69	4278.61	447.744	48342	8.68791e+06	47894.3	['path:pau00010 : Glycolysis / Gluconeogenesis']
PA1528	PA14_44670	0.499072	0	zipA		1653.13	1184.9	260.406	1046.77	1387.69	1887.43	12519.3	1.404e+06	12258.9	[]		1937.31	2649.38	1167.61	1542.24	2015.5	605.438	53558.3	7.01923e+06	52952.9	[]
PA5464	PA14_72110	0.499024	0			457.171	327.09	47.1297	247.735	373.43	550.646	2499.88	106988	2452.75	[]		364.492	260.903	203.563	299.126	457.891	29.2779	2250.55	68070.4	2221.28	[]
PA2754	PA14_28490	0.498932	0			613.571	818.686	2.19825	160.363	330.962	678.48	8933.41	670247	8931.21	[]		492.604	477.193	183.745	327.665	641.473	0	3020.04	227713	3020.04	[]
PA1838	PA14_40770	0.498907	0	cysI		882.737	829.433	129.243	374.729	628.743	1075.4	6039.67	687960	5910.43	['path:pae00920 : Sulfur metabolism']		914.913	852.191	442.568	653.318	1022.6	40.4366	5983.55	726229	5943.11	['path:pau00920 : Sulfur metabolism']
PA1657	PA14_43040	0.4989	0	hsiB2		445.891	704.714	0	71.9852	195.042	566.279	12240.1	496622	12240.1	['path:pae02025 : Biofilm formation']		621.331	1037.47	134.793	319	657.012	0	15118.5	1.07635e+06	15118.5	['path:pau02025 : Biofilm formation']
PA4757	PA14_62920	0.498726	0			466.829	376.892	22.7068	273.237	372.165	536.186	6492.48	142048	6469.77	[]		611.144	504.388	391.497	523.173	684.868	113.723	8968.61	254407	8854.89	[]
PA0458	PA14_05990	0.498599	0			255.644	187.966	21.9166	139.244	206.432	289.05	1537.73	35331.1	1515.81	[]		208.404	111.548	138.718	185.288	253.172	24.5523	891.372	12442.9	866.82	[]
PA0624	PA14_08100	0.498595	0			663.211	1509.29	0	74.5949	158.04	566.509	20742.8	2.27795e+06	20742.8	[]		696.555	2339.75	81.7367	208.32	561.514	0	29047.5	5.47443e+06	29047.5	[]
PA4442	PA14_57710	0.498543	0	cysN		1410.74	1392.53	167.965	691.195	993.103	1576.56	13191.8	1.93915e+06	13023.9	['path:pae00230 : Purine metabolism', 'path:pae00261 : Monobactam biosynthesis', 'path:pae00450 : Selenocompound metabolism', 'path:pae00920 : Sulfur metabolism']		1634.2	1486.5	849.974	1232.48	1896.73	147.314	11868.9	2.20969e+06	11721.6	['path:pau00230 : Purine metabolism', 'path:pau00261 : Monobactam biosynthesis', 'path:pau00450 : Selenocompound metabolism', 'path:pau00920 : Sulfur metabolism']
PA2991	PA14_25390	0.498433	0	sth		1463.9	743.966	439.472	998.509	1271.27	1710.18	6046.36	553485	5606.89	['path:pae00760 : Nicotinate and nicotinamide metabolism']		1697.68	754.485	1209.17	1562.16	2113.09	492.638	10083.4	569247	9590.78	['path:pau00760 : Nicotinate and nicotinamide metabolism']
PA5277	PA14_69670	0.498124	0	lysA		1061.59	584.961	185.366	741.872	975.81	1227.54	5868.02	342180	5682.65	['path:pae00300 : Lysine biosynthesis', 'path:pae00470 : D-Amino acid metabolism']		928.496	364.648	628.285	915.395	1156.82	60.655	2242.67	132968	2182.02	['path:pau00300 : Lysine biosynthesis', 'path:pau00470 : D-Amino acid metabolism']
PA3052	PA14_24620	0.497901	0			277.536	179.481	33.1712	150.968	234.122	354.498	2172.48	32213.5	2139.3	[]		222.476	146.411	114.611	193.71	287.184	20.2183	1112.98	21436.1	1092.77	[]
PA0593	PA14_07740	0.497799	0	pdxA		329.643	202.625	31.8889	189.728	290.891	424.968	1601.69	41056.8	1569.8	['path:pae00750 : Vitamin B6 metabolism']		315.257	177.949	190.719	279.875	394.15	20.4652	1261.18	31666	1240.72	['path:pau00750 : Vitamin B6 metabolism']
PA4571	PA14_60490	0.497555	0			1252.78	1627.85	5.52803	292.142	687.352	1445.2	10508.1	2.6499e+06	10502.6	[]		983.655	1148.85	237.869	567.361	1347.05	10.6652	10398.2	1.31985e+06	10387.5	[]
PA1305	PA14_47350	0.497281	0			293.443	235.22	34.7936	147.97	241.199	357.598	2575.04	55328.3	2540.25	[]		295.094	344.949	132.665	216.33	335.142	29.15	3910.51	118990	3881.36	[]
PA5345	PA14_70570	0.497281	0	recG		928.841	558.257	193.658	627.699	815.048	1044.32	6286.72	311651	6093.06	['path:pae03440 : Homologous recombination']		701.163	247.71	519.914	688.926	868.557	156.047	1690.15	61360.1	1534.1	['path:pau03440 : Homologous recombination']
PA5241	PA14_69220	0.497215	0	ppx		1120.28	432.55	353.865	865.467	1064.84	1282.46	5043.65	187099	4689.78	['path:pae00230 : Purine metabolism']		1127.47	304.562	957.261	1089.82	1325.07	131.75	2408.87	92757.8	2277.12	['path:pau00230 : Purine metabolism']
PA3769	PA14_15340	0.497122	0	guaA		1228.38	718.35	214.188	754.411	1080.78	1479.37	6175.8	516026	5961.61	['path:pae00230 : Purine metabolism']		1782.4	1187.1	977.645	1436.07	2430.44	99.5711	10002.1	1.40919e+06	9902.57	['path:pau00230 : Purine metabolism']
PA1830	PA14_40860	0.497009	0			1795.11	2773.39	66.2972	573.667	1155.02	2039.9	36432.5	7.6917e+06	36366.2	[]		1347.41	1701.26	459.252	803.693	1339.06	80.6719	12347	2.89428e+06	12266.3	[]
PA1431	PA14_45950	0.496764	0	rsaL		1970.21	3362.79	0	293.676	806.077	2097.28	47970.3	1.13084e+07	47970.3	[]		2776.46	3087.24	818.338	1540.97	4067.48	1.71418	20092.1	9.53103e+06	20090.4	[]
PA0552	PA14_07190	0.496685	0	pgk		1044.63	962.318	223.271	571.99	860.808	1197.61	9852.98	926055	9629.71	['path:pae00010 : Glycolysis / Gluconeogenesis']		888.279	898.694	541.667	724.144	997.718	61.3955	15037.2	807652	14975.8	['path:pau00010 : Glycolysis / Gluconeogenesis']
PA1557	PA14_44340	0.496555	0	ccoN2		3538.88	4537.21	0	669.407	1842.09	4520.05	37760.5	2.05863e+07	37760.5	['path:pae00190 : Oxidative phosphorylation', 'path:pae02020 : Two-component system']		2692.3	3243.47	573.061	1628.31	3411.88	32.7952	22764.6	1.05201e+07	22731.8	['path:pau00190 : Oxidative phosphorylation', 'path:pau02020 : Two-component system']
PA1727	PA14_42220	0.496481	0	mucR		509.68	491.398	26.7121	232.472	355.605	564.081	3581.78	241472	3555.07	['path:pae02025 : Biofilm formation']		461.627	280.139	283.294	374.566	550.274	31.8532	1875.11	78477.7	1843.25	['path:pau02025 : Biofilm formation']
PA0764	PA14_54410	0.496355	0	mucB		1363.72	1045.51	64.624	650.931	1085.5	1687.69	6514.6	1.09309e+06	6449.98	[]		1704.51	1916.74	797.106	1296.03	2228.93	262.197	28629.1	3.67391e+06	28366.9	[]
PA4470	PA14_58030	0.49633	0	fumC1		2472.57	6835.51	0	89.8256	224.56	898.08	52023.2	4.67242e+07	52023.2	['path:pae00020 : Citrate cycle (TCA cycle)', 'path:pae00620 : Pyruvate metabolism']		1763.3	4175.78	56.4088	175.444	882.119	14.354	39457.2	1.74371e+07	39442.8	['path:pau00020 : Citrate cycle (TCA cycle)', 'path:pau00620 : Pyruvate metabolism']
PA4848	PA14_64110	0.496276	0	accC		2635.88	1620.66	286.634	1430.73	2380.33	3368.54	13510.5	2.62655e+06	13223.9	['path:pae00061 : Fatty acid biosynthesis', 'path:pae00620 : Pyruvate metabolism', 'path:pae00640 : Propanoate metabolism']		3203.95	4074.34	1938.22	2781.83	3647.97	292.49	47425	1.66003e+07	47132.5	['path:pau00061 : Fatty acid biosynthesis', 'path:pau00620 : Pyruvate metabolism', 'path:pau00640 : Propanoate metabolism']
PA5553	PA14_73230	0.496102	0	atpC		1173.5	1056.62	25.3964	437.586	847.692	1552.41	8304.51	1.11646e+06	8279.11	['path:pae00190 : Oxidative phosphorylation']		1055.21	711.416	562.451	935.804	1280.03	67.6667	3966.97	506113	3899.31	['path:pau00190 : Oxidative phosphorylation']
PA5287	PA14_69795	0.496052	0	amtB		668.492	1856.03	40.7478	262.536	377.102	573.064	25813.9	3.44486e+06	25773.1	[]		787.443	4961.89	302.4	388.94	578.217	42.0858	96877.9	2.46204e+07	96835.8	[]
PA0771	PA14_54320	0.495942	0	era		579.968	279.865	77.1325	384.599	522.956	717.943	3011.12	78324.4	2933.98	[]		1050.52	472.417	717.406	980.308	1330.87	181.125	3609.19	223178	3428.06	[]
PA0942	PA14_52070	0.49585	0			315.949	508.07	8.13719	108.476	200.047	334.206	8389.09	258135	8380.95	[]		391.735	511.242	141.465	228.393	488.101	14.0162	5599.15	261368	5585.13	[]
PA2867	PA14_27000	0.495362	0			1158.38	876.121	5.29617	543.884	985.013	1494.47	7829.08	767589	7823.79	[]		955.483	1038.44	449.253	674.564	1124.14	55.968	13022.3	1.07835e+06	12966.3	[]
PA2585	PA14_30660	0.495362	0	uvrC		604.367	242.56	73.3064	416.929	564.329	778.554	1726.28	58835.2	1652.97	['path:pae03420 : Nucleotide excision repair']		645.635	260.569	471.322	613.478	791.498	110.935	2152.4	67896.1	2041.46	['path:pau03420 : Nucleotide excision repair']
PA2572	PA14_30830	0.495298	0			739.932	1641.21	0	144.076	387.555	975.516	40152.3	2.69358e+06	40152.3	[]		711.524	973.221	100.349	364.607	971.287	12.4028	8492.59	947159	8480.18	[]
PA5036	PA14_66570	0.495256	0	gltB		2161.62	1458.38	359.344	1157.49	1725.54	2759.7	10500.6	2.12686e+06	10141.3	['path:pae00250 : Alanine, aspartate and glutamate metabolism', 'path:pae00910 : Nitrogen metabolism']		1609.95	1274.97	898.589	1250.29	2033.1	357.535	14270	1.62555e+06	13912.5	['path:pau00250 : Alanine, aspartate and glutamate metabolism', 'path:pau00910 : Nitrogen metabolism']
PA0017	PA14_00180	0.495094	0			312.136	206.03	9.90692	175.575	269.806	403.05	1470.47	42448.5	1460.56	[]		388.161	191.477	253.923	362.334	486.731	41.616	1471.4	36663.4	1429.78	[]
PA3736	PA14_16070	0.494918	0	hom		758.877	318.569	161.321	558.891	695.726	874.51	3067.39	101486	2906.07	['path:pae00260 : Glycine, serine and threonine metabolism', 'path:pae00270 : Cysteine and methionine metabolism', 'path:pae00300 : Lysine biosynthesis']		853.046	314.884	618.555	790.157	1027.92	204.652	1999.31	99152	1794.66	['path:pau00260 : Glycine, serine and threonine metabolism', 'path:pau00270 : Cysteine and methionine metabolism', 'path:pau00300 : Lysine biosynthesis']
PA3311	PA14_21190	0.494871	0	nbdA		399.621	415.418	5.44017	104.768	250.492	538.836	3540.24	172572	3534.8	[]		428.556	465.605	75.8633	229.55	677.943	3.47619	3268.47	216788	3264.99	[]
PA1073	PA14_50530	0.494649	0	braD		337.183	379.146	20.0684	150.236	235.027	387.209	5449.38	143752	5429.31	['path:pae02010 : ABC transporters', 'path:pae02024 : Quorum sensing']		364.488	282.172	171.096	290.066	448.47	18.0486	1785.25	79621	1767.21	['path:pau02010 : ABC transporters', 'path:pau02024 : Quorum sensing']
PA5136	PA14_67830	0.494555	0			508.722	374.487	23.5648	247.396	416.249	682.955	3128.14	140240	3104.57	[]		339.13	212.84	194.217	323.891	428.4	20.4652	1676.82	45301.1	1656.35	[]
PA3460	PA14_19360	0.494551	0			625.189	1103.56	0	119.323	304.66	733.04	13659.6	1.21784e+06	13659.6	[]		934.758	2210.42	211.018	476.122	885.423	0	36837.8	4.88595e+06	36837.8	[]
PA1459	PA14_45580	0.494542	0			824.649	480.76	107.019	475.355	709.495	1044.3	3348.11	231130	3241.09	['path:pae02020 : Two-component system', 'path:pae02030 : Bacterial chemotaxis']		766.511	1027.91	424.052	641.672	874.876	90.8941	16248.7	1.0566e+06	16157.8	['path:pau02020 : Two-component system', 'path:pau02030 : Bacterial chemotaxis']
PA0097	PA14_01180	0.49452	0			163.427	179.234	0	52.7222	105.039	207.728	1314.27	32125	1314.27	[]		96.2511	119.299	36.25	59.9094	107.703	0	866.398	14232.2	866.398	[]
PA5286	PA14_69780	0.494518	0			766.423	2204.61	8.5884	127.701	229.973	421.263	20615.7	4.8603e+06	20607.1	[]		386.019	391.772	135.069	252.194	471.195	14.8242	2737.59	153485	2722.76	[]
PA3352	PA14_20720	0.494448	0			1034.55	880.396	29.3306	532.912	809.982	1224.5	10691.9	775097	10662.5	['path:pae02040 : Flagellar assembly']		677.696	471.774	370.906	536.39	813.212	80.8733	3810.72	222571	3729.84	['path:pau02040 : Flagellar assembly']
PA2977	PA14_25550	0.494266	0	murB		345.49	173.927	16.931	228.94	320.216	424.871	1485.81	30250.4	1468.88	['path:pae00520 : Amino sugar and nucleotide sugar metabolism', 'path:pae00550 : Peptidoglycan biosynthesis']		372.284	135.54	276.67	374.139	455.963	31.8532	818.121	18371.1	786.268	['path:pau00520 : Amino sugar and nucleotide sugar metabolism', 'path:pau00550 : Peptidoglycan biosynthesis']
PA0394	PA14_05160	0.494265	0			479.62	411.195	27.4505	272.245	358.72	521.143	4262.15	169081	4234.7	[]		478.22	404.647	288.153	366.902	491.176	42.2794	3141.16	163739	3098.88	[]
PA1803	PA14_41220	0.494113	0	lon		7782.68	6586.05	1137.17	3646.85	5756.67	9814.5	51731.8	4.3376e+07	50594.7	[]		9227.16	6322.08	5382.33	7747.89	10675.8	1694.18	59337.7	3.99688e+07	57643.6	[]
PA4764	PA14_63020	0.494039	0	fur		1452.72	1180.55	136.623	721.894	1173.8	1779.17	11201.2	1.3937e+06	11064.6	[]		1385.46	1075.97	736.141	1046.37	1652.53	128.736	9264.08	1.15771e+06	9135.35	[]
PA1709	PA14_42440	0.493958	0	popD		478.157	1266.68	0	58.3661	143.769	298.293	13406.1	1.60448e+06	13406.1	[]		979.355	1732.86	123.291	443.326	830.211	0	14337	3.00279e+06	14337	[]
PA3471	PA14_19190	0.493821	0			1143.45	735.834	182.941	706.985	967.691	1394.12	8907.9	541452	8724.96	['path:pae00620 : Pyruvate metabolism', 'path:pae02020 : Two-component system']		934.365	557.019	634.107	807.317	997.919	192.919	4689.78	310271	4496.86	['path:pau00620 : Pyruvate metabolism', 'path:pau02020 : Two-component system']
PA4765	PA14_63030	0.493815	0	omlA		1109	903.056	38.5916	559.502	887.651	1321.01	8653.35	815510	8614.75	[]		793.306	579.174	351.171	659.861	1136.55	63.0965	3638.26	335442	3575.16	[]
PA4314	PA14_56060	0.493769	0	purU1		753.354	572.773	125.228	465.451	636.986	868.107	9640.72	328069	9515.49	['path:pae00630 : Glyoxylate and dicarboxylate metabolism', 'path:pae00670 : One carbon pool by folate']		734.415	396.368	441.629	641.806	953.454	44.9311	2863.99	157107	2819.06	['path:pau00630 : Glyoxylate and dicarboxylate metabolism', 'path:pau00670 : One carbon pool by folate']
PA5232	PA14_69090	0.493542	0			1988.51	2898.04	24.3143	588.375	1064.25	2198.33	26162.2	8.39865e+06	26137.9	[]		1492.1	1230.66	767.975	1256.01	1900.8	60.655	11356.6	1.51454e+06	11296	[]
PA5054	PA14_66790	0.493525	0	hslU		1668.1	2149.74	63.0666	644.495	1053.33	1764.87	17771.7	4.62139e+06	17708.6	[]		1606.92	2653.15	427.596	966.999	1805.02	31.5483	31756	7.03921e+06	31724.5	[]
PA1656	PA14_43050	0.493501	0	hsiA2		1055.56	1549.01	12.2859	264.897	628.548	1260.67	23721.3	2.39943e+06	23709	[]		1920.2	2012.92	681.645	1244.35	2432.01	70.1483	10987.6	4.05184e+06	10917.5	[]
PA4459	PA14_57910	0.493407	0	lptC		733.044	550.433	119.361	405.582	596.808	887.932	6212.73	302976	6093.37	[]		791.275	536.085	456.562	601.098	893.235	221.164	3578.64	287387	3357.48	[]
PA3351	PA14_20730	0.493336	0	flgM		1923.02	1708.45	80.361	887.481	1411.31	2310.04	10371.7	2.9188e+06	10291.4	['path:pae02020 : Two-component system', 'path:pae02025 : Biofilm formation', 'path:pae02040 : Flagellar assembly']		1160.63	992.722	582.111	865.687	1365.86	169.513	10270.5	985497	10101	['path:pau02020 : Two-component system', 'path:pau02025 : Biofilm formation', 'path:pau02040 : Flagellar assembly']
PA4315	PA14_56070	0.493123	0	mvaT		6789.57	11805.5	136.361	1887.49	3293.55	6422.96	180535	1.39369e+08	180398	[]		7295.13	7660.24	2780.89	5133.47	8048.37	147.11	58510.7	5.86793e+07	58363.5	[]
PA0620	PA14_08050	0.492879	0			2289.43	5147.39	0.491355	475.949	1013.81	2122.77	68555.5	2.64956e+07	68555	[]		3067.08	9368.67	552.59	1108.95	2281.75	0	105018	8.7772e+07	105018	[]
PA3101	PA14_24020	0.49243	0	xcpT		393.324	296.077	0	205.513	311.346	513.262	3062.74	87661.8	3062.74	['path:pae03070 : Bacterial secretion system']		574.811	429.324	283.789	464.759	800.547	10.2836	3686.9	184319	3676.61	['path:pau03070 : Bacterial secretion system']
PA2684	PA14_29400	0.492383	0	tse5		880.712	836.079	22.6898	358.104	645.151	1050	7039.05	699028	7016.36	[]		635.272	447.473	343.026	507.407	805.068	61.0009	4399.85	200232	4338.85	[]
PA4729	PA14_62580	0.492271	0	panB		419.05	191.7	63.0666	289.752	397.938	515.05	1621.31	36748.9	1558.24	['path:pae00770 : Pantothenate and CoA biosynthesis']		376.413	156.369	268.866	371.37	463.556	60.655	873.787	24451.2	813.132	['path:pau00770 : Pantothenate and CoA biosynthesis']
PA0770	PA14_54330	0.4921	0	rnc		487.071	269.354	90.1281	301.916	423.84	601.729	2508.32	72551.7	2418.19	[]		614.37	375.159	340.821	451.565	845.301	87.2451	1987.54	140745	1900.29	[]
PA1572	PA14_44160	0.492012	4.94066e-324			579.013	561.835	1.16246	311.178	479.65	684.06	9031.14	315658	9029.98	[]		544.264	602.577	263.265	434.77	638.234	23.05	8453.28	363099	8430.23	[]
PA4420	PA14_57450	0.491996	4.94066e-324			1562.15	1153.59	159.564	816.877	1212.2	1993.32	9988.16	1.33076e+06	9828.59	[]		1716.86	868.85	1052.25	1521.45	2195.19	308.475	6045.88	754901	5737.4	[]
PA5134	PA14_67810	0.491892	4.94066e-324	ctpA		970.112	362.91	129.201	751.471	904.595	1092.7	4212.59	131704	4083.39	[]		889.524	452.521	673.386	805.944	1021.84	283.053	7171.82	204775	6888.77	[]
PA0296	PA14_03860	0.491758	9.88131e-324	spuI		1797.41	1277.98	310.961	1030.9	1449.12	2107.58	11545.5	1.63324e+06	11234.6	['path:pae00220 : Arginine biosynthesis', 'path:pae00250 : Alanine, aspartate and glutamate metabolism', 'path:pae00630 : Glyoxylate and dicarboxylate metabolism', 'path:pae00910 : Nitrogen metabolism', 'path:pae02020 : Two-component system']		1745.39	1129.79	1079.8	1426.04	1966.75	395.083	8518.03	1.27643e+06	8122.95	['path:pau00220 : Arginine biosynthesis', 'path:pau00250 : Alanine, aspartate and glutamate metabolism', 'path:pau00630 : Glyoxylate and dicarboxylate metabolism', 'path:pau00910 : Nitrogen metabolism', 'path:pau02020 : Two-component system']
PA5014	PA14_66270	0.491652	9.88131e-324	glnE		1457.21	660.96	54.2207	1072.82	1332.44	1706.84	6647.98	436868	6593.76	[]		1465.39	560.829	1092.38	1337.39	1695.71	448.961	4251.06	314529	3802.1	[]
PA4762	PA14_62990	0.491644	9.88131e-324	grpE		1604.06	2520.18	34.5605	486.68	874.938	1635.66	33303.5	6.35131e+06	33268.9	[]		1496.76	2900.95	356.345	819.674	1556.52	0	30388.1	8.41552e+06	30388.1	[]
PA0432	PA14_05620	0.491519	1.97626e-323	sahH		3107.42	2430.41	408.506	1587.07	2516.17	4032.62	35232.2	5.90687e+06	34823.7	['path:pae00270 : Cysteine and methionine metabolism']		3266.06	2206.58	1908.11	2726.6	3820.16	363.93	23617	4.86899e+06	23253.1	['path:pau00270 : Cysteine and methionine metabolism']
PA2957	PA14_25800	0.491411	2.47033e-323			554.142	353.645	65.8003	307.8	473.373	704.58	2402.7	125065	2336.9	[]		543.596	298.573	333.698	489.605	732.867	51.1707	2790.05	89145.5	2738.88	[]
PA5018	PA14_66330	0.491066	8.89318e-323	msrA		577.665	465.508	38.4736	319.457	459.246	657.702	5925.95	216698	5887.47	[]		476.266	366.894	266.126	374.58	603.981	18.5925	3773.23	134611	3754.64	[]
PA4569	PA14_60470	0.49102	1.03754e-322	ispB		796.265	590.589	83.6719	448.965	674.343	945.587	5513.25	348796	5429.57	['path:pae00900 : Terpenoid backbone biosynthesis']		655.443	437.28	376.045	543.765	794.535	53.326	2289.21	191213	2235.88	['path:pau00900 : Terpenoid backbone biosynthesis']
PA4318	PA14_56100	0.490989	1.18576e-322			232.672	182.287	0	110.577	183.465	312.605	1842.85	33228.6	1842.85	[]		165.567	115.718	90.781	141.52	199.839	13.872	1172.34	13390.7	1158.47	[]
PA0372	PA14_04890	0.490959	1.28457e-322			476.294	310.439	35.3473	300.731	419.502	598.952	5155.48	96372.5	5120.13	[]		469.7	321.816	314.136	411.601	545.451	63.0965	4690.65	103565	4627.55	[]
PA0626	PA14_08130	0.490787	2.32211e-322			672.455	1800.69	0	104.135	244.937	584.119	27275.6	3.24248e+06	27275.6	[]		767.513	2363.25	125.588	257.503	465.797	0	24742.7	5.58496e+06	24742.7	[]
PA3013	PA14_25090	0.490591	4.59481e-322	faoB		1816.24	1930.47	222.536	725.726	1196.51	2006.53	13233	3.72672e+06	13010.4	['path:pae00071 : Fatty acid degradation', 'path:pae00280 : Valine, leucine and isoleucine degradation', 'path:pae00281 : Geraniol degradation', 'path:pae00362 : Benzoate degradation', 'path:pae00592 : alpha-Linolenic acid metabolism']		2134.91	3200.3	856.825	1192.03	1973.66	308.178	24218.6	1.02419e+07	23910.4	['path:pau00071 : Fatty acid degradation', 'path:pau00280 : Valine, leucine and isoleucine degradation', 'path:pau00281 : Geraniol degradation', 'path:pau00362 : Benzoate degradation', 'path:pau00592 : alpha-Linolenic acid metabolism']
PA2011	PA14_38490	0.490279	1.35374e-321	liuE		528.552	555.157	0	155.259	303.699	703.919	3589.94	308199	3589.94	['path:pae00280 : Valine, leucine and isoleucine degradation', 'path:pae00281 : Geraniol degradation', 'path:pae00650 : Butanoate metabolism']		617.089	619.082	218.06	415.825	766.004	0	3526.71	383262	3526.71	['path:pau00280 : Valine, leucine and isoleucine degradation', 'path:pau00281 : Geraniol degradation', 'path:pau00650 : Butanoate metabolism']
PA1482	PA14_45290	0.490268	1.40315e-321	ccmH		219.159	122.45	17.9401	135.994	197.966	267.965	955.573	14994	937.633	[]		231.43	104.866	164.329	221.2	282.487	15.2596	700.684	10996.9	685.425	[]
PA3805	PA14_14850	0.489921	4.64916e-321	pilF		790.669	450.214	197.222	499.997	679.013	956.198	4473.27	202693	4276.05	[]		994.21	587.76	698.538	879.696	1118.61	134.793	8269.29	345462	8134.5	[]
PA1678	PA14_42790	0.489818	6.64518e-321			322.43	170.786	27.8989	208.775	301.289	395.531	1168.56	29167.9	1140.66	[]		276.825	153.705	170.607	241.77	331.274	50.3877	861.843	23625.3	811.455	[]
PA2647	PA14_29880	0.489682	1.06175e-320	nuoL		1202.35	675.641	50.8166	739.199	1086.94	1539.59	3990.39	456491	3939.57	['path:pae00190 : Oxidative phosphorylation']		1286.56	639.448	834.799	1200.8	1642.36	83.2643	4837.29	408893	4754.02	['path:pau00190 : Oxidative phosphorylation']
PA3480	PA14_19090	0.489553	1.65858e-320			595.529	437.975	80.4346	315.206	501.272	709.942	5085.95	191822	5005.52	['path:pae00240 : Pyrimidine metabolism']		570.626	519.083	284.643	412.468	617.866	40.9303	3536.3	269447	3495.37	['path:pau00240 : Pyrimidine metabolism']
PA4474	PA14_58070	0.489542	1.71885e-320			1541.96	1983.16	84.6548	723.361	997.562	1579.93	20066.7	3.9329e+06	19982	[]		1456.84	2277.3	729.849	1067.35	1544.01	273.064	24220.8	5.18612e+06	23947.7	[]
PA2042	PA14_38110	0.489517	1.87449e-320			530.533	364.054	0	293.425	464.165	673.533	3100.38	132535	3100.38	[]		481.251	272.629	288.692	427.628	613.077	0	1728.82	74326.5	1728.82	[]
PA5019	PA14_66340	0.489474	2.17587e-320			409.724	425.981	8.94512	220.255	343.508	486.656	7913.29	181460	7904.35	[]		303.977	218.862	177.417	248.762	373.74	41.2602	2050.64	47900.4	2009.38	[]
PA1475	PA14_45380	0.489184	5.89371e-320	ccmA		213.157	187.118	0	93.7756	168.014	269.603	1944.13	35013.3	1944.13	['path:pae02010 : ABC transporters']		163.685	154.4	68.0958	125.483	203.182	0	1205.52	23839.3	1205.52	['path:pau02010 : ABC transporters']
PA0371	PA14_04870	0.489155	6.51327e-320			476.016	278.584	117.35	303.973	420.948	592.527	3095.41	77608.9	2978.06	[]		475.381	255.115	329.875	429.724	529.983	94.6448	3437.11	65083.5	3342.47	[]
PA5208	PA14_68800	0.489102	7.82649e-320			742.232	1221.81	22.8487	282.778	516.495	843.061	29489.6	1.49283e+06	29466.8	[]		529.531	403.417	274.705	435.416	694.679	32.0943	2965.32	162745	2933.22	[]
PA3903	PA14_13410	0.488796	2.24138e-319	prfC		794.244	477.758	145.57	529.896	731.74	961.582	9460.23	228253	9314.66	[]		737.382	422.615	423.727	634.82	957.009	21.3304	2397.27	178603	2375.94	[]
PA0411	PA14_05360	0.488687	3.25115e-319	pilJ		2273.86	1211.27	380.378	1407.96	1991.77	2827.63	8265.99	1.46718e+06	7885.61	['path:pae02020 : Two-component system', 'path:pae02025 : Biofilm formation']		2007.51	1013.18	1231.46	1863.09	2676.69	252.386	6956.15	1.02654e+06	6703.76	['path:pau02020 : Two-component system', 'path:pau02025 : Biofilm formation']
PA0628	PA14_08150	0.488634	3.91172e-319			681.729	1484.62	0	117.021	267.804	568.909	19225.8	2.20409e+06	19225.8	[]		994.183	3612.03	139.639	319.772	585.583	0	43151	1.30467e+07	43151	[]
PA4487	PA14_58230	0.488522	5.73833e-319	magF		302.431	218.067	17.4685	160.204	246.856	378.297	1934.88	47553.2	1917.41	[]		175.789	115.321	90.9291	158.438	230.587	0	956.639	13298.9	956.639	[]
PA0301	PA14_03930	0.488361	9.95661e-319	spuE		766.188	513.6	134.452	454.565	632.245	901.571	5824.25	263785	5689.8	['path:pae02010 : ABC transporters']		804.187	742.05	543.944	706.707	937.493	184.774	14328	550638	14143.3	['path:pau02010 : ABC transporters']
PA2760	PA14_28400	0.488353	1.02359e-318	oprQ		3931.65	3398	281.412	1625.44	2895.24	5331.03	35572.3	1.15464e+07	35290.9	[]		2951.38	1722.18	1722.41	2523.16	3671.26	180.336	9834.34	2.9659e+06	9654	[]
PA1115	PA14_49940	0.487941	4.20247e-318			649.615	391.93	29.3349	395.148	575.431	821.477	4545.02	153609	4515.68	[]		646.443	779.205	403.35	532.598	655.58	101.326	13687.8	607161	13586.5	[]
PA4874	PA14_64460	0.487923	4.48195e-318			629.312	635.692	23.2054	223.414	403.721	850.534	5636.2	404104	5613	[]		597.66	760.371	184.577	412.058	778.006	17.8775	10265.3	578164	10247.4	[]
PA5213	PA14_68850	0.487731	8.65305e-318	gcvP1		818.773	903.276	41.0809	240.083	516.462	1105.13	8451.56	815907	8410.48	['path:pae00260 : Glycine, serine and threonine metabolism', 'path:pae00630 : Glyoxylate and dicarboxylate metabolism']		776.292	813.031	203.264	446.325	1079.32	63.7521	5225.94	661020	5162.18	['path:pau00260 : Glycine, serine and threonine metabolism', 'path:pau00630 : Glyoxylate and dicarboxylate metabolism']
PA0401	PA14_05250	0.487618	1.27285e-317			591.561	336.584	56.9488	338.695	521.297	762.315	2156.56	113289	2099.61	['path:pae00240 : Pyrimidine metabolism']		412.191	227.53	253.42	372.653	511.968	46.3744	1291.46	51769.9	1245.08	['path:pau00240 : Pyrimidine metabolism']
PA4576	PA14_60550	0.487526	1.74543e-317			1672.66	652.672	278.413	1267.45	1526.11	1895.88	6002.88	425981	5724.47	[]		1687.33	520.457	1375.75	1571.47	1867.81	242.62	3917.95	270875	3675.33	[]
PA0355	PA14_04650	0.487525	1.74689e-317	pfpI		353.025	522.237	0	70.1922	194.912	397.245	5117.16	272731	5117.16	[]		401.059	697.109	69.96	157.431	400.62	0	6955.1	485961	6955.1	[]
PA5243	PA14_69240	0.487525	1.74863e-317	hemB		1926.16	1419.82	353.351	1053.3	1546.37	2267.33	14333.3	2.01589e+06	13979.9	['path:pae00860 : Porphyrin metabolism']		1630.3	956.404	999.482	1438.79	2078.91	354.491	7441.25	914708	7086.76	['path:pau00860 : Porphyrin metabolism']
PA3086	PA14_24240	0.487475	2.07299e-317			221.234	132.278	0	147.655	201.199	277.18	2258.28	17497.5	2258.28	[]		224.906	114.261	154.464	210.068	280.947	15.2614	929.796	13055.5	914.534	[]
PA5058	PA14_66840	0.487078	8.05765e-317	phaC2		585.936	818.822	0	141.662	297.999	732.338	8579.48	670470	8579.48	['path:pae00650 : Butanoate metabolism']		808.566	962.332	150.298	409.732	1172.82	19.2566	6084.24	926082	6064.99	['path:pau00650 : Butanoate metabolism']
PA3491	PA14_18920	0.487072	8.24318e-317			311.531	262.576	33.4238	161.538	250.996	355.216	2340.91	68946.1	2307.49	[]		292.035	172.669	194.218	276.646	361.582	8.84536	1637.67	29814.7	1628.82	[]
PA5015	PA14_66290	0.487047	8.9509e-317	aceE		7751.71	7370.98	994.847	3429.2	5641.22	8960.71	72329	5.43314e+07	71334.2	['path:pae00010 : Glycolysis / Gluconeogenesis', 'path:pae00020 : Citrate cycle (TCA cycle)', 'path:pae00620 : Pyruvate metabolism']		7269.08	5912.29	4418.75	6047.82	8493.62	1041.09	55757	3.49552e+07	54715.9	['path:pau00010 : Glycolysis / Gluconeogenesis', 'path:pau00020 : Citrate cycle (TCA cycle)', 'path:pau00620 : Pyruvate metabolism']
PA0938	PA14_52130	0.486959	1.21209e-316	wzz2		1867.09	1411.17	102.305	976.425	1515.45	2314.18	14935.6	1.9914e+06	14833.3	[]		2516.11	1757.96	1390.71	2098.77	3012.38	417.573	12085.2	3.09043e+06	11667.6	[]
PA3812	PA14_14750	0.486767	2.33042e-316	iscA		682.274	617.25	44.0383	330.039	501.101	798.143	5944.03	380998	5899.99	[]		909.009	880.891	430.635	631.294	982.359	152.809	6425.69	775970	6272.88	[]
PA5425	PA14_71600	0.486758	2.40862e-316	purK		390.581	235.584	44.9891	232.396	340.238	498.887	3176.06	55500.1	3131.07	['path:pae00230 : Purine metabolism']		470.671	243.208	283.166	442.084	639.06	31.5483	1248.83	59150	1217.28	['path:pau00230 : Purine metabolism']
PA4282	PA14_55650	0.486538	5.09603e-316			701.916	417.833	25.7726	463.793	585.464	835.051	5225.41	174584	5199.64	[]		456.084	234.907	312.947	396.765	506.944	133.024	1775.84	55181.5	1642.82	[]
PA3983	PA14_12300	0.486469	6.43888e-316			819.999	703.981	57.5899	486.63	677.746	940.27	10390.7	495589	10333.1	[]		908	610.846	538.921	793.21	1022.28	46.3744	4255.18	373133	4208.8	[]
PA4947	PA14_65370	0.486434	7.26211e-316	amiB		1350.97	686.345	362.753	923.636	1165.53	1576.59	7083.63	471069	6720.88	[]		1177.05	515.992	821.275	1047.88	1459.39	339.99	3887.05	266248	3547.06	[]
PA1710	PA14_42430	0.485732	7.94205e-315	exsC		335.745	522.933	0	95.7862	182.498	367.258	4963.96	273459	4963.96	[]		668.996	756.106	209.663	464.779	798.513	0	7708.32	571696	7708.32	[]
PA3097	PA14_24070	0.485694	9.03746e-315	xcpX		229.144	209.295	9.66473	109.289	182.362	295.947	2863.08	43804.6	2853.42	['path:pae03070 : Bacterial secretion system']		340.232	191.278	194.471	305.069	448.911	14.0931	1116.94	36587.1	1102.85	['path:pau03070 : Bacterial secretion system']
PA0511	PA14_06670	0.485483	1.85153e-314	nirJ		598.965	956.832	0	57.366	220.768	663.254	8443.05	915527	8443.05	[]		494.65	947.01	42.4709	121.332	355.59	0	6209.17	896827	6209.17	[]
PA0537	PA14_06990	0.485472	1.91623e-314			553.74	301.129	38.7603	363.395	496.917	680.792	1945.66	90678.8	1906.9	[]		570.075	1185.04	312.546	442.926	651.303	92.5926	23352.2	1.40433e+06	23259.6	[]
PA2953	PA14_25840	0.485449	2.07695e-314			2087.18	1378.59	283.805	1177.79	1732.14	2519.07	9955.52	1.9005e+06	9671.72	[]		2062.65	1824.64	1154.14	1520.5	2274.77	302.734	17752.4	3.32931e+06	17449.7	[]
PA1716	PA14_42350	0.485243	4.18173e-314	pscC		302.08	509.841	0	91.438	167.521	320.182	7365.95	259938	7365.95	['path:pae03070 : Bacterial secretion system']		414.93	541.437	125.858	228.709	517.854	0	3856.71	293154	3856.71	['path:pau03070 : Bacterial secretion system']
PA3038	PA14_24790	0.485222	4.48508e-314	opdQ		1131.37	1942.66	30.3878	242.111	489.246	1079.7	19129.5	3.77394e+06	19099.1	[]		991.803	1552.85	299.988	540.666	1096.16	56.9226	16840	2.41133e+06	16783	[]
PA2796	PA14_27960	0.485215	4.5973e-314	tal		942.637	623.467	62.3873	601.199	803.789	1114.85	5829.66	388711	5767.28	['path:pae00030 : Pentose phosphate pathway']		1188.44	722.265	631.929	1062.63	1574.38	212.264	4193.61	521666	3981.34	['path:pau00030 : Pentose phosphate pathway']
PA4628	PA14_61250	0.485182	5.14726e-314	lysP		332.314	251.627	28.3762	177.562	257.622	406.87	1732.67	63316.4	1704.29	[]		314.653	246.082	152.259	226.106	396.796	31.7028	1270.99	60556.3	1239.29	[]
PA4966	PA14_65640	0.484866	1.50039e-313			348.178	200.417	0	207.31	315.467	454.014	1392.95	40166.9	1392.95	[]		281.203	146.821	171.699	257.781	373.16	8.26397	760.766	21556.4	752.502	[]
PA4523	PA14_58690	0.484553	4.34349e-313			3696.37	4937.27	1.96542	1055.16	1849.5	4104.03	38040.1	2.43766e+07	38038.1	[]		2745.02	4356.82	957.472	1874.34	3149.89	252.818	53441.7	1.89819e+07	53188.9	[]
PA4387	PA14_57030	0.483924	3.64876e-312			684.007	2014.71	0	145.474	243.644	438.967	21487.1	4.05907e+06	21487.1	[]		484.693	670.322	155.512	284.467	495.818	7.6307	4848.74	449331	4841.11	[]
PA5544	PA14_73110	0.483919	3.7048e-312			343.608	302.474	22.6898	150.095	240.864	435.897	2178.7	91490.6	2156.01	[]		311.468	311.335	104.94	203.44	385.783	22.665	1792.28	96929.6	1769.62	[]
PA3724	PA14_16250	0.48386	4.52598e-312	lasB		5797.37	13670	0	171.067	848.379	4239.18	108204	1.86869e+08	108204	['path:pae02024 : Quorum sensing']		19336.3	40277.2	931.951	4585.41	20915.2	38.3109	419273	1.62226e+09	419235	['path:pau02024 : Quorum sensing']
PA5176	PA14_68380	0.483707	7.58986e-312			469.201	270.589	75.1837	271.692	430.265	608.582	2055.88	73218.6	1980.69	['path:pae00230 : Purine metabolism']		392.463	223.194	212.569	316.947	557.519	84.2137	1299.51	49815.5	1215.29	['path:pau00230 : Purine metabolism']
PA3908	PA14_13350	0.483657	8.99549e-312			276.203	266.87	0	83.5181	220.343	378.974	2208.15	71219.6	2208.15	[]		572.393	466.512	268.819	501.599	759.532	3.58426	3631.21	217634	3627.62	[]
PA1155	PA14_49470	0.483534	1.36319e-311	nrdB		2966.68	4463.08	127.502	983.757	1828.58	3279.97	73398.9	1.99191e+07	73271.4	['path:pae00230 : Purine metabolism', 'path:pae00240 : Pyrimidine metabolism']		2118.09	1790.09	1213.66	1775.09	2321.47	122.74	18582.7	3.20442e+06	18459.9	['path:pau00230 : Purine metabolism', 'path:pau00240 : Pyrimidine metabolism']
PA3673	PA14_16860	0.483398	2.15426e-311	plsB		625.122	295.873	97.8441	437.101	571.517	718.912	2365.35	87541.1	2267.5	['path:pae00561 : Glycerolipid metabolism', 'path:pae00564 : Glycerophospholipid metabolism']		602.447	373.865	413.275	527.018	678.945	136.228	5202	139775	5065.77	['path:pau00561 : Glycerolipid metabolism', 'path:pau00564 : Glycerophospholipid metabolism']
PA5223	PA14_68980	0.483024	7.62049e-311	ubiH		754.155	373.045	53.6707	472.66	701.512	955.747	2753.24	139162	2699.57	['path:pae00130 : Ubiquinone and other terpenoid-quinone biosynthesis']		787.489	379.415	500.905	765.238	1034.38	100.64	3404.28	143956	3303.64	['path:pau00130 : Ubiquinone and other terpenoid-quinone biosynthesis']
PA1342	PA14_46910	0.482934	1.0312e-310	aatJ		3298.02	5175.12	69.2931	1004.4	1953.2	3949.81	118050	2.67818e+07	117980	['path:pae02010 : ABC transporters', 'path:pae02020 : Two-component system']		3400.84	3443.02	1255.39	2073.62	4547.18	53.6502	37557	1.18544e+07	37503.4	['path:pau02010 : ABC transporters', 'path:pau02020 : Two-component system']
PA0081	PA14_00980	0.48283	1.46272e-310	fha1		728.522	562.554	77.1452	403.85	601.228	842.227	5411.4	316467	5334.25	['path:pae02025 : Biofilm formation', 'path:pae03070 : Bacterial secretion system']		417.958	390.831	193.913	287.631	505.053	39.5083	3193.26	152749	3153.75	['path:pau02025 : Biofilm formation', 'path:pau03070 : Bacterial secretion system']
PA3271	PA14_21700	0.482699	2.27313e-310			787.098	563.106	102.857	407.762	630.152	1008	3634.01	317088	3531.15	[]		690.927	591.765	378.92	547.877	767.187	140.356	6419.24	350185	6278.88	[]
PA1791	PA14_41420	0.48253	4.01554e-310			348.945	343.99	0	105.126	243.961	485.427	2285.29	118329	2285.29	[]		254.23	218.287	88.2928	202.783	352.439	13.872	1456.36	47649.3	1442.49	[]
PA0860	PA14_53150	0.482492	4.56209e-310			358.996	218.532	36.7662	211.444	302.41	435.626	1444.88	47756.3	1408.12	[]		551.833	258.338	374.02	502.455	655.889	71.6838	1766.7	66738.5	1695.02	[]
PA0342	PA14_04480	0.482398	6.25974e-310	thyA		491.655	638.904	70.6945	326.648	436.507	565.081	13404.6	408198	13333.9	['path:pae00240 : Pyrimidine metabolism', 'path:pae00670 : One carbon pool by folate']		426.964	197.595	305.065	401.594	494.635	60.655	1146.86	39043.6	1086.21	['path:pau00240 : Pyrimidine metabolism', 'path:pau00670 : One carbon pool by folate']
PA4366	PA14_56780	0.482205	1.19849e-309	sodB		6641.36	7257.18	235.648	2542.46	4717.27	8010.22	86808.8	5.26667e+07	86573.2	[]		7781.84	7633.16	3450	5718.03	8591.33	412.593	72482.7	5.82652e+07	72070.1	[]
PA2973	PA14_25600	0.482156	1.41232e-309			784.644	496.405	81.732	510.519	700.951	958.11	8249.87	246418	8168.14	[]		963.301	340.721	711.716	906.234	1191.85	275.657	2408.74	116091	2133.08	[]
PA1481	PA14_45300	0.482147	1.45447e-309	ccmG		293.978	174.869	20.5964	189.713	263.591	362.887	2468.45	30579.2	2447.85	[]		348.574	177.297	213.634	318.419	469.276	11.6106	1161.75	31434.3	1150.14	[]
PA0779	PA14_54210	0.482093	1.74465e-309	asrA		3137.09	3866.55	175.606	1102.7	1842.53	3395.13	35856.6	1.49502e+07	35681	[]		3084.71	4528.44	911.516	1958.09	3413.33	31.5483	55140.1	2.05067e+07	55108.6	[]
PA5443	PA14_71870	0.482037	2.10974e-309	uvrD		1025.67	364.327	262.268	793.435	996.821	1195.13	5562.18	132734	5299.91	['path:pae03420 : Nucleotide excision repair', 'path:pae03430 : Mismatch repair']		880.664	337.258	699.252	839.32	1028.6	182.987	4683.41	113743	4500.42	['path:pau03420 : Nucleotide excision repair', 'path:pau03430 : Mismatch repair']
PA3652	PA14_17110	0.481716	6.18454e-309	uppS		740.07	595.325	40.2468	389.415	582.807	891.012	7003.64	354411	6963.4	['path:pae00550 : Peptidoglycan biosynthesis', 'path:pae00900 : Terpenoid backbone biosynthesis']		1415.72	1906	574.406	858.287	1402.38	178.244	15437.4	3.63282e+06	15259.1	['path:pau00550 : Peptidoglycan biosynthesis', 'path:pau00900 : Terpenoid backbone biosynthesis']
PA1712	PA14_42400	0.48162	8.55915e-309	exsB		161.392	236.39	0	42.155	87.9134	161.643	2096.86	55880.2	2096.86	[]		294.839	423.202	75.6105	168.047	348.767	12.5969	4578.09	179100	4565.5	[]
PA0001	PA14_00010	0.48161	8.83165e-309	dnaA		2459.65	1412.29	709.72	1612.39	2124.3	2790.22	10689.5	1.99456e+06	9979.81	['path:pae02020 : Two-component system']		2768.17	1381.05	1794.27	2429.78	3562.78	854.114	13099.7	1.90731e+06	12245.5	['path:pau02020 : Two-component system']
PA3811	PA14_14770	0.481477	1.38037e-308	hscB		871.355	778.345	82.8338	416.415	621.911	1058.86	6653.53	605821	6570.69	[]		803.324	908.806	391.146	564.672	866.394	46.3744	11171.3	825929	11124.9	[]
PA3808	PA14_14810	0.481429	1.62335e-308			438.533	512.968	19.1471	164.953	295.933	524.441	5452.28	263136	5433.13	[]		569.371	598.488	195.134	397.323	709.669	17.8012	4259.62	358188	4241.82	[]
PA4406	PA14_57260	0.481334	2.22837e-308	lpxC		5219.29	4275.64	355.389	2904.37	4337.27	6255.89	47541.6	1.82811e+07	47186.2	['path:pae00540 : Lipopolysaccharide biosynthesis']		6864.76	4689.18	3508.77	5318.16	9359	647.34	35281	2.19884e+07	34633.6	['path:pau00540 : Lipopolysaccharide biosynthesis']
PA1532	PA14_44630	0.481327	2.28486e-308	dnaX		1102.44	425.149	285.993	852.529	1042.6	1270.98	4484.97	180752	4198.98	['path:pae03030 : DNA replication', 'path:pae03430 : Mismatch repair', 'path:pae03440 : Homologous recombination']		1001.94	446.572	721.351	934.603	1145.96	300.098	3925.62	199427	3625.52	['path:pau03030 : DNA replication', 'path:pau03430 : Mismatch repair', 'path:pau03440 : Homologous recombination']
PA0833	PA14_53500	0.481172	3.8375e-308			1456.38	1349.41	25.2732	715.426	1126.9	1693.96	11515.5	1.8209e+06	11490.2	[]		958.922	682.153	501.836	778.172	1178.6	151.928	6793.35	465332	6641.43	[]
PA3919	PA14_13190	0.481169	3.87518e-308			2450.11	4215.67	15.1663	449.141	1189.72	2543.34	36370.3	1.77719e+07	36355.1	[]		1051.44	1330.29	406.198	782.878	1230.95	47.4405	17692.5	1.76968e+06	17645.1	[]
PA2044	PA14_38080	0.480873	1.04434e-307			433.383	239.767	0	279.018	374.773	551.605	2142.76	57488.3	2142.76	[]		414.241	482.543	276.319	353.88	483.269	0	8418.46	232847	8418.46	[]
PA3105	PA14_23970	0.480624	2.40309e-307	xcpQ		1019.69	656.465	90.6533	596.423	899.757	1268.28	5868.08	430947	5777.42	['path:pae03070 : Bacterial secretion system']		1435.1	917.276	818.494	1298.66	1863.51	140.487	9661.37	841394	9520.89	['path:pau03070 : Bacterial secretion system']
PA0867	PA14_53040	0.480584	2.7441e-307	mliC		733.431	807.269	32.9164	247.414	488.109	947.446	8641.07	651683	8608.15	[]		570.676	419.033	286.04	458.923	680.121	31.5673	3113.6	175588	3082.03	[]
PA0610	PA14_07950	0.480581	2.77205e-307	prtN		461.771	1767.1	8.75479	110.507	201.252	420.146	48134.9	3.12264e+06	48126.1	[]		471.891	1453.09	106.354	170.449	282.941	18.8348	13766.3	2.11146e+06	13747.5	[]
PA3857	PA14_14110	0.480552	3.05634e-307	pcs		494.456	323.395	41.7073	271.842	419.083	644.695	2967.23	104585	2925.53	['path:pae00564 : Glycerophospholipid metabolism']		452.762	504.226	275.818	380.612	515.935	120.849	8451.26	254243	8330.41	['path:pau00564 : Glycerophospholipid metabolism']
PA5552	PA14_73220	0.480244	8.54205e-307	glmU		743.341	282.729	141.804	545.249	714.077	883.628	2054.29	79935.9	1912.49	['path:pae00520 : Amino sugar and nucleotide sugar metabolism', 'path:pae00541 : O-Antigen nucleotide sugar biosynthesis']		869.724	323.727	650.771	808.032	1012.41	271.355	2931.4	104799	2660.05	['path:pau00520 : Amino sugar and nucleotide sugar metabolism', 'path:pau00541 : O-Antigen nucleotide sugar biosynthesis']
PA1041	PA14_50880	0.480134	1.23669e-306			2241.74	4210.63	0	214.272	708.915	2682.71	52311.5	1.77294e+07	52311.5	[]		1534.58	2574.17	144.883	501.701	1681.93	0	17660.6	6.62636e+06	17660.6	[]
PA1556	PA14_44350	0.479836	3.34152e-306	ccoO2		1732.97	2471.86	8.90403	247.295	891.333	2200.48	23902	6.1101e+06	23893.1	['path:pae00190 : Oxidative phosphorylation', 'path:pae02020 : Two-component system']		1385.45	1863.98	268.916	725.123	1681.93	0	13028.2	3.47444e+06	13028.2	['path:pau00190 : Oxidative phosphorylation', 'path:pau02020 : Two-component system']
PA0616	PA14_08010	0.479827	3.44262e-306			423.012	1014.1	0	81.584	164.776	368.855	12912.6	1.0284e+06	12912.6	[]		472.25	1902.03	76.5151	136.214	274.888	0	32554	3.61774e+06	32554	[]
PA5066	PA14_66940	0.479685	5.5209e-306	hisI		600.768	505.627	109.113	334.317	458.513	651.702	3646	255659	3536.88	['path:pae00340 : Histidine metabolism']		592.077	386.147	354.108	469.083	691.481	40.4366	2335.91	149110	2295.48	['path:pau00340 : Histidine metabolism']
PA1116	PA14_49930	0.479665	5.9018e-306			208.227	155.03	10.7214	93.8024	165.951	270.897	1122.64	24034.4	1111.91	[]		167.074	137.695	82.0674	133.287	212.776	10.1159	935.371	18959.9	925.255	[]
PA4280	PA14_08620	0.479523	9.49143e-306	birA		377.258	348.427	7.56895	204.332	291.34	414.327	4732.69	121401	4725.13	['path:pae00780 : Biotin metabolism', 'path:pae00970 : Aminoacyl-tRNA biosynthesis', 'path:pae03010 : Ribosome']		524.956	410.532	271.54	385.889	629.862	54.4911	3923.23	168536	3868.74	['path:pau00780 : Biotin metabolism']
PA1719	PA14_42310	0.47951	9.90699e-306	pscF		126.216	271.907	0	16.7307	40.4038	109.596	4143.46	73933.4	4143.46	['path:pae03070 : Bacterial secretion system']		250.683	373.739	53.385	140.096	284.982	0	3150.2	139681	3150.2	['path:pau03070 : Bacterial secretion system']
PA1505	PA14_44970	0.479483	1.08383e-305	moaA2		713.535	542.38	74.249	393.285	580.893	857.435	5253.09	294176	5178.84	['path:pae00790 : Folate biosynthesis', 'path:pae04122 : Sulfur relay system']		759.447	460.872	473.262	677.692	869.081	69.3599	3501.69	212403	3432.33	['path:pau00790 : Folate biosynthesis', 'path:pau04122 : Sulfur relay system']
PA3326	PA14_21030	0.47948	1.09281e-305	clpP2		2002.02	2370.23	19.8486	271.762	867.757	3101.11	17424.8	5.61801e+06	17404.9	[]		3061.42	2726.13	753.939	2453.61	4580.26	25.0072	14259.8	7.43179e+06	14234.8	[]
PA4958	PA14_65520	0.479435	1.27083e-305			638.139	328.737	120.29	409.396	567.355	806.851	2733.12	108068	2612.83	['path:pae02025 : Biofilm formation']		595.744	324.121	384.253	550.855	738.756	87.2673	2902.44	105055	2815.17	['path:pau02025 : Biofilm formation']
PA4873	PA14_64450	0.479343	1.72901e-305			219.717	195.753	0	65.8043	172.987	304.036	1366.12	38319.2	1366.12	[]		190.757	175.161	67.8374	123.276	252.853	9.76596	1082.02	30681.5	1072.25	[]
PA3891	PA14_13580	0.478816	9.9633e-305	opuCA		255.795	259.244	0	84.111	162.011	345.121	2081.99	67207.7	2081.99	['path:pae02010 : ABC transporters']		457.042	814.989	126.755	260.152	526.518	0	11795.7	664206	11795.7	['path:pau02010 : ABC transporters']
PA4636	PA14_61360	0.478717	1.38514e-304			494.165	351.364	51.6803	307.236	429.544	591.018	4615.19	123457	4563.51	[]		406.708	281.78	223.562	318.397	478.244	53.9033	1620.57	79400	1566.66	[]
PA1759	PA14_41810	0.478631	1.84171e-304			1193.25	1071.78	45.4282	654.807	943.682	1403.96	15258.9	1.14872e+06	15213.5	[]		1263.94	835.11	758.138	1125.43	1575.79	255.74	9392.64	697408	9136.9	[]
PA1801	PA14_41240	0.47863	1.84766e-304	clpP		2582.75	2320.96	233.694	1540.84	2121.9	2710.57	19146.5	5.38686e+06	18912.8	[]		2560.53	1038.2	1933.29	2452.51	3049.89	339.264	8140.84	1.07787e+06	7801.58	[]
PA3697	PA14_16580	0.478537	2.52229e-304			630.353	574.079	99.835	339.53	494.194	681.803	6020.25	329567	5920.42	[]		712.713	394.857	489.902	627.934	858.844	118.696	3619.08	155912	3500.38	[]
PA4052	PA14_11450	0.478251	6.51456e-304	nusB		436.515	228.809	41.3685	294.495	402.838	544.677	2094.17	52353.6	2052.8	[]		409.452	208.939	261.088	366.586	509.722	40.4366	1572.74	43655.5	1532.3	[]
PA5133	PA14_67790	0.477795	2.95088e-303			641.015	318.454	143.185	438.565	567.117	774.152	2829.39	101413	2686.21	[]		571.952	265.92	393.348	514.494	670.389	173.447	2689.04	70713.2	2515.59	[]
PA5016	PA14_66310	0.477625	5.18224e-303	aceF		3104.92	3089.21	323.363	1389.48	2224.64	3689.74	32094.3	9.54321e+06	31771	['path:pae00010 : Glycolysis / Gluconeogenesis', 'path:pae00020 : Citrate cycle (TCA cycle)', 'path:pae00620 : Pyruvate metabolism']		2858.83	2096.19	1875.46	2459.89	3364.23	281.971	21810.8	4.39401e+06	21528.8	['path:pau00010 : Glycolysis / Gluconeogenesis', 'path:pau00020 : Citrate cycle (TCA cycle)', 'path:pau00620 : Pyruvate metabolism']
PA4562	PA14_60390	0.477591	5.79789e-303			275.048	216.767	26.8706	130.565	200.43	335.373	1761.09	46988	1734.22	[]		266.441	205.267	159.174	205.945	270.989	40.9303	1338.15	42134.6	1297.22	[]
PA2643	PA14_29930	0.477323	1.40518e-302	nuoH		793.971	503.487	41.2286	432.217	665.759	1007.63	2965.86	253499	2924.63	['path:pae00190 : Oxidative phosphorylation']		937.717	513.162	555.072	803.402	1220.49	94.2114	2490.63	263335	2396.42	['path:pau00190 : Oxidative phosphorylation']
PA3472	PA14_19170	0.477213	2.02602e-302			419.897	387.205	15.7667	174.218	302.883	534.675	3044.14	149927	3028.37	[]		395.87	463.647	161.044	253.324	440.617	7.31946	5092.85	214968	5085.53	[]
PA2609	PA14_30360	0.477094	3.00397e-302			338.426	200.454	19.7842	193.692	291.034	434.024	1374.88	40181.9	1355.1	[]		457.772	242.336	284.171	397.081	593.044	68.1576	1409.19	58726.9	1341.04	[]
PA5153	PA14_68070	0.477052	3.44337e-302			1474.24	1943.59	8.43675	510.469	899.014	1679.92	19185.2	3.77755e+06	19176.7	['path:pae02010 : ABC transporters']		1185.96	934.367	580.205	965.324	1512	110.976	9121.98	873041	9011	['path:pau02010 : ABC transporters']
PA0854	PA14_53220	0.476849	6.73453e-302	fumC2		704.513	554.435	25.8402	337.497	570.864	860.997	4303.08	307398	4277.24	['path:pae00020 : Citrate cycle (TCA cycle)', 'path:pae00620 : Pyruvate metabolism']		690.245	586.035	316.888	573.414	865.454	84.9974	6065.5	343437	5980.5	['path:pau00020 : Citrate cycle (TCA cycle)', 'path:pau00620 : Pyruvate metabolism']
PA4398	PA14_57170	0.476848	6.76627e-302			367.846	325.43	51.6803	183.394	259.904	409.608	3118.21	105904	3066.53	[]		361.281	268.386	221.527	300.69	385.819	40.9303	1852.25	72031.1	1811.32	[]
PA0971	PA14_51730	0.476309	3.99782e-301	tolA		1413.02	954.554	211.637	875.508	1224.45	1625.64	11797.2	911174	11585.6	[]		1839.08	2271.74	1033.05	1443.26	1936.4	332.499	29902.9	5.1608e+06	29570.4	[]
PA1624	PA14_43520	0.475999	1.11186e-300			298.813	217.187	4.64982	163.998	255.803	367.612	2872.97	47170	2868.32	[]		310.155	271.278	159.4	252.622	368.465	10.6254	3650.75	73591.8	3640.12	[]
PA4443	PA14_57720	0.475799	2.14515e-300	cysD		1012.04	1163.13	82.0451	372.455	687.984	1128.14	10473.6	1.35288e+06	10391.5	['path:pae00230 : Purine metabolism', 'path:pae00261 : Monobactam biosynthesis', 'path:pae00450 : Selenocompound metabolism', 'path:pae00920 : Sulfur metabolism']		1270.93	1263.95	546.608	940.077	1498.09	87.4779	8998.32	1.59757e+06	8910.84	['path:pau00230 : Purine metabolism', 'path:pau00261 : Monobactam biosynthesis', 'path:pau00450 : Selenocompound metabolism', 'path:pau00920 : Sulfur metabolism']
PA3299	PA14_21370	0.4757	2.976e-300	fadD1		1457.5	740.88	309.774	972.697	1314.7	1774	9195.05	548903	8885.27	['path:pae00061 : Fatty acid biosynthesis', 'path:pae00071 : Fatty acid degradation', 'path:pae02024 : Quorum sensing']		1596.85	982.051	1156.05	1372.02	1707.57	359.449	8568.94	964424	8209.49	['path:pau00061 : Fatty acid biosynthesis', 'path:pau00071 : Fatty acid degradation', 'path:pau02024 : Quorum sensing']
PA1775	PA14_41590	0.475686	3.1183e-300	cmpX		1247.42	1205.48	133.084	543.628	851.891	1524.85	10564.6	1.45317e+06	10431.5	[]		1712.63	1604.59	727.207	1270.96	2081.03	233.39	10594.4	2.5747e+06	10361	[]
PA2738	PA14_28720	0.475624	3.82124e-300	himA		5054.29	9526.6	176.832	1623.84	2736.06	4374.5	130879	9.07561e+07	130702	[]		3140.75	2307.17	1848.95	2521.68	3716.29	289.744	22987.7	5.32306e+06	22697.9	[]
PA0607	PA14_07910	0.475613	3.95989e-300	rpe		272.378	182.821	0	144.534	246.52	343.287	1422.47	33423.4	1422.47	['path:pae00030 : Pentose phosphate pathway', 'path:pae00040 : Pentose and glucuronate interconversions']		228.35	122.886	131.639	212.448	303.244	20.2183	733.531	15100.9	713.313	['path:pau00030 : Pentose phosphate pathway', 'path:pau00040 : Pentose and glucuronate interconversions']
PA3165	PA14_23290	0.475327	1.01244e-299	hisC2		609.973	327.697	46.3401	396.896	549.619	752.435	3552.39	107385	3506.05	['path:pae00340 : Histidine metabolism', 'path:pae00350 : Tyrosine metabolism', 'path:pae00360 : Phenylalanine metabolism', 'path:pae00400 : Phenylalanine, tyrosine and tryptophan biosynthesis', 'path:pae00401 : Novobiocin biosynthesis']		533.119	240.885	380.18	507.535	652.39	53.3252	1782.06	58025.7	1728.73	['path:pau00340 : Histidine metabolism', 'path:pau00350 : Tyrosine metabolism', 'path:pau00360 : Phenylalanine metabolism', 'path:pau00400 : Phenylalanine, tyrosine and tryptophan biosynthesis', 'path:pau00401 : Novobiocin biosynthesis']
PA0763	PA14_54420	0.475221	1.43529e-299	mucA		4519.14	8506.31	216.597	1311.54	2268.94	4048.99	71049.9	7.23573e+07	70833.3	[]		2900.65	5484.51	1090.36	1887.55	3192.86	253.496	91892.3	3.00798e+07	91638.8	[]
PA2366	PA14_34050	0.475203	1.52228e-299	hsiC3		703.124	1132.75	0	93.1723	273.675	876.899	14053.3	1.28313e+06	14053.3	['path:pae02025 : Biofilm formation']		518.66	745.913	60.4794	192.33	746.511	0	7027.97	556386	7027.97	['path:pau02025 : Biofilm formation']
PA3111	PA14_23880	0.475081	2.27083e-299	folC		1025.88	568.828	92.2581	664.739	899.544	1244.24	5089.27	323565	4997.01	['path:pae00790 : Folate biosynthesis']		1204.73	1322.28	850.458	1102.61	1317.43	206.029	16172.6	1.74842e+06	15966.6	['path:pau00790 : Folate biosynthesis']
PA1070	PA14_50560	0.475042	2.58839e-299	braG		326.873	285.344	0	138.508	247.143	419.154	2727.14	81421.5	2727.14	['path:pae02010 : ABC transporters', 'path:pae02024 : Quorum sensing']		369.122	251.752	188.775	296.123	478.02	15.2614	1754.67	63379.3	1739.41	['path:pau02010 : ABC transporters', 'path:pau02024 : Quorum sensing']
PA3686	PA14_16700	0.474989	3.07566e-299	adk		1145.91	831.525	129.685	629.772	940.515	1408.32	8446.95	691435	8317.26	['path:pae00230 : Purine metabolism', 'path:pae00730 : Thiamine metabolism']		1110.52	592.292	688.916	963.953	1361.31	177.006	3116.14	350810	2939.14	['path:pau00230 : Purine metabolism', 'path:pau00730 : Thiamine metabolism']
PA5130	PA14_67750	0.474989	3.07643e-299			345.623	270.446	18.2574	169.978	272.581	442.463	3115.51	73141.3	3097.25	[]		328.832	303.906	153.861	242.486	364.084	26.7388	1647.21	92358.9	1620.48	[]
PA0176	PA14_02220	0.474921	3.84487e-299	aer2		1638.15	2866.89	0	192.668	666.554	1687.07	21643.1	8.21907e+06	21643.1	['path:pae02020 : Two-component system', 'path:pae02030 : Bacterial chemotaxis']		1155.07	1577.56	211.536	607.419	1473.54	22.1571	13975.9	2.48869e+06	13953.7	['path:pau02020 : Two-component system', 'path:pau02030 : Bacterial chemotaxis']
PA5147	PA14_67990	0.474362	2.4029e-298	mutY		422.475	156.247	31.652	317.865	414.524	505.326	1210.69	24413.2	1179.04	['path:pae03410 : Base excision repair']		399.674	200.996	291.12	376.527	460.833	99.832	2689.04	40399.4	2589.2	['path:pau03410 : Base excision repair']
PA5045	PA14_66670	0.474298	2.96679e-298	ponA		1426.25	916.533	340.514	917.718	1170.89	1598.43	10207.5	840032	9867	['path:pae00550 : Peptidoglycan biosynthesis']		1227.36	937.53	738.824	1032.38	1445.14	96.4764	15176.8	878962	15080.4	['path:pau00550 : Peptidoglycan biosynthesis']
PA2798	PA14_27940	0.474233	3.66033e-298			1780.79	1554.68	304.757	1009.05	1400.92	1929.6	13360	2.41702e+06	13055.2	[]		2137.5	1480.33	1270.55	1795.13	2651.08	464.09	20097	2.19139e+06	19632.9	[]
PA3702	PA14_16500	0.47384	1.32563e-297	wspR		470.384	246.088	81.3351	300.185	421.008	552.911	2239.54	60559.2	2158.2	['path:pae02020 : Two-component system', 'path:pae02025 : Biofilm formation']		442.164	219.966	300.035	413.447	520.434	63.7065	1445.43	48384.8	1381.73	['path:pau02020 : Two-component system', 'path:pau02025 : Biofilm formation']
PA3074	PA14_24390	0.473576	3.14456e-297			233.842	186.24	0	128.497	189.879	278.174	1656.54	34685.3	1656.54	[]		168.183	101.848	109.174	155.104	203.103	14.0931	864.945	10373	850.852	[]
PA2633	PA14_30070	0.473553	3.38963e-297			327.843	257.97	12.085	158.215	256.755	435.57	1957.98	66548.4	1945.9	[]		350.758	263.961	182.355	290.952	438.354	22.5079	2366.12	69675.5	2343.61	[]
PA0316	PA14_04110	0.473475	4.36307e-297	serA		1961.2	2171.25	246.305	1036.87	1489.11	2161.77	33332.6	4.71435e+06	33086.3	['path:pae00260 : Glycine, serine and threonine metabolism', 'path:pae00270 : Cysteine and methionine metabolism', 'path:pae00680 : Methane metabolism']		1566.63	1160.07	880.142	1334.58	1893.28	328.778	11077.1	1.34576e+06	10748.4	['path:pau00260 : Glycine, serine and threonine metabolism', 'path:pau00270 : Cysteine and methionine metabolism', 'path:pau00680 : Methane metabolism']
PA1706	PA14_42470	0.473343	6.7249e-297	pcrV		280.896	713.622	0	44.9119	96.2669	223.253	7957.56	509257	7957.56	[]		621.93	1131.04	148.366	320.168	590.439	0	10388.5	1.27925e+06	10388.5	[]
PA5212	PA14_68840	0.473281	8.22601e-297			694.092	1694.3	2.29757	124.804	290.206	696.229	32697	2.87067e+06	32694.7	[]		486.85	681.133	96.9566	230.356	577.941	0	5545.82	463942	5545.82	[]
PA4974	PA14_65750	0.473176	1.15853e-296			888.998	441.703	90.0585	646.759	838.32	1055.49	5236.18	195101	5146.13	['path:pae02020 : Two-component system', 'path:pae03070 : Bacterial secretion system']		764.775	418.336	490.143	658.716	906.041	20.2183	2965.17	175005	2944.95	['path:pau02020 : Two-component system', 'path:pau03070 : Bacterial secretion system']
PA5008	PA14_66210	0.47315	1.26115e-296	wapP		327.325	144.729	0	229.51	307.166	400.96	1357.47	20946.5	1357.47	[]		552.755	215.097	405.883	542.088	703.024	79.2836	1714.02	46266.5	1634.74	[]
PA5335	PA14_70430	0.473138	1.31333e-296			410.778	232.816	17.4336	253.343	364.009	499.298	1555.58	54203.3	1538.15	[]		361.492	292.411	216.538	305.722	443.583	57.2483	3423.38	85504.4	3366.14	[]
PA0920	PA14_52350	0.472939	2.50993e-296			553.766	392.571	70.6945	291.526	422.156	672.928	2530.7	154112	2460.01	['path:pae02020 : Two-component system']		486.38	337.09	283.238	405.038	536.377	89.8621	2972.09	113630	2882.23	['path:pau02020 : Two-component system']
PA3617	PA14_17530	0.472726	5.02215e-296	recA		2712.89	3513.61	364.855	1407.07	2009.76	2791	55527.5	1.23454e+07	55162.7	['path:pae03440 : Homologous recombination']		2522.63	4064	1264.48	1563.42	2136.69	693.599	32697.2	1.65161e+07	32003.6	['path:pau03440 : Homologous recombination']
PA0969	PA14_51750	0.472664	6.15963e-296	tolQ		951.67	573.991	170.751	609.596	819.427	1118.78	7001.59	329465	6830.84	[]		1325.12	1372.42	720.634	974.955	1539.45	272.456	16114	1.88353e+06	15841.5	[]
PA0525	PA14_06840	0.472647	6.49739e-296			1554.97	3610.28	0	59.1379	248.333	1019.82	22902.7	1.30342e+07	22902.7	[]		1334.57	4112.45	21.1352	79.9543	526.469	0	25624.6	1.69122e+07	25624.6	[]
PA4021	PA14_11830	0.472062	4.35421e-295			507.716	357.097	36.8337	262.926	419.808	644.284	2798.54	127518	2761.7	[]		451.642	333.862	245.121	374.188	572.749	28.7079	2933.99	111464	2905.28	[]
PA4496	PA14_58350	0.471731	1.27625e-294	dppA1		987.535	943.803	41.5916	331.868	696.033	1261.83	9094.93	890764	9053.34	['path:pae02010 : ABC transporters', 'path:pae02030 : Bacterial chemotaxis']		1151.99	1016.31	386.849	802.424	1685.34	92.5466	9596.49	1.03288e+06	9503.94	['path:pau02010 : ABC transporters', 'path:pau02030 : Bacterial chemotaxis']
PA3923	PA14_13130	0.471664	1.58685e-294			1995.35	3596.46	0	293.226	944.078	2092.13	38736.7	1.29345e+07	38736.7	[]		2093.89	2868.58	170.449	939.311	2805.9	21.3962	21547.8	8.22878e+06	21526.4	[]
PA5492	PA14_72480	0.471467	3.01321e-294			652.404	435.69	101.328	361.926	547.391	768.661	4337.02	189826	4235.69	[]		563.179	405.494	339.357	487.826	661.636	51.9997	4354.89	164426	4302.89	[]
PA5215	PA14_68870	0.471465	3.03334e-294	gcvT1		847.917	477.638	148.838	535.293	748.732	999.009	3543.73	228138	3394.89	['path:pae00260 : Glycine, serine and threonine metabolism', 'path:pae00630 : Glyoxylate and dicarboxylate metabolism', 'path:pae00670 : One carbon pool by folate']		783.472	555.91	466.393	623.865	824.068	27.744	4557.29	309036	4529.55	['path:pau00260 : Glycine, serine and threonine metabolism', 'path:pau00630 : Glyoxylate and dicarboxylate metabolism', 'path:pau00670 : One carbon pool by folate']
PA5112	PA14_67510	0.471407	3.65926e-294	estA		1358.35	1352.88	83.9521	787.115	1160.37	1660.58	28625.9	1.83029e+06	28541.9	[]		1007.87	699.169	506.998	795.684	1362.59	129.26	5441.41	488838	5312.15	[]
PA3166	PA14_23280	0.471095	1.00406e-293	pheA		894.414	358.822	147.805	648.732	841.076	1069.83	3795.49	128753	3647.69	['path:pae00400 : Phenylalanine, tyrosine and tryptophan biosynthesis']		1377.17	704.985	1048.56	1287.03	1626.68	175.712	11420.7	497003	11245	['path:pau00400 : Phenylalanine, tyrosine and tryptophan biosynthesis']
PA5270	PA14_69590	0.470959	1.56202e-293			327.044	241.063	47.9721	202.783	273.488	392.296	3639.11	58111.6	3591.14	[]		299.159	136.419	212.279	276.884	358.285	58.5557	1688.63	18610	1630.08	[]
PA5034	PA14_66550	0.470894	1.92723e-293	hemE		444.388	223.223	60.7418	283.212	407.875	539.114	1383.18	49828.6	1322.44	['path:pae00860 : Porphyrin metabolism']		350.813	199.412	204.66	316.248	456.328	31.116	1162.51	39765.2	1131.4	['path:pau00860 : Porphyrin metabolism']
PA4117	PA14_10700	0.470862	2.1403e-293	bphP		1027.7	817.222	122.859	475.463	841.533	1315.65	7839.93	667851	7717.07	[]		1370.83	937.113	777.762	1216.21	1654.8	121.31	9117.44	878181	8996.13	[]
PA1714	PA14_42380	0.470861	2.14294e-293	exsD		377.268	617.005	0	130.116	208.304	358.833	7965.71	380695	7965.71	[]		613.384	786.808	226.106	352.346	631.736	0	5823.65	619067	5823.65	[]
PA0916	PA14_52420	0.470718	3.4006e-293			392.587	273.443	0	190.496	323.688	524.311	2758.23	74770.9	2758.23	[]		312.174	251.272	139.042	233.346	385.671	0	1715.69	63137.5	1715.69	[]
PA0065	PA14_00770	0.470554	5.78531e-293			183.785	101.423	23.5648	115.219	158.573	224.408	1061.71	10286.6	1038.14	['path:pae00630 : Glyoxylate and dicarboxylate metabolism']		127.224	65.6547	84.994	116.373	153.123	21.4277	538.251	4310.54	516.823	['path:pau00630 : Glyoxylate and dicarboxylate metabolism']
PA3754	PA14_15860	0.470549	5.87617e-293			421.125	267.796	63.9629	270.871	363.168	473.586	2298.08	71714.5	2234.12	[]		510.16	314.041	306.655	429.895	622.658	27.744	2650.05	98621.5	2622.31	[]
PA3029	PA14_24900	0.470501	6.862e-293	moaB2		260.122	114.935	38.1011	187.076	242.636	310.008	812.199	13210	774.098	['path:pae00790 : Folate biosynthesis', 'path:pae04122 : Sulfur relay system']		296.756	135.896	209.013	272.565	361.769	38.5822	892.406	18467.8	853.824	['path:pau00790 : Folate biosynthesis', 'path:pau04122 : Sulfur relay system']
PA4700	PA14_62200	0.47031	1.27267e-292	mrcB		1004.61	572.793	203.107	633.393	867.417	1162.01	4370.66	328092	4167.55	['path:pae00550 : Peptidoglycan biosynthesis']		917.832	576.313	600.446	815.872	1049.99	207.539	8283.18	332137	8075.64	['path:pau00550 : Peptidoglycan biosynthesis']
PA0617	PA14_08020	0.470124	2.32317e-292			268.829	722.513	0	42.569	98.2906	212.558	10135.5	522025	10135.5	[]		380.738	1400.64	50.3066	120.773	250.78	0	15992.6	1.96178e+06	15992.6	[]
PA1159	PA14_49410	0.469766	7.38036e-292			1845.05	2997.03	0	339.315	798.302	1819.61	23017.6	8.98216e+06	23017.6	[]		1457.1	2600.83	498.264	885.846	1870.98	11.1944	52445.3	6.7643e+06	52434.1	[]
PA1874	PA14_40260	0.469369	2.65389e-291			4457.25	13852.7	1.11898	267.398	724.208	2788.31	177652	1.91896e+08	177651	['path:pae02024 : Quorum sensing']		3875.97	6401.44	204.712	838.764	5116.99	6.41887	58048.8	4.09784e+07	58042.4	['path:pau02024 : Quorum sensing']
PA0353	PA14_04630	0.469267	3.67752e-291	ilvD		1199.51	635.404	213.28	774.263	1073.26	1435.45	4990.57	403738	4777.29	['path:pae00290 : Valine, leucine and isoleucine biosynthesis', 'path:pae00770 : Pantothenate and CoA biosynthesis']		961.59	470.639	679.078	896.501	1093.53	97.1039	3859.54	221501	3762.43	['path:pau00290 : Valine, leucine and isoleucine biosynthesis', 'path:pau00770 : Pantothenate and CoA biosynthesis']
PA0516	PA14_06720	0.469139	5.55458e-291	nirF		779.958	1364.16	0	82.3886	316.729	836.435	13360.5	1.86094e+06	13360.5	[]		723.426	1518.12	56.4273	173.598	528.359	0	11206.2	2.30467e+06	11206.2	[]
PA0943	PA14_52060	0.468864	1.34543e-290			1041.98	647.956	154.926	641.835	915.131	1239.7	6313.04	419847	6158.11	[]		1641.42	4696.42	768.009	1141.05	1699.95	237.099	97694.9	2.20563e+07	97457.8	[]
PA4394	PA14_57110	0.468492	4.44481e-290			536.334	385.131	37.7437	294.637	426.639	646.401	3028.43	148326	2990.68	[]		733.224	1676.59	296.955	475.772	767.667	44.9311	28487.6	2.81097e+06	28442.7	[]
PA0281	PA14_03670	0.468475	4.69958e-290	cysW		280.889	390.279	0	91.2392	166.496	339.687	4591.38	152318	4591.38	['path:pae00920 : Sulfur metabolism', 'path:pae02010 : ABC transporters']		284.929	556.518	91.8531	155.292	283.643	0	7128.33	309712	7128.33	['path:pau00920 : Sulfur metabolism', 'path:pau02010 : ABC transporters']
PA3614	PA14_17570	0.468435	5.35308e-290			1405.23	1720.01	55.1416	514.107	887.674	1593.28	14811.8	2.95842e+06	14756.7	[]		914.785	653.529	527.588	791.088	1167.38	26.8916	4418.45	427101	4391.56	[]
PA2965	PA14_25690	0.468281	8.76828e-290	fabF1		1221.4	663.542	156.198	731.057	1097.32	1566.88	4591.83	440288	4435.63	['path:pae00061 : Fatty acid biosynthesis', 'path:pae00780 : Biotin metabolism']		2177.72	1430.99	1303.97	1940.76	2649.75	348.085	12562.5	2.04774e+06	12214.4	['path:pau00061 : Fatty acid biosynthesis', 'path:pau00780 : Biotin metabolism']
PA4557	PA14_60330	0.468152	1.32775e-289	lytB		551.08	272.833	53.8203	368.584	509.721	672.615	2030.82	74437.7	1977	['path:pae00900 : Terpenoid backbone biosynthesis']		562.232	305.118	320.716	520.214	751.347	71.1003	1985.34	93096.7	1914.24	['path:pau00900 : Terpenoid backbone biosynthesis']
PA3641	PA14_17250	0.468119	1.47297e-289			765.213	848.413	66.8196	277.059	475.406	917.954	6348.87	719805	6282.05	[]		1061.55	1208.86	322.733	501.566	1331.57	80.8549	8174.36	1.46134e+06	8093.51	[]
PA3213	PA14_22660	0.468113	1.50411e-289			298.232	140.577	35.3473	210.357	274.93	360.552	1880.83	19761.9	1845.48	['path:pae02010 : ABC transporters']		321.155	101.632	254.826	316.597	385.143	63.1345	719.467	10329	656.332	['path:pau02010 : ABC transporters']
PA1707	PA14_42460	0.468049	1.84223e-289	pcrH		237.348	891.39	0	19.0894	59.5926	142.273	12926	794577	12926	[]		410.289	816.453	73.2897	179.323	341.989	0	8380.07	666596	8380.07	[]
PA4925	PA14_65040	0.467865	3.32927e-289			244.055	335.838	0	47.279	137.271	326.512	3762.21	112787	3762.21	[]		234.61	306.683	44.5837	99.984	331.916	0	1956.88	94054.5	1956.88	[]
PA4479	PA14_58120	0.467829	3.74013e-289	mreD		166.448	179.298	0	67.3949	118.638	193.592	1741.69	32147.6	1741.69	[]		190.11	149.865	81.8711	150.324	249.315	0	990.424	22459.5	990.424	[]
PA2968	PA14_25650	0.46772	5.30379e-289	fabD		940.832	758.132	22.0188	469.958	711.65	1191.08	6077.14	574764	6055.12	['path:pae00061 : Fatty acid biosynthesis']		949.201	1837.37	392.666	591.13	1084.43	43.5624	22939.8	3.37591e+06	22896.2	['path:pau00061 : Fatty acid biosynthesis']
PA2171	PA14_36520	0.467667	6.26986e-289			278.855	1048.01	0	11.8505	57.085	192.722	22412.1	1.09833e+06	22412.1	[]		496.379	1634.14	20.1957	86.8356	353.121	0	16511.4	2.6704e+06	16511.4	[]
PA1609	PA14_43690	0.467613	7.46021e-289	fabB		2734.14	1963.4	446.705	1573.38	2256.43	3355.13	23875.6	3.85493e+06	23428.9	['path:pae00061 : Fatty acid biosynthesis', 'path:pae00780 : Biotin metabolism']		2815	3613.58	1747.29	2267.54	3048.13	567.682	39576.2	1.30579e+07	39008.5	['path:pau00061 : Fatty acid biosynthesis', 'path:pau00780 : Biotin metabolism']
PA0543	PA14_07050	0.467408	1.43955e-288			182.833	210.603	0	55.889	111.742	222.531	2733.58	44353.5	2733.58	[]		162.549	434.533	39.3706	97.6605	183.305	0	8006.45	188819	8006.45	[]
PA1795	PA14_41360	0.467388	1.5345e-288	cysS		1382.65	1044.11	237.033	947.407	1242.68	1578.14	17081.3	1.09017e+06	16844.3	['path:pae00970 : Aminoacyl-tRNA biosynthesis']		1619.17	953.135	1286.12	1532.38	1856.62	451.817	15934.9	908466	15483.1	['path:pau00970 : Aminoacyl-tRNA biosynthesis']
PA5007	PA14_66200	0.46736	1.67888e-288	wapG		310.776	244.416	32.2158	192.03	268.703	370.847	4403.75	59739.3	4371.53	[]		511.913	224.991	330.376	491.97	648.652	47.4375	1401.17	50620.9	1353.73	[]
PA4163	PA14_10040	0.467032	4.7923e-288			408.894	244.665	0	238.365	363.809	532.234	2142.93	59861.1	2142.93	['path:pae00330 : Arginine and proline metabolism', 'path:pae00360 : Phenylalanine metabolism', 'path:pae00380 : Tryptophan metabolism', 'path:pae00627 : Aminobenzoate degradation', 'path:pae00643 : Styrene degradation']		391.491	245.822	247.904	342.909	483.934	18.5925	3418.75	60428.6	3400.16	['path:pau00330 : Arginine and proline metabolism', 'path:pau00360 : Phenylalanine metabolism', 'path:pau00380 : Tryptophan metabolism', 'path:pau00627 : Aminobenzoate degradation', 'path:pau00643 : Styrene degradation']
PA1832	PA14_40840	0.467	5.3028e-288			1044.59	1596.76	52.6305	439.267	638.516	1049.35	22064.3	2.54963e+06	22011.7	[]		838.317	531.6	515.024	716.604	1001.29	190.767	7399.9	282599	7209.14	[]
PA5191	PA14_68570	0.466973	5.78426e-288			125.222	93.7381	7.36772	62.6287	99.5787	160.587	871.222	8786.84	863.854	[]		115.487	96.8141	56.6649	91.5633	141.622	0	873.5	9372.97	873.5	[]
PA3126	PA14_23680	0.46688	7.78994e-288	ibpA		2647.43	7866.32	7.32713	345.501	758.385	1982.95	135654	6.1879e+07	135646	[]		2479.63	7982.46	334.65	685.686	1875.99	28.8969	120051	6.37196e+07	120022	[]
PA5312	PA14_70140	0.466849	8.58069e-288	pauC		2000.82	1687.83	289.216	972.573	1562.54	2429.02	16441.2	2.84878e+06	16152	['path:pae00330 : Arginine and proline metabolism']		1742.88	1445.65	835.808	1323.81	2218.65	272.779	14338.3	2.0899e+06	14065.6	['path:pau00330 : Arginine and proline metabolism']
PA4579	PA14_60580	0.466677	1.48803e-287			534.963	284.081	58.1504	342.21	471.468	667.64	2322.19	80702.2	2264.04	[]		559.975	242.909	379.563	518.37	741.519	58.5557	1690	59004.9	1631.44	[]
PA2765	PA14_28340	0.466376	3.88597e-287			343.993	141.481	64.9776	244.013	342.432	431.477	964.032	20016.8	899.054	[]		295.704	137.364	194.13	275.135	372.16	53.9033	749.018	18868.7	695.115	[]
PA5298	PA14_69940	0.466366	4.01572e-287			416.471	315.256	12.9201	210.751	321.238	532.871	2252.61	99386.3	2239.69	['path:pae00230 : Purine metabolism']		447.585	304.992	247.659	348.766	578.302	39.0118	2125.29	93019.8	2086.28	['path:pau00230 : Purine metabolism']
PA0285	PA14_03720	0.46617	7.48969e-287			403.892	249.928	78.7845	251.252	325.786	472.844	1733.2	62463.8	1654.41	[]		356.555	227.695	221.246	295.723	409.422	77.3185	1946.57	51845.2	1869.25	[]
PA4758	PA14_62930	0.465982	1.36374e-286	carA		1292.48	742.69	254.34	811.608	1095.13	1516.77	6289.85	551588	6035.51	['path:pae00240 : Pyrimidine metabolism', 'path:pae00250 : Alanine, aspartate and glutamate metabolism']		1677.42	939.163	998.466	1418.91	2114.58	122.791	8682.01	882027	8559.22	['path:pau00240 : Pyrimidine metabolism', 'path:pau00250 : Alanine, aspartate and glutamate metabolism']
PA3940	PA14_12900	0.465959	1.46573e-286			1221.49	1192.34	57.788	435.066	946.711	1576.06	12187.6	1.42166e+06	12129.8	[]		1371.29	1085.14	733.698	1098.26	1660.97	49.1046	8927.66	1.17752e+06	8878.56	[]
PA4727	PA14_62560	0.46579	2.51392e-286	pcnB		831.963	370.726	206.704	616.235	766.02	957.886	5570.28	137438	5363.58	['path:pae03018 : RNA degradation']		972.227	356.313	737.548	916.369	1197.49	235.824	2490.82	126959	2254.99	['path:pau03018 : RNA degradation']
PA2540	PA14_31720	0.465771	2.66933e-286			469.073	394.166	27.2277	241.626	382.046	571.651	5163.94	155367	5136.71	[]		210.96	229.211	94.5225	153.327	236.108	0	2122.18	52537.7	2122.18	[]
PA4390	PA14_57060	0.465748	2.87392e-286			389.399	325.934	0	195.01	295.466	475.671	3082.58	106233	3082.58	[]		610.418	1349.88	279.449	419.303	586.242	44.9311	24201.3	1.82216e+06	24156.4	[]
PA3817	PA14_14690	0.46574	2.94267e-286			399.753	200.789	56.7523	260.338	354.119	501.397	1500.91	40316	1444.16	[]		446.519	270.853	279.416	378.041	504.925	35.3799	1870.72	73361.4	1835.34	[]
PA4544	PA14_60210	0.465688	3.47485e-286	rluD		559.3	248.709	132.404	398.205	517.114	663.829	2078.84	61855.9	1946.44	[]		461.108	219.118	291.226	449.566	606.838	80.8733	1581.98	48012.5	1501.11	[]
PA1271	PA14_47800	0.465636	4.10528e-286			434.301	308.48	36.5148	203.867	357.685	567.102	2428.99	95160.1	2392.48	[]		441.986	246.78	251.42	389.61	566.861	48.4374	1417.79	60900.2	1369.35	[]
PA1460	PA14_45560	0.465573	5.00949e-286	motC		401.035	199.332	26.6997	283.74	362.242	464.376	1730.3	39733.3	1703.6	['path:pae02020 : Two-component system', 'path:pae02030 : Bacterial chemotaxis', 'path:pae02040 : Flagellar assembly']		483.917	713.319	275	396.11	577.258	0	11630.5	508824	11630.5	['path:pau02020 : Two-component system', 'path:pau02030 : Bacterial chemotaxis', 'path:pau02040 : Flagellar assembly']
PA4558	PA14_60350	0.465568	5.09286e-286			420.358	240.382	37.0481	241.176	369.655	537.38	1557.93	57783.3	1520.88	[]		387.558	152.239	272.074	372.579	472.965	35.5501	933.074	23176.7	897.523	[]
PA1464	PA14_45500	0.465549	5.41012e-286			1106.85	898.139	42.5528	489.761	858.104	1438.23	8307.77	806654	8265.22	['path:pae02020 : Two-component system', 'path:pae02030 : Bacterial chemotaxis']		1349.77	2100.5	707.495	965.509	1529.26	233.624	32271.2	4.4121e+06	32037.6	['path:pau02020 : Two-component system', 'path:pau02030 : Bacterial chemotaxis']
PA5119	PA14_67600	0.465396	8.79446e-286	glnA		4889.95	6472.29	397.902	1931.41	3277.45	5125.63	67750.3	4.18905e+07	67352.4	['path:pae00220 : Arginine biosynthesis', 'path:pae00250 : Alanine, aspartate and glutamate metabolism', 'path:pae00630 : Glyoxylate and dicarboxylate metabolism', 'path:pae00910 : Nitrogen metabolism', 'path:pae02020 : Two-component system']		5441.53	7815.08	2494.03	3632.61	5209.26	566.457	114216	6.10755e+07	113650	['path:pau00220 : Arginine biosynthesis', 'path:pau00250 : Alanine, aspartate and glutamate metabolism', 'path:pau00630 : Glyoxylate and dicarboxylate metabolism', 'path:pau00910 : Nitrogen metabolism', 'path:pau02020 : Two-component system']
PA1477	PA14_45350	0.465345	1.03539e-285	ccmC		387.52	222.06	8.79299	248.678	337.183	471.934	2203.31	49310.8	2194.52	['path:pae02010 : ABC transporters']		482.636	284.18	286.374	409.461	634.776	31.8532	1789.01	80758.4	1757.15	['path:pau02010 : ABC transporters']
PA5337	PA14_70450	0.46522	1.53836e-285	rpoZ		1041.49	797.694	59.8801	585.181	874.377	1288.15	6706.51	636315	6646.63	['path:pae03020 : RNA polymerase']		1169.56	761.004	670.3	1046.73	1409.28	91.423	4755.84	579128	4664.42	['path:pau03020 : RNA polymerase']
PA0011	PA14_00120	0.465148	1.93321e-285	htrB1		452.64	282.858	42.7974	297.368	376.603	502.379	3071.81	80008.4	3029.01	['path:pae00540 : Lipopolysaccharide biosynthesis']		607.108	322.429	393.544	524.07	714.729	96.0043	2750.88	103961	2654.88	['path:pau00540 : Lipopolysaccharide biosynthesis']
PA3962	PA14_12620	0.465116	2.14402e-285			234.227	195.302	0	119.879	184.356	293.28	2968.34	38142.9	2968.34	[]		223.488	182.162	119.606	171.002	266.119	0	1839.87	33182.8	1839.87	[]
PA3458	PA14_19380	0.465029	2.82194e-285			437.238	561.545	0	118.049	253.53	501.94	4634.79	315332	4634.79	[]		326.152	256.505	141.485	263.265	428.892	13.2942	1853.75	65794.7	1840.46	[]
PA0654	PA14_08390	0.464881	4.51917e-285	speD		846.385	1009.42	47.8262	306.329	520.03	1016.89	8398.74	1.01893e+06	8350.92	['path:pae00270 : Cysteine and methionine metabolism', 'path:pae00330 : Arginine and proline metabolism']		775.516	736	279.13	500.085	1034.6	35.3799	5783.4	541696	5748.02	['path:pau00270 : Cysteine and methionine metabolism', 'path:pau00330 : Arginine and proline metabolism']
PA5146	PA14_67975	0.464619	1.03683e-284			1026.82	391.156	219.641	786.448	958.238	1180.72	3511.72	153003	3292.08	[]		1028.9	785.202	791.239	956.702	1131.57	278.629	12575.8	616543	12297.2	[]
PA3079	PA14_24330	0.463994	7.50288e-284			691.405	791.965	50.3074	274.434	434.857	773.207	6136.81	627209	6086.5	[]		743.946	969.691	278.535	473.26	921.343	88.9451	13745.3	940300	13656.4	[]
PA5006	PA14_66190	0.463892	1.03712e-283			616.391	387.397	29.7207	373.751	533.882	756.672	3625.8	150076	3596.08	[]		834.658	380.212	574.335	799.138	998.771	157.153	2360.51	144561	2203.36	[]
PA5455	PA14_72010	0.463871	1.10886e-283			620.224	261.757	91.3201	437.111	566.881	767.153	2188.61	68516.9	2097.29	[]		664.821	271.776	504.812	629.846	770.626	214.61	3615.05	73862	3400.44	[]
PA2649	PA14_29850	0.463709	1.84694e-283	nuoN		736.076	414.373	21.5249	456.237	654.665	924.83	2546.66	171705	2525.13	['path:pae00190 : Oxidative phosphorylation']		797.592	385.483	512.782	723.125	1024.96	82.9326	2233.88	148597	2150.94	['path:pau00190 : Oxidative phosphorylation']
PA5154	PA14_68080	0.463702	1.88729e-283			228.25	299.304	0	88.6453	153.893	257.375	3923.36	89582.7	3923.36	['path:pae02010 : ABC transporters']		201.369	133.473	107.259	173.714	265.732	13.872	873.859	17815	859.987	['path:pau02010 : ABC transporters']
PA1728	PA14_42200	0.463396	4.96541e-283			902.208	1860.65	0	133.148	312.438	914.438	29469.1	3.46202e+06	29469.1	[]		940.206	2345.92	102.819	271.556	811.067	0	32337	5.50333e+06	32337	[]
PA0795	PA14_53950	0.463388	5.09359e-283	prpC		1085.62	1224.77	92.5056	367.528	637.179	1350.98	13394.7	1.50006e+06	13302.2	['path:pae00640 : Propanoate metabolism']		1487.25	1725.07	492.187	814.096	1793.44	69.5239	12659	2.97586e+06	12589.5	['path:pau00640 : Propanoate metabolism']
PA0067	PA14_00790	0.463154	1.06652e-282	prlC		1607.08	1117.21	327.835	1081.6	1463.64	1890.05	26724.5	1.24815e+06	26396.6	[]		1393.28	686.916	993.204	1293.44	1653.33	389.053	9762.08	471853	9373.03	[]
PA5491	PA14_72470	0.463128	1.15617e-282			539.963	412.52	37.1301	279.535	412.928	683.591	3950.13	170173	3913	[]		537.1	341.217	294.175	472.25	660.766	103.769	2443.19	116429	2339.43	[]
PA3732	PA14_16140	0.463124	1.17118e-282			502.61	422.731	39.0355	255.763	395.671	625.356	5113.57	178701	5074.54	[]		539.398	1060.15	215.444	325.652	496.461	92.5063	13402.4	1.12392e+06	13309.9	[]
PA5562	PA14_73330	0.463095	1.28508e-282	spoOJ		791.189	539.831	145.307	543.102	711.193	931.911	11452.7	291417	11307.4	[]		1207.97	458.762	905.629	1168.15	1421.84	267.043	3342.32	210462	3075.28	[]
PA2751	PA14_28530	0.462987	1.80459e-282			165.727	183.793	0	53.8216	104.267	206.717	1624.23	33780	1624.23	[]		211.105	616.012	59.279	117.184	252.01	6.38645	11969.2	379470	11962.9	[]
PA1551	PA14_44420	0.462943	2.07185e-282			1948.79	1555.79	160.01	777.057	1505.38	2726.13	11665.4	2.42049e+06	11505.4	[]		1775.16	1270.18	878.365	1513.05	2312.49	152.592	10003.7	1.61335e+06	9851.07	[]
PA3163	PA14_23320	0.462939	2.10388e-282	cmk		453.454	223.922	5.81228	299.515	420.245	547.711	1540.44	50141.1	1534.63	['path:pae00240 : Pyrimidine metabolism']		409.745	192.89	270.815	375.447	526.515	93.8967	1311.32	37206.7	1217.43	['path:pau00240 : Pyrimidine metabolism']
PA0408	PA14_05320	0.46276	3.69937e-282	pilG		1692.6	1586.01	49.2682	771.279	1251.3	1957.75	17202.3	2.51542e+06	17153.1	['path:pae02020 : Two-component system', 'path:pae02025 : Biofilm formation']		1599.45	979.66	859.073	1382.22	2147.33	281.295	5616.83	959735	5335.54	['path:pau02020 : Two-component system', 'path:pau02025 : Biofilm formation']
PA2950	PA14_25900	0.462751	3.79557e-282	pfmá		1285.34	812.157	163.791	738.746	1065.15	1553.39	5707.92	659599	5544.13	['path:pae00061 : Fatty acid biosynthesis', 'path:pae00650 : Butanoate metabolism']		1875.18	4325.76	927.78	1312.54	1918.26	252.386	51886.3	1.87122e+07	51633.9	['path:pau00061 : Fatty acid biosynthesis', 'path:pau00650 : Butanoate metabolism']
PA4329	PA14_56240	0.462541	7.35226e-282	pykA		1352.05	669.119	182.926	894.214	1238.34	1698.78	4856.5	447721	4673.57	['path:pae00010 : Glycolysis / Gluconeogenesis', 'path:pae00620 : Pyruvate metabolism']		1238.3	662.029	785.733	1048.06	1522.18	83.2319	3746.19	438282	3662.96	['path:pau00010 : Glycolysis / Gluconeogenesis', 'path:pau00620 : Pyruvate metabolism']
PA2014	PA14_38460	0.462452	9.74524e-282	liuB		931.967	1149.2	0	182.002	569.842	1235.61	9764.91	1.32067e+06	9764.91	['path:pae00280 : Valine, leucine and isoleucine degradation']		1183.36	1337.55	280.044	815.941	1564.34	1.14866	11034.5	1.78904e+06	11033.3	['path:pau00280 : Valine, leucine and isoleucine degradation']
PA2012	PA14_38480	0.462212	2.07135e-281	liuD		1038.42	1381.6	0	221.772	550.411	1180.44	11556	1.90882e+06	11556	['path:pae00280 : Valine, leucine and isoleucine degradation']		1259.37	1533.22	307.834	846.842	1567.85	0	10383.4	2.35076e+06	10383.4	['path:pau00280 : Valine, leucine and isoleucine degradation']
PA0947	PA14_52010	0.462154	2.49028e-281			553.324	495.638	21.5659	222.5	367.916	763.019	3534.86	245657	3513.29	[]		615.658	488.735	259.137	428.041	892.145	44.4726	3732.24	238862	3687.77	[]
PA0286	PA14_03730	0.462139	2.60705e-281	desA		1630.15	1106.08	312.051	978.276	1345.99	1837.15	12433.5	1.22342e+06	12121.5	['path:pae01040 : Biosynthesis of unsaturated fatty acids']		1986.85	1827.71	1122.06	1527.03	2113.46	292.779	18232.1	3.34053e+06	17939.4	['path:pau01040 : Biosynthesis of unsaturated fatty acids']
PA3459	PA14_19370	0.462135	2.64353e-281			912.553	1005.05	9.42003	306.593	606.105	1171.9	11517.9	1.01013e+06	11508.4	['path:pae00250 : Alanine, aspartate and glutamate metabolism']		1527.76	4758.72	389.261	883.763	1478.9	26.4446	94965.4	2.26455e+07	94939	['path:pau00250 : Alanine, aspartate and glutamate metabolism']
PA3479	PA14_19100	0.462099	2.95923e-281	rhlA		2732.13	6769.68	0	59.7735	348.934	1794.97	70874.1	4.58285e+07	70874.1	['path:pae02024 : Quorum sensing', 'path:pae02025 : Biofilm formation']		3228.83	6269.76	224.489	1196.88	3223.44	0	61199.5	3.93099e+07	61199.5	['path:pau02024 : Quorum sensing', 'path:pau02025 : Biofilm formation']
PA4760	PA14_62960	0.461957	4.62769e-281	dnaJ		1530.28	1797.12	36.5788	625.642	1007.93	1793.39	21679	3.22964e+06	21642.4	[]		1789.88	2557.88	596.981	1255.1	2064.14	44.9311	25418.8	6.54275e+06	25373.9	[]
PA4242	PA14_09070	0.461905	5.43826e-281	rpmJ		1239.72	1338.75	24.4786	427.774	846.229	1552.82	13476.3	1.79224e+06	13451.8	['path:pae03010 : Ribosome']		1723.66	1453.79	633.276	1242.82	2484.52	46.3744	10351.4	2.11351e+06	10305	['path:pau03010 : Ribosome']
PA1064	PA14_50630	0.461862	6.22413e-281			264.644	119.89	23.5648	181.36	250.726	322.251	808.394	14373.6	784.829	[]		245.861	103.692	179.495	233.615	292.653	52.6121	751.945	10752.1	699.333	[]
PA3525	PA14_18740	0.461685	1.08605e-280	argG		1604.49	957.544	235.648	977.658	1395.92	1939.13	10404.1	916891	10168.4	['path:pae00220 : Arginine biosynthesis', 'path:pae00250 : Alanine, aspartate and glutamate metabolism']		1190.9	798.481	732.942	1068.17	1482.14	134.793	10202.8	637572	10068	['path:pau00220 : Arginine biosynthesis', 'path:pau00250 : Alanine, aspartate and glutamate metabolism']
PA4960	PA14_65560	0.461664	1.15889e-280			705.552	343.746	88.5431	483.475	630.135	843.834	3066.33	118161	2977.79	['path:pae00260 : Glycine, serine and threonine metabolism', 'path:pae00680 : Methane metabolism']		579.513	233.142	408.306	552.656	710.998	137.798	1622.49	54355.3	1484.7	['path:pau00260 : Glycine, serine and threonine metabolism', 'path:pau00680 : Methane metabolism']
PA4786	PA14_63270	0.461512	1.86754e-280			296.609	293.507	0	106.288	204.232	377.658	2509.6	86146.6	2509.6	['path:pae00061 : Fatty acid biosynthesis', 'path:pae00780 : Biotin metabolism']		267.879	380.893	85.8724	173.174	327.543	8.73301	5196.11	145079	5187.37	['path:pau00061 : Fatty acid biosynthesis', 'path:pau00780 : Biotin metabolism']
PA3996	PA14_12130	0.46136	3.01033e-280	lis		1249.64	487.788	240.291	949.183	1189.47	1484	4495.88	237937	4255.59	['path:pae00785 : Lipoic acid metabolism']		1463.14	783.609	1115.76	1427.25	1745.98	410.374	8809.45	614043	8399.07	['path:pau00785 : Lipoic acid metabolism']
PA1196	PA14_48830	0.461247	4.29253e-280	ddaR		423.295	641.068	3.48737	100.042	215.668	467.513	6959.66	410968	6956.17	[]		326.266	434.184	103.769	195.303	372.301	0	4315.81	188516	4315.81	[]
PA4065	PA14_11290	0.461197	5.02239e-280			262.84	407.282	0	80.8049	121.928	224.403	3131.69	165878	3131.69	[]		183.987	225.438	80.1777	114.752	175.778	17.7751	2238.74	50822.4	2220.96	[]
PA3925	PA14_13090	0.461061	7.68181e-280			367.222	264.159	24.1701	202.491	296.773	445.281	2447.25	69780	2423.08	['path:pae00071 : Fatty acid degradation', 'path:pae00280 : Valine, leucine and isoleucine degradation', 'path:pae00310 : Lysine degradation', 'path:pae00362 : Benzoate degradation', 'path:pae00380 : Tryptophan metabolism', 'path:pae00620 : Pyruvate metabolism', 'path:pae00630 : Glyoxylate and dicarboxylate metabolism', 'path:pae00650 : Butanoate metabolism', 'path:pae00900 : Terpenoid backbone b…		317.764	247.209	174.674	259.83	374.338	46.3744	1640.76	61112.4	1594.39	['path:pau00071 : Fatty acid degradation', 'path:pau00280 : Valine, leucine and isoleucine degradation', 'path:pau00310 : Lysine degradation', 'path:pau00362 : Benzoate degradation', 'path:pau00380 : Tryptophan metabolism', 'path:pau00620 : Pyruvate metabolism', 'path:pau00630 : Glyoxylate and dicarboxylate metabolism', 'path:pau00650 : Butanoate metabolism', 'path:pau00900 : Terpenoid backbone b…
PA4841	PA14_64010	0.460953	1.07803e-279			256.567	157.317	13.3259	153.901	226.603	326.338	1554.99	24748.7	1541.67	[]		288.88	234.73	154.647	243.412	358.733	26.7018	2365.54	55098	2338.84	[]
PA4847	PA14_64100	0.460749	2.04031e-279	accB		974.921	857.563	83.2497	450.888	778.039	1258.5	10805.4	735414	10722.1	['path:pae00061 : Fatty acid biosynthesis', 'path:pae00620 : Pyruvate metabolism', 'path:pae00640 : Propanoate metabolism']		1617.22	2463.36	656.817	1292.18	2073.54	173.36	30794.2	6.06815e+06	30620.8	['path:pau00061 : Fatty acid biosynthesis', 'path:pau00620 : Pyruvate metabolism', 'path:pau00640 : Propanoate metabolism']
PA1776	PA14_41575	0.46073	2.16992e-279	sigX		3111.63	4535.4	171.085	1100.86	1947.67	3283.93	82991	2.05698e+07	82820	[]		11740.5	36309.9	2506.78	5274.03	13061.6	2.30198	480868	1.31841e+09	480866	[]
PA2571	PA14_30840	0.460632	2.94815e-279			425.12	656.54	0	101.672	237.92	518.848	12352.3	431045	12352.3	[]		646.559	735.045	127.504	349.92	931.316	0	5043.12	540290	5043.12	[]
PA1941	PA14_39440	0.460344	7.2514e-279			401.788	318.751	0	179.009	315.848	554.639	4012.64	101602	4012.64	[]		314.721	203.801	174.375	262.25	390.658	0	1373.85	41534.9	1373.85	[]
PA0020	PA14_00210	0.46018	1.21179e-278	tsaP		1111.12	683.266	118.128	629.836	945.838	1359.56	5658.63	466852	5540.5	[]		899.796	470.086	582.348	820.884	1116.77	154.342	3784.41	220981	3630.07	[]
PA0344	PA14_04510	0.460053	1.80167e-278			229.39	195.55	0	101.03	169.192	284.139	1538.14	38239.7	1538.14	[]		272.43	210.875	143.488	223.594	334.464	28.3343	1981.4	44468.4	1953.06	[]
PA4839	PA14_63990	0.460037	1.8899e-278	speA		727.068	377.857	176.736	466.033	632.78	897.679	3232.36	142776	3055.62	['path:pae00330 : Arginine and proline metabolism']		737.579	854.953	455.064	593.15	805.348	160.211	14213.5	730945	14053.3	['path:pau00330 : Arginine and proline metabolism']
PA0329	PA14_04300	0.459859	3.29553e-278			1028.75	1026.15	61.8046	371.959	717.936	1379.01	11902.1	1.05299e+06	11840.3	[]		802.512	1563.2	291.246	485.945	756.32	81.9065	23028.7	2.44361e+06	22946.8	[]
PA3084	PA14_24260	0.459715	5.17053e-278			348.38	231.52	60.8871	224.69	304.14	405.418	3070.54	53601.6	3009.66	[]		423.508	196.847	315.997	396.03	496.966	80.0878	1609.93	38748.8	1529.84	[]
PA4296	PA14_55810	0.459515	9.63366e-278	pprB		1003.48	1436.53	13.8639	158.446	507.213	1280.2	18088.5	2.06361e+06	18074.7	[]		1168.32	1336.84	206.995	578.94	1843.24	21.1515	10375.3	1.78714e+06	10354.1	[]
PA4472	PA14_58050	0.459469	1.11288e-277	pmbA		671.216	658.32	39.5665	337.373	520.889	824.753	8789.23	433386	8749.67	[]		754.882	970.435	372.431	626.078	841.812	77.0615	11246.1	941743	11169	[]
PA3268	PA14_21730	0.459364	1.54179e-277			386.13	438.633	9.40523	127.384	229.992	482.747	3676	192398	3666.59	[]		234.468	239.172	102.144	162.041	258.519	8.14297	1975.12	57203	1966.98	[]
PA5528	PA14_72930	0.459304	1.86038e-277			1548.69	1405.18	189.712	682.955	1198.69	1847.66	9292.13	1.97452e+06	9102.41	[]		1836.94	2001.34	941.425	1376.57	2002.83	181.965	26163.8	4.00537e+06	25981.9	[]
PA1414	PA14_46160	0.459261	2.12306e-277			3152.12	6896.3	11.8487	472.041	1108.93	2816.84	98762.5	4.7559e+07	98750.6	[]		1986.25	3657.76	433.362	989.765	2036.32	67.6208	34971.8	1.33792e+07	34904.2	[]
PA5438	PA14_71780	0.459206	2.52517e-277			804.657	487.1	184.233	523.913	664.062	908.024	4457.18	237266	4272.95	[]		747.425	483.966	467.71	616.428	895.175	173.108	4387.85	234223	4214.74	[]
PA5412	PA14_71430	0.45908	3.73831e-277			624.886	525.939	14.4498	301.597	459.882	803.188	5570.55	276612	5556.1	[]		381.681	265.61	206.301	300.579	487.323	31.8532	1730.52	70548.9	1698.67	[]
PA0280	PA14_03650	0.459057	4.01546e-277	cysA		404.739	620.382	20.0381	130.94	225.778	446.091	6282.78	384874	6262.74	['path:pae00920 : Sulfur metabolism', 'path:pae02010 : ABC transporters']		346.389	503.974	113.967	185.38	359.301	0	4257.57	253990	4257.57	['path:pau00920 : Sulfur metabolism', 'path:pau02010 : ABC transporters']
PA3620	PA14_17500	0.459049	4.11249e-277	mutS		890.7	348.46	255.755	661.587	840.201	1058.44	2867.75	121424	2612	['path:pae03430 : Mismatch repair']		623.292	307.045	415.205	585.004	797.286	39.0118	2218.79	94276.5	2179.78	['path:pau03430 : Mismatch repair']
PA3041	PA14_24760	0.458995	4.86081e-277			523.038	538.606	8.96051	153.396	336.958	669.654	3249.64	290097	3240.68	[]		874.151	1175.58	207.343	519.253	1248.56	10.6254	17124.9	1.38198e+06	17114.3	[]
PA1729	PA14_42180	0.458909	6.35802e-277			394.853	376.453	0	152.938	266.312	491.192	2490.32	141717	2490.32	[]		350.977	370.186	139.123	259.145	437.725	22.1571	3091.73	137038	3069.57	[]
PA3535	PA14_18630	0.458879	6.98331e-277			398.908	397.522	0	109.407	268.227	546.298	2461.98	158024	2461.98	[]		529.883	456.888	217.055	426.578	729.86	5.37639	3413.33	208747	3407.96	[]
PA1446	PA14_45770	0.458847	7.71883e-277	fliP		265.867	139.745	38.1698	178.048	232.52	313.991	1402.38	19528.7	1364.21	['path:pae02040 : Flagellar assembly']		289.371	153.522	181.344	246.343	380.201	43.7884	1390.84	23568.9	1347.06	['path:pau02040 : Flagellar assembly']
PA4000	PA14_12090	0.458536	2.02643e-276	rlpA		1410.99	1124.18	386.589	791.591	986.735	1576.64	8802.54	1.26379e+06	8415.95	[]		1249.94	1231.94	815.137	990.929	1275.87	370.995	19652.2	1.51767e+06	19281.2	[]
PA0575	PA14_07500	0.458418	2.92321e-276			548.68	554.773	29.5504	168.081	330.523	780.428	3371.6	307773	3342.05	[]		522.434	481.031	201.824	373.106	633.203	24.7297	3305.09	231391	3280.36	[]
PA4393	PA14_57100	0.458415	2.95347e-276	ampG		450.313	438.657	30.6463	221.982	328.513	541.449	5962.93	192420	5932.28	[]		404.437	311.952	274.704	341.869	466.319	77.1644	5196.11	97314	5118.94	[]
PA1292	PA14_47500	0.45838	3.28964e-276			262.445	151.977	12.9201	157.571	235.077	340.186	1343.64	23096.9	1330.72	['path:pae00270 : Cysteine and methionine metabolism', 'path:pae00920 : Sulfur metabolism', 'path:pae04122 : Sulfur relay system']		227.913	155.83	127.767	190.57	288.542	17.381	1130.4	24283	1113.01	['path:pau00270 : Cysteine and methionine metabolism', 'path:pau00920 : Sulfur metabolism', 'path:pau04122 : Sulfur relay system']
PA5199	PA14_68680	0.458307	4.12339e-276	amgS		384.62	281.681	37.1509	227.968	319.143	445.533	3344.37	79344.3	3307.22	['path:pae02020 : Two-component system']		395.858	246.329	250.787	351.171	460.395	49.1046	2308.8	60677.8	2259.69	['path:pau02020 : Two-component system']
PA1097	PA14_50220	0.458056	8.99576e-276	fleQ		1989.59	1004.89	7.65371	1350.84	1853.45	2394.69	10469.1	1.0098e+06	10461.4	['path:pae02020 : Two-component system', 'path:pae02025 : Biofilm formation', 'path:pae02040 : Flagellar assembly']		2302.12	1771.78	1487.69	2074.35	2708.63	238.37	20670.2	3.13921e+06	20431.8	['path:pau02020 : Two-component system', 'path:pau02025 : Biofilm formation', 'path:pau02040 : Flagellar assembly']
PA5394	PA14_71220	0.45801	1.03637e-275	cls		226.691	256.648	26.7044	113.64	164.135	260.598	4485.06	65868.4	4458.36	['path:pae00564 : Glycerophospholipid metabolism']		266.245	161.938	157.748	229.726	335.811	31.5673	997.556	26223.9	965.989	['path:pau00564 : Glycerophospholipid metabolism']
PA1517	PA14_44830	0.457976	1.15307e-275			245.405	271.363	0	82.6812	156.247	314.1	2207.62	73637.7	2207.62	[]		292.019	524.161	118.331	190.62	311.89	16.6502	7270	274745	7253.35	[]
PA5454	PA14_72000	0.4579	1.45853e-275	rmd		563.838	454.079	75.2993	321.169	459.936	651.738	7438.27	206187	7362.97	['path:pae00051 : Fructose and mannose metabolism', 'path:pae00520 : Amino sugar and nucleotide sugar metabolism', 'path:pae00541 : O-Antigen nucleotide sugar biosynthesis']		761.278	436.966	498.476	681.439	893.451	145.494	3473.11	190940	3327.61	['path:pau00051 : Fructose and mannose metabolism', 'path:pau00520 : Amino sugar and nucleotide sugar metabolism', 'path:pau00541 : O-Antigen nucleotide sugar biosynthesis']
PA1493	PA14_45110	0.457878	1.56209e-275	cysP		1092.55	1061.29	154.841	515.485	823.966	1256.18	11599	1.12634e+06	11444.1	['path:pae00920 : Sulfur metabolism', 'path:pae02010 : ABC transporters']		946.076	646.503	557.04	769.91	1097.34	102.32	5781.36	417966	5679.04	['path:pau00920 : Sulfur metabolism', 'path:pau02010 : ABC transporters']
PA0045	PA14_00570	0.457837	1.77326e-275			307.121	348.915	11.1864	81.9413	191.391	402.729	2514.12	121741	2502.93	[]		228.583	266.25	58.0243	141.805	324.386	0	2482.21	70889.1	2482.21	[]
PA4061	PA14_11340	0.457746	2.35381e-275			782.941	746.814	108.911	434.195	565.754	785.892	5873.34	557731	5764.43	[]		769.094	620.896	448.2	607.185	857.989	156.723	7369.12	385512	7212.4	[]
PA4471	PA14_58040	0.457679	2.89595e-275			465.386	1546.07	0	11.7467	47.4559	252.46	21411	2.39034e+06	21411	[]		454.67	967.407	12.6808	36.476	257.876	0	6037.66	935876	6037.66	[]
PA3009	PA14_25140	0.457643	3.23299e-275			439.316	481.812	3.40514	148.135	276.638	540.473	4402.88	232143	4399.48	[]		342.044	447.695	123.031	217.455	378.971	10.1159	4760.91	200431	4750.8	[]
PA0853	PA14_53230	0.457639	3.27633e-275			216.576	161.57	2.19825	105.329	166.187	279.759	1031.8	26104.8	1029.6	['path:pae00130 : Ubiquinone and other terpenoid-quinone biosynthesis']		239.543	227.946	102.747	184.241	310.155	20.5429	2951.87	51959.4	2931.33	['path:pau00130 : Ubiquinone and other terpenoid-quinone biosynthesis']
PA1005	PA14_51320	0.457632	3.34894e-275			640.395	284.055	129.201	454.386	603.74	754.548	2796.78	80687	2667.58	[]		554.345	188.918	434.425	535.608	655.398	55.488	1881.73	35690.1	1826.24	[]
PA3193	PA14_22930	0.457565	4.1204e-275	glk		594.237	456.737	24.064	252.315	482.087	767.444	3055.36	208608	3031.29	['path:pae00010 : Glycolysis / Gluconeogenesis', 'path:pae00052 : Galactose metabolism', 'path:pae00500 : Starch and sucrose metabolism', 'path:pae00520 : Amino sugar and nucleotide sugar metabolism', 'path:pae00521 : Streptomycin biosynthesis']		619.392	562.055	242.366	468.79	779.467	63.7521	4148.76	315906	4085.01	['path:pau00010 : Glycolysis / Gluconeogenesis', 'path:pau00052 : Galactose metabolism', 'path:pau00500 : Starch and sucrose metabolism', 'path:pau00520 : Amino sugar and nucleotide sugar metabolism', 'path:pau00521 : Streptomycin biosynthesis']
PA3531	PA14_18670	0.457425	6.35855e-275	bfrB		3885.29	5901.05	52.0718	792.7	2139.46	4609.68	64334.8	3.48224e+07	64282.7	['path:pae00860 : Porphyrin metabolism']		4533.39	7948.43	931.684	1885.94	4453.1	121.196	91300.7	6.31776e+07	91179.5	['path:pau00860 : Porphyrin metabolism']
PA2072	PA14_37690	0.457307	9.15289e-275			463.065	489.35	0	80.0822	283.952	696.279	2610.64	239464	2610.64	[]		606.902	902.179	70.9027	290.224	799.261	0	8360.08	813927	8360.08	[]
PA0509	PA14_06650	0.457261	1.05484e-274	nirN		709.575	1133.2	0	74.3184	265.786	772.475	9687.28	1.28415e+06	9687.28	['path:pae00860 : Porphyrin metabolism']		519.493	923.386	47.7214	143.331	491.756	0	5766.26	852642	5766.26	['path:pau00860 : Porphyrin metabolism']
PA3952	PA14_12740	0.457195	1.29669e-274			291.396	643.639	6.27579	75.9427	162.352	331.757	11264.1	414271	11257.8	[]		262.301	358.391	82.651	177.988	325.93	0	5048.78	128444	5048.78	[]
PA0093	PA14_01140	0.457166	1.41521e-274	tse6		318.679	272.834	0	133.682	236.457	393.526	2083.38	74438.4	2083.38	[]		207.992	222.402	90.679	145.329	244.916	17.5333	2386.42	49462.7	2368.89	[]
PA0003	PA14_00030	0.456828	4.03172e-274	recF		1472.78	1089.11	116.78	850.099	1237.74	1792.77	16008	1.18616e+06	15891.2	['path:pae03440 : Homologous recombination']		1649.41	860.967	1107.51	1485.63	2009.19	489.776	6918.87	741263	6429.09	['path:pau03440 : Homologous recombination']
PA2586	PA14_30650	0.456786	4.58534e-274	gacA		1058.16	798.161	0	602.679	868.406	1290.68	8978.21	637061	8978.21	['path:pae02020 : Two-component system', 'path:pae02025 : Biofilm formation']		1137.56	777.24	620.891	935.777	1370.79	268.81	5149.41	604102	4880.6	['path:pau02020 : Two-component system', 'path:pau02025 : Biofilm formation']
PA4004	PA14_12050	0.456523	1.03219e-273			272.815	208.155	3.44043	158.466	232.127	314.967	2446.58	43328.3	2443.14	[]		273.499	170.676	165.717	234.791	319.757	33.5044	1371.5	29130.5	1337.99	[]
PA2591	PA14_30580	0.456489	1.14631e-273	vqsR		624.783	854.345	0	218.975	465.17	810.443	15458.5	729905	15458.5	[]		1418.33	1376.69	506.039	999.542	1772.65	14.4229	8693.44	1.89527e+06	8679.02	[]
PA3211	PA14_22680	0.456468	1.22201e-273			486.35	272.354	61.4216	328.233	435.57	567.806	3069.08	74176.6	3007.65	['path:pae02010 : ABC transporters']		525.125	194.558	396.445	498.133	612.14	138.72	1301.5	37852.9	1162.78	['path:pau02010 : ABC transporters']
PA3905	PA14_13380	0.456325	1.9013e-273			159.052	164.802	0	33.312	118.381	229.884	1335.35	27159.6	1335.35	[]		267.998	242.967	96.669	219.162	365.988	0	1689.25	59032.7	1689.25	[]
PA5339	PA14_70480	0.456082	4.02351e-273			1028.47	1534.61	40.6023	450.613	792.986	1305.87	31883.2	2.35502e+06	31842.6	[]		697.616	350.024	471.663	636.535	853.4	54.3236	2836.06	122517	2781.73	[]
PA2975	PA14_25580	0.456067	4.21661e-273	rluC		761.793	482.9	152.379	444.678	656.409	924.264	4920.61	233193	4768.24	[]		932.848	537.149	614.563	838.169	1112.31	189.94	5181.11	288529	4991.17	[]
PA1814	PA14_41070	0.455694	1.32824e-272	kerV		432.361	384.337	0.619182	256.366	356.842	508.855	6325.99	147715	6325.38	[]		356.94	296.814	215.388	299.615	410.215	92.2026	4272.08	88098.5	4179.88	[]
PA4310	PA14_56010	0.455329	4.08815e-272	pctB		1128.9	765.836	53.7865	675.729	976.189	1374.3	8052.02	586504	7998.23	['path:pae02020 : Two-component system', 'path:pae02030 : Bacterial chemotaxis']		1229.97	6057.42	498.108	723.136	986.802	21.7384	100099	3.66923e+07	100077	['path:pau02020 : Two-component system', 'path:pau02030 : Bacterial chemotaxis']
PA1463	PA14_45510	0.455192	6.21826e-272			852.839	778.246	93.1896	432.496	644.25	989.015	8676.3	605667	8583.11	['path:pae02020 : Two-component system', 'path:pae02030 : Bacterial chemotaxis']		779.621	880.48	461.705	600.527	878.146	69.3599	11037.7	775245	10968.3	['path:pau02020 : Two-component system', 'path:pau02030 : Bacterial chemotaxis']
PA2960	PA14_25770	0.455101	8.21221e-272	pilZ		587.704	590.209	52.8761	244.419	387.661	674.046	6802.08	348346	6749.21	[]		825.327	1046.94	325.063	486.641	789.521	46.3744	8850.04	1.09609e+06	8803.66	[]
PA3989	PA14_12200	0.455075	8.90849e-272	holA		371.517	164.084	58.9121	261.158	347.439	465.012	1155.25	26923.7	1096.34	['path:pae03030 : DNA replication', 'path:pae03430 : Mismatch repair', 'path:pae03440 : Homologous recombination']		300.182	126.505	218.659	279.345	380.478	29.2779	757.038	16003.4	727.76	['path:pau03030 : DNA replication', 'path:pau03430 : Mismatch repair', 'path:pau03440 : Homologous recombination']
PA0299	PA14_03900	0.454971	1.22669e-271	spuC		1855.65	1984.49	187.718	861.791	1242.05	2118.67	27686.5	3.93819e+06	27498.8	['path:pae00330 : Arginine and proline metabolism']		1749.36	1179.17	941.755	1369.85	2405.37	218.975	7589.32	1.39045e+06	7370.35	['path:pau00330 : Arginine and proline metabolism']
PA4395	PA14_57130	0.454772	2.25737e-271			910.244	556.635	84.2474	573.652	811.415	1144.95	6859.88	309843	6775.63	[]		831.101	362.011	603.847	793.912	979.102	130.602	3294.57	131052	3163.97	[]
PA0652	PA14_08370	0.454758	2.35651e-271	vfr		1224.27	877.998	158.104	647.527	1080.43	1621.14	10856.2	770880	10698.1	['path:pae02020 : Two-component system', 'path:pae02024 : Quorum sensing', 'path:pae02025 : Biofilm formation']		1100.81	542.653	684.799	1035.19	1404.21	121.31	3332.1	294472	3210.79	['path:pau02020 : Two-component system', 'path:pau02024 : Quorum sensing', 'path:pau02025 : Biofilm formation']
PA5278	PA14_69690	0.454698	2.83002e-271	dapF		530.258	223.532	143.205	401.71	501.677	609.554	2339.66	49966.5	2196.46	['path:pae00300 : Lysine biosynthesis', 'path:pae00470 : D-Amino acid metabolism']		522.179	223.184	405.525	482.112	577.695	53.3252	1907.69	49811.2	1854.37	['path:pau00300 : Lysine biosynthesis', 'path:pau00470 : D-Amino acid metabolism']
PA3109	PA14_23900	0.454636	3.43043e-271			277.693	274.75	17.4336	142.089	201.519	318.616	3143.49	75487.5	3126.06	[]		257.319	197.006	138.486	194.141	273.471	20.2183	1857.69	38811.5	1837.47	[]
PA0402	PA14_05260	0.454536	4.64993e-271	pyrB		647.875	349.55	113.317	422.195	560.359	763.861	3369.26	122185	3255.94	['path:pae00240 : Pyrimidine metabolism', 'path:pae00250 : Alanine, aspartate and glutamate metabolism']		585.405	262.466	380.196	549.554	765.985	87.8336	1836.41	68888.1	1748.58	['path:pau00240 : Pyrimidine metabolism', 'path:pau00250 : Alanine, aspartate and glutamate metabolism']
PA1752	PA14_41900	0.454469	5.71587e-271			469.664	313.687	9.29965	277.216	405.901	553.541	3497.02	98399.3	3487.72	['path:pae00770 : Pantothenate and CoA biosynthesis']		429.7	271.924	274.742	397.509	522.865	96.2785	3255.15	73942.9	3158.87	['path:pau00770 : Pantothenate and CoA biosynthesis']
PA3819	PA14_14660	0.454466	5.77689e-271			3068.46	3366.21	61.7834	951.008	1976.24	3806.96	23808.8	1.13313e+07	23747	[]		2775.53	9875.39	613.294	1192.03	2179.59	110.587	150869	9.75233e+07	150758	[]
PA2710	PA14_29100	0.454461	5.86379e-271			111.941	77.7604	0	61.0131	89.9155	134.356	525.188	6046.68	525.188	[]		134.543	76.4424	76.8476	117.971	179.19	14.73	502.421	5843.44	487.691	[]
PA2961	PA14_25760	0.454431	6.41567e-271	holB		349.873	239.707	66.2203	255.11	321.403	403.764	6094.99	57459.3	6028.77	['path:pae03030 : DNA replication', 'path:pae03430 : Mismatch repair', 'path:pae03440 : Homologous recombination']		453.306	375.062	323.777	421.456	515.671	28.7079	6955.1	140672	6926.39	['path:pau03030 : DNA replication', 'path:pau03430 : Mismatch repair', 'path:pau03440 : Homologous recombination']
PA0412	PA14_05380	0.454424	6.5634e-271	pilK		666.924	952.192	30.5083	264.49	416.676	678.565	13605.4	906669	13574.9	['path:pae02020 : Two-component system']		621.522	844.808	249.853	390.504	602.681	44.9311	7077.03	713700	7032.1	['path:pau02020 : Two-component system']
PA5453	PA14_71990	0.454315	9.17334e-271	gmd		603.554	391.953	62.7949	357.787	548.763	762.817	4877.86	153627	4815.07	['path:pae00051 : Fructose and mannose metabolism', 'path:pae00520 : Amino sugar and nucleotide sugar metabolism', 'path:pae00541 : O-Antigen nucleotide sugar biosynthesis']		1035.31	805.148	494.301	840.637	1301.12	140.858	6117.55	648264	5976.69	['path:pau00051 : Fructose and mannose metabolism', 'path:pau00520 : Amino sugar and nucleotide sugar metabolism', 'path:pau00541 : O-Antigen nucleotide sugar biosynthesis']
PA4787	PA14_63280	0.454166	1.44527e-270			807.797	910.564	73.718	361.768	567.952	874.723	8841.9	829126	8768.18	[]		696.882	584.536	404.22	563.319	775.919	127.897	5083.83	341683	4955.93	[]
PA5025	PA14_66440	0.454008	2.34272e-270	metY		418.081	400.667	29.7233	147.898	292.691	557.489	3659.52	160534	3629.8	['path:pae00270 : Cysteine and methionine metabolism']		334.279	537.26	103.816	180.874	400.61	0	8049.95	288648	8049.95	['path:pau00270 : Cysteine and methionine metabolism']
PA1013	PA14_51240	0.453893	3.33244e-270	purC		1054.98	650.273	158.356	638.724	925.638	1306.27	7140.97	422856	6982.61	['path:pae00230 : Purine metabolism', 'path:pae00970 : Aminoacyl-tRNA biosynthesis']		1207.72	523.637	809.581	1087.29	1530.71	319.266	3565.61	274196	3246.34	['path:pau00230 : Purine metabolism']
PA5028	PA14_66480	0.453788	4.59764e-270			747.275	398.662	131.888	475.183	637.404	953.15	3584.24	158932	3452.35	[]		750.476	353.431	490.166	693.95	940.818	132.657	2805.38	124914	2672.72	[]
PA2639	PA14_29990	0.453534	1.00014e-269	nuoD		2052.14	1441.63	40.2698	1014.21	1759.61	2641.74	9144.67	2.0783e+06	9104.4	['path:pae00190 : Oxidative phosphorylation']		2075.63	965.365	1370.25	2045.34	2639.31	277.327	6132.36	931929	5855.04	['path:pau00190 : Oxidative phosphorylation']
PA5053	PA14_66770	0.453317	1.94108e-269	hslV		746.638	1085.32	34.0562	264.346	415.818	720.762	7677.74	1.17791e+06	7643.69	[]		703.636	1029.76	185.756	423.184	864.902	0	11712.5	1.06041e+06	11712.5	[]
PA1737	PA14_42080	0.453201	2.76263e-269			386.593	381.949	25.3102	141.489	284.931	482.583	3243.26	145885	3217.95	['path:pae00071 : Fatty acid degradation', 'path:pae00280 : Valine, leucine and isoleucine degradation', 'path:pae00281 : Geraniol degradation', 'path:pae00310 : Lysine degradation', 'path:pae00362 : Benzoate degradation', 'path:pae00380 : Tryptophan metabolism', 'path:pae00410 : beta-Alanine metabolism', 'path:pae00640 : Propanoate metabolism', 'path:pae00650 : Butanoate metabolism', 'path:pae00…		379.092	572.153	102.867	222.668	401.19	8.86283	4466.91	327359	4458.05	['path:pau00071 : Fatty acid degradation', 'path:pau00280 : Valine, leucine and isoleucine degradation', 'path:pau00281 : Geraniol degradation', 'path:pau00310 : Lysine degradation', 'path:pau00362 : Benzoate degradation', 'path:pau00380 : Tryptophan metabolism', 'path:pau00410 : beta-Alanine metabolism', 'path:pau00640 : Propanoate metabolism', 'path:pau00650 : Butanoate metabolism', 'path:pau00…
PA0970	PA14_51740	0.453148	3.24642e-269	tolR		666.725	516.164	40.4335	382.483	546.299	758.32	3969.84	266425	3929.4	[]		976.953	1486.1	537.28	749.431	1051.1	163.473	22462.6	2.20848e+06	22299.1	[]
PA4736	PA14_62660	0.453147	3.25434e-269			223.561	123.597	29.7233	132.533	194.832	285.293	901.638	15276.2	871.915	[]		393.085	399.399	169.415	282.445	453.972	33.9326	4872.61	159520	4838.68	[]
PA4351	PA14_56570	0.453024	4.7381e-269	olsA		773.444	1878.15	0	20.3251	155.202	769.133	22225.7	3.52745e+06	22225.7	[]		339.014	669.892	10.2267	34.0479	302.552	0	4760.99	448755	4760.99	[]
PA5221	PA14_68955	0.452986	5.33174e-269			407.392	272.344	15.8885	210.035	347.78	518.191	2250.7	74171.5	2234.81	['path:pae00130 : Ubiquinone and other terpenoid-quinone biosynthesis']		395.035	302.891	219.247	303.568	454.562	60.8035	2668.82	91743.1	2608.01	['path:pau00130 : Ubiquinone and other terpenoid-quinone biosynthesis']
PA0929	PA14_52250	0.452937	6.18724e-269			248.561	369.332	0	60.5617	134.889	282.619	5994.92	136406	5994.92	['path:pae02020 : Two-component system']		187.436	243.145	32.0489	99.8509	252.386	0	1570.54	59119.7	1570.54	['path:pau02020 : Two-component system']
PA0023	PA14_00250	0.452859	7.8317e-269	qor		341.868	182.004	49.8245	204.595	309.745	449.139	1408.94	33125.3	1359.11	[]		331.233	215.024	189.29	288.591	426.862	49.1046	1624.52	46235.2	1575.41	[]
PA1076	PA14_50500	0.452684	1.33752e-268			710.176	723.835	56.6548	275.438	496.381	874.081	6482.13	523938	6425.48	[]		670.197	626.409	262.522	411.601	824.786	23.5359	3748.06	392388	3724.52	[]
PA0459	PA14_06000	0.4525	2.34443e-268			2104.38	2603.5	0	539.891	1381.34	2561.92	24502.7	6.77819e+06	24502.7	[]		2551.76	2806.19	646.635	1616.75	3692.62	12.8377	20822.5	7.87469e+06	20809.6	[]
PA4369	PA14_56810	0.452462	2.62543e-268			360.383	694.288	11.7374	100.278	193.862	322.795	5488.26	482036	5476.52	[]		227.949	180.65	97.9165	170.743	302.961	30.7182	1366.55	32634.4	1335.83	[]
PA4661	PA14_61650	0.45242	2.98328e-268	pagL		2743.03	3487.7	91.1274	890.2	1663.29	3102.86	29939.7	1.21641e+07	29848.5	['path:pae00540 : Lipopolysaccharide biosynthesis']		2215.41	2422.21	933.213	1521.48	2589.08	117.387	22773.4	5.86712e+06	22656	['path:pau00540 : Lipopolysaccharide biosynthesis']
PA5236	PA14_69140	0.452388	3.28907e-268			339.97	139.648	0	252.487	325.81	408.834	1069.45	19501.6	1069.45	['path:pae00520 : Amino sugar and nucleotide sugar metabolism', 'path:pae00541 : O-Antigen nucleotide sugar biosynthesis']		385.171	138.537	300.521	378.4	457.915	51.2362	1240.79	19192.5	1189.55	['path:pau00520 : Amino sugar and nucleotide sugar metabolism', 'path:pau00541 : O-Antigen nucleotide sugar biosynthesis']
PA4607	PA14_60960	0.452234	5.2591e-268			5594.89	9871.78	16.9995	596.946	1713.57	6595.94	123374	9.74521e+07	123357	[]		4001.4	6128.29	453.146	1752.65	5093.55	67.3135	48164.2	3.75559e+07	48096.9	[]
PA2978	PA14_25540	0.452183	6.14869e-268	ptpA		203.192	83.0061	20.0543	144.264	191.838	246.985	706.578	6890.01	686.523	['path:pae02020 : Two-component system']		242.939	106.041	172.888	226.851	296.555	27.744	619.485	11244.7	591.741	['path:pau02020 : Two-component system']
PA3809	PA14_14800	0.452067	8.74519e-268	fdx2		497.051	436.843	38.1698	223.371	364.966	612.891	3441.54	190831	3403.37	[]		722.058	558.015	376.168	578.821	864.176	87.5076	4314.19	311380	4226.68	[]
PA1007	PA14_51300	0.452021	1.00557e-267			254.703	207.542	20.433	139.681	197.629	299.236	1955	43073.6	1934.57	[]		390.584	572.584	185.763	256.04	369.962	29.6484	6243.72	327853	6214.07	[]
PA3242	PA14_22050	0.452006	1.05089e-267	htrB2		242.227	141.629	15.7667	145.194	209.488	305.117	1038.48	20058.9	1022.71	['path:pae00540 : Lipopolysaccharide biosynthesis']		207.321	130.065	121.496	176.284	254.906	20.4652	979.672	16916.9	959.207	['path:pau00540 : Lipopolysaccharide biosynthesis']
PA4445	PA14_57740	0.451847	1.70382e-267			223.664	130.356	11.6975	122.197	197.735	294.043	815.589	16992.7	803.891	[]		209.993	119.59	117.724	171.927	280.047	17.5374	763.828	14301.8	746.291	[]
PA3115	PA14_23830	0.45173	2.4328e-267	fimV		4468.99	2905.75	56.5845	2738.83	3688.56	5297.28	35481.6	8.44338e+06	35425	[]		4129.21	1824.74	3158.72	3949.26	4747.94	912.4	20642.8	3.32968e+06	19730.4	[]
PA5440	PA14_71820	0.451706	2.61968e-267			365.795	289.447	12.7047	160.034	281.182	486.741	1810.91	83779.3	1798.21	[]		358.166	302.822	143.902	279.416	478.075	23.7061	1935.88	91701	1912.17	[]
PA4610	PA14_61000	0.451699	2.67117e-267			294.914	444.965	0	47.7146	139.69	335.789	3881.9	197994	3881.9	[]		187.563	214.445	37.8363	123.194	250.592	0	1339.7	45986.8	1339.7	[]
PA5035	PA14_66560	0.451317	8.5142e-267	gltD		713.284	525.163	41.7667	406.082	558.787	813.504	6162.48	275796	6120.71	['path:pae00250 : Alanine, aspartate and glutamate metabolism', 'path:pae00910 : Nitrogen metabolism']		489.154	310.868	306.425	407.007	566.454	125.726	3192.5	96639.2	3066.77	['path:pau00250 : Alanine, aspartate and glutamate metabolism', 'path:pau00910 : Nitrogen metabolism']
PA4842	PA14_64030	0.451242	1.07073e-266			1294.14	818.412	244.666	819.194	1097.58	1509.8	8256.59	669799	8011.92	[]		1284.24	1120.74	785.761	1140.24	1440.08	279.901	11443.6	1.25606e+06	11163.7	[]
PA5348	PA14_70600	0.451211	1.17602e-266			1719.64	2742.98	45.1314	401.207	760.085	1664.72	29656.8	7.52396e+06	29611.6	[]		1223.78	1629.46	323.005	587.491	1383.5	23.5359	11686.3	2.65514e+06	11662.8	[]
PA3392	PA14_20200	0.4512	1.21584e-266	nosZ		1635.97	3251.47	0	59.143	378.097	1502.97	33962.3	1.0572e+07	33962.3	['path:pae00910 : Nitrogen metabolism']		1073.46	2501.42	31.1403	87.4411	639.319	0	16680	6.25712e+06	16680	['path:pau00910 : Nitrogen metabolism']
PA0024	PA14_00280	0.45114	1.45662e-266	hemF		757.821	1044.69	64.0677	321.79	505.866	873.969	17626.8	1.09137e+06	17562.7	['path:pae00860 : Porphyrin metabolism']		444.403	411.568	199.246	351.107	536.38	31.5483	4129.43	169388	4097.88	['path:pau00860 : Porphyrin metabolism']
PA4963	PA14_65590	0.4511	1.6463e-266			794.354	805.564	16.931	385.207	581.682	869.395	8197.24	648933	8180.31	[]		606.007	419.45	304.643	494.228	805.798	47.2073	3965.62	175939	3918.41	[]
PA0855	PA14_53210	0.45108	1.75045e-266			199.101	178.19	0	74.2731	140.409	267.456	1230.87	31751.8	1230.87	[]		232.674	195.799	96.4673	173.598	307.936	12.5449	1117.07	38337.1	1104.52	[]
PA2588	PA14_30620	0.451049	1.9178e-266			357.932	471.675	0	71.6941	189.416	446.388	3493.66	222478	3493.66	[]		788.101	977.133	205.443	451.67	944.009	15.2913	7120.16	954788	7104.87	[]
PA2920	PA14_26280	0.450919	2.84361e-266			614.645	818.935	4.39649	148.32	329.592	746.132	7942.61	670654	7938.22	['path:pae02020 : Two-component system', 'path:pae02030 : Bacterial chemotaxis']		451.999	902.328	114.191	241.672	517.507	13.2942	11679	814196	11665.7	['path:pau02020 : Two-component system', 'path:pau02030 : Bacterial chemotaxis']
PA1769	PA14_41680	0.450613	7.1839e-266			676.112	474.847	98.581	398.203	559.91	813.869	5367.76	225480	5269.18	[]		623.568	383.953	393.948	519.76	768.173	83.4453	4034.94	147420	3951.49	[]
PA2177	PA14_36420	0.45059	7.71177e-266			317.432	350.948	0	82.6369	192.771	424.928	3349.86	123164	3349.86	[]		320.078	694.259	84.9256	210.838	407.702	0	13627.1	481996	13627.1	[]
PA4291	PA14_55760	0.450565	8.30941e-266			428.297	464.593	15.7667	172.89	281.36	488.453	3998.08	215846	3982.31	[]		475.182	428.816	203.756	321.698	642.954	20.2183	3900.31	183883	3880.09	[]
PA5039	PA14_66610	0.450466	1.12266e-265	aroK		1033.8	1178.91	54.6967	410.641	593.751	1074.66	9770.82	1.38984e+06	9716.12	['path:pae00400 : Phenylalanine, tyrosine and tryptophan biosynthesis']		862.916	753.999	516.096	725.281	1023.21	127.253	12203.7	568515	12076.5	['path:pau00400 : Phenylalanine, tyrosine and tryptophan biosynthesis']
PA0382	PA14_05000	0.450437	1.22526e-265	micA		297.785	339.231	0	128.992	208.478	315.161	2871.86	115078	2871.86	[]		214.258	141.541	104.038	178.715	289.033	5.86854	796.048	20033.9	790.18	[]
PA0360	PA14_04700	0.450411	1.32388e-265			320.315	169.203	3.09591	211.833	293.822	401.085	1248.94	28629.6	1245.84	[]		341.014	167.964	231.014	312.454	424.766	70.9027	1250.46	28211.9	1179.56	[]
PA2800	PA14_27920	0.450305	1.82235e-265	vacJ		1034.07	638.629	212.988	603.215	872.07	1276.07	5890.16	407848	5677.18	[]		828.955	403.852	539.908	760.76	994.358	188.994	3104.52	163097	2915.53	[]
PA1753	PA14_41880	0.450231	2.27874e-265			523.367	668.562	19.0698	183.467	292.703	576.493	5766.98	446975	5747.91	[]		407.584	473.418	150.936	277.476	461.517	39.3706	4731.09	224125	4691.72	[]
PA1821	PA14_40980	0.450208	2.44427e-265			694.72	322.157	112.874	478.496	627.534	858.834	3516.03	103785	3403.16	['path:pae00071 : Fatty acid degradation', 'path:pae00280 : Valine, leucine and isoleucine degradation', 'path:pae00281 : Geraniol degradation', 'path:pae00310 : Lysine degradation', 'path:pae00360 : Phenylalanine metabolism', 'path:pae00362 : Benzoate degradation', 'path:pae00380 : Tryptophan metabolism', 'path:pae00410 : beta-Alanine metabolism', 'path:pae00627 : Aminobenzoate degradation', 'pa…		716.523	292.931	536.478	632.258	842.42	183.912	2026.58	85808.4	1842.67	['path:pau00071 : Fatty acid degradation', 'path:pau00280 : Valine, leucine and isoleucine degradation', 'path:pau00281 : Geraniol degradation', 'path:pau00310 : Lysine degradation', 'path:pau00360 : Phenylalanine metabolism', 'path:pau00362 : Benzoate degradation', 'path:pau00380 : Tryptophan metabolism', 'path:pau00410 : beta-Alanine metabolism', 'path:pau00627 : Aminobenzoate degradation', 'pa…
PA5140	PA14_67880	0.450095	3.44239e-265	hisF1		329.392	134.415	31.5333	237.625	309.434	400.935	1140.82	18067.4	1109.28	['path:pae00340 : Histidine metabolism']		319.378	116.71	236.7	305.919	396.852	60.655	693.929	13621.2	633.274	['path:pau00340 : Histidine metabolism']
PA0838	PA14_53420	0.450042	4.03917e-265			552.971	486.622	56.075	289.338	422.607	674.805	5793.29	236801	5737.22	['path:pae00480 : Glutathione metabolism', 'path:pae00590 : Arachidonic acid metabolism']		664.824	571.091	313.528	508.144	845.234	71.8852	3930.59	326145	3858.71	['path:pau00480 : Glutathione metabolism', 'path:pau00590 : Arachidonic acid metabolism']
PA1544	PA14_44490	0.449876	6.67596e-265	anr		1752.66	1297.18	3.96956	911.68	1410.11	2238.37	9790.16	1.68267e+06	9786.19	[]		1578.61	872.268	979.694	1377.06	1942.8	235.824	6942	760852	6706.18	[]
PA0967	PA14_51780	0.449827	7.73096e-265	ruvB		664.043	396.162	134.271	464.041	582.601	742.663	4919.95	156944	4785.68	['path:pae03440 : Homologous recombination']		966.873	1515.98	611.958	751.32	949.09	224.655	29073.9	2.29821e+06	28849.3	['path:pau03440 : Homologous recombination']
PA4743	PA14_62740	0.449822	7.83966e-265	rbfA		279.65	218.72	34.3644	149.225	216.579	352.095	1876.35	47838.3	1841.99	[]		458.826	351.266	209.885	333.1	637.102	0	1934.73	123388	1934.73	[]
PA3816	PA14_14700	0.449685	1.1855e-264	cysE		507.577	309.639	89.8429	323.654	437.604	594.336	2320.59	95876.5	2230.75	['path:pae00270 : Cysteine and methionine metabolism', 'path:pae00920 : Sulfur metabolism']		484.807	245.943	308.448	459.755	582.085	94.3307	1875.16	60487.9	1780.83	['path:pau00270 : Cysteine and methionine metabolism', 'path:pau00920 : Sulfur metabolism']
PA0554	PA14_07210	0.449658	1.28784e-264			373.365	265.983	45.8195	216.109	295.267	438.198	2684.33	70747.1	2638.51	[]		464.309	588.258	244.348	340.703	502.235	72.8779	9502.61	346048	9429.73	[]
PA5330	PA14_70360	0.449655	1.29926e-264			580.388	269.004	8.94512	403.19	535.595	663.702	2361.3	72363	2352.35	[]		513.793	259.587	364.078	444.353	570.873	129.722	2130.7	67385.6	2000.98	[]
PA3100	PA14_24040	0.449602	1.52228e-264	xcpU		181.101	172.316	0	93.5938	140.285	233.188	3123.37	29692.8	3123.37	['path:pae03070 : Bacterial secretion system']		250.435	202.635	101.946	181.64	343.454	8.49786	1042.63	41060.8	1034.13	['path:pau03070 : Bacterial secretion system']
PA0567	PA14_07370	0.449545	1.80864e-264			168.285	266.28	0	38.9176	82.6932	164.792	2387.56	70904.8	2387.56	[]		291.073	467.457	56.021	142.599	332.771	0	5539.82	218516	5539.82	[]
PA4493	PA14_58300	0.449407	2.74471e-264	roxR		873.999	699.907	51.7318	450.568	720.26	1078.98	10619.2	489870	10567.5	['path:pae02020 : Two-component system']		830.329	449.673	508.663	800.531	1090.08	70.4199	3382.63	202206	3312.21	['path:pau02020 : Two-component system']
PA0464	PA14_06070	0.449385	2.92962e-264	creC		280.454	235.102	9.29965	132.709	203.8	333.922	1763.28	55273	1753.98	['path:pae02020 : Two-component system']		190.542	122.12	120.967	165.134	214.832	21.9584	930.656	14913.2	908.697	['path:pau02020 : Two-component system']
PA3244	PA14_22020	0.449363	3.13407e-264	minD		1810.52	1204.12	278.133	1053.74	1578.04	2143.03	9752	1.4499e+06	9473.87	[]		2423.86	3233.87	1323.52	1879.38	2711.05	451.24	51851.9	1.04579e+07	51400.6	[]
PA0545	PA14_07070	0.449332	3.44186e-264			694.226	1266.83	2.32491	151.668	382.081	811.552	19940.2	1.60485e+06	19937.8	[]		701.665	4062.61	116.321	253.51	526.024	21.3304	60203.3	1.65048e+07	60182	[]
PA5450	PA14_71940	0.449329	3.47242e-264	wzt		400.64	224.5	28.0144	243.041	370.292	505.929	2181.19	50400.4	2153.17	['path:pae02010 : ABC transporters']		488.025	224.619	298.883	477.189	623.243	104.099	1161.63	50453.8	1057.53	['path:pau02010 : ABC transporters']
PA3023	PA14_24970	0.449195	5.1928e-264			281.574	282.165	0	80.2389	180.021	404.283	1963.33	79617.1	1963.33	[]		279.778	447.602	75.5815	214.132	368.14	0	8228.86	200348	8228.86	[]
PA4964	PA14_65605	0.449144	6.05357e-264	parC		1331.68	548.183	295.816	972.61	1252.52	1559.06	5945.53	300505	5649.71	[]		1530.5	633.436	1111.91	1428.31	1912.86	294.577	5397.62	401241	5103.04	[]
PA3201	PA14_22800	0.44879	1.75557e-263			641.679	335.2	145.57	433.795	582.465	741.038	2998.48	112359	2852.91	[]		672.658	440.93	413.751	555.64	714.536	181.326	3537.24	194419	3355.91	[]
PA1324	PA14_47120	0.448701	2.29773e-263			988.056	1970.72	0	130.141	354.605	943.59	23239	3.88372e+06	23239	[]		1752.27	3299.31	201.131	627.866	2111.97	0	32652.6	1.08854e+07	32652.6	[]
PA5358	PA14_70730	0.448662	2.57825e-263	ubiA		422.31	327.484	38.5916	206.979	333.36	501.955	2914.95	107246	2876.36	['path:pae00130 : Ubiquinone and other terpenoid-quinone biosynthesis']		339.093	276.068	175.914	240.411	458.153	78.6175	2761.57	76213.4	2682.96	['path:pau00130 : Ubiquinone and other terpenoid-quinone biosynthesis']
PA3235	PA14_22340	0.448445	4.95371e-263			582.502	1319.9	0	98.2906	215.574	508.781	18817.8	1.74214e+06	18817.8	[]		475.866	1092.89	95.8513	214.308	573.655	0	13960.7	1.1944e+06	13960.7	[]
PA2539	PA14_31730	0.44811	1.35412e-262			213.538	192.446	0	83.2817	158.892	285.466	1170.59	37035.6	1170.59	[]		83.1164	96.5887	37.8982	56.7465	95.5146	0	914.381	9329.38	914.381	[]
PA2966	PA14_25670	0.448077	1.49676e-262	acpP		10227.5	21640	87.465	2204.71	4845.36	9428.48	236054	4.6829e+08	235967	[]		9732.46	10824.8	3382.39	6566.88	12878.5	228.795	114471	1.17176e+08	114242	[]
PA4709	PA14_62330	0.448007	1.84284e-262	phuS		391.064	732.308	0	39.0395	95.9472	323.832	5733.19	536275	5733.19	[]		332.58	511.569	34.7057	113.141	414.281	0	3029.18	261703	3029.18	[]
PA3496	PA14_18870	0.447967	2.07881e-262			1033.37	5798.76	2.10919	105.868	219.869	468.444	115537	3.36257e+07	115534	[]		491.099	775.819	98.5099	205.512	494.433	7.01495	6755.23	601896	6748.21	[]
PA4606	PA14_60950	0.447892	2.60489e-262			2314.7	1195.2	302.036	1493.4	2093.18	2868.06	11120.7	1.42851e+06	10818.7	[]		2135.2	979.658	1453.37	1853.3	2694	459.026	6231.79	959730	5772.76	[]
PA4305	PA14_55930	0.44779	3.53876e-262	rcpC		425.636	831.635	0	45.6532	128.459	436.953	6933.18	691617	6933.18	[]		380.638	576.886	42.7208	118.272	457.389	0	3981.39	332797	3981.39	[]
PA2642	PA14_29940	0.447768	3.7764e-262	nuoG		3108.13	2776.03	41.2286	1612.02	2473.31	3697.89	33863	7.70636e+06	33821.8	['path:pae00190 : Oxidative phosphorylation']		2840.94	1252.6	2051.85	2765.91	3454.79	79.947	8788.74	1.56901e+06	8708.79	['path:pau00190 : Oxidative phosphorylation']
PA0331	PA14_04320	0.447732	4.20692e-262	ilvA1		603.911	255.841	82.477	399.542	592.933	769.09	1438.07	65454.8	1355.59	['path:pae00260 : Glycine, serine and threonine metabolism', 'path:pae00290 : Valine, leucine and isoleucine biosynthesis']		538.484	305.354	358.457	486.49	682.778	53.9033	3711.74	93240.9	3657.83	['path:pau00260 : Glycine, serine and threonine metabolism', 'path:pau00290 : Valine, leucine and isoleucine biosynthesis']
PA0590	PA14_07700	0.447719	4.38074e-262	apaH		362.18	140.869	118.177	260.153	344.97	429.394	1392.22	19844.1	1274.05	['path:pae00230 : Purine metabolism']		335.939	162.727	230.358	303.247	414.393	68.9983	1608.96	26480.1	1539.96	['path:pau00230 : Purine metabolism']
PA0659	PA14_08450	0.447682	4.89098e-262			675.98	405.82	129.607	416.626	580.458	803.395	4973.46	164690	4843.86	[]		460.11	279.54	285.181	382.154	549.355	41.616	2360.05	78142.5	2318.44	[]
PA1581	PA14_44060	0.447273	1.66092e-261	sdhC		1787.3	1660.97	58.9121	721.267	1382.67	2281.9	13822.6	2.75881e+06	13763.7	['path:pae00020 : Citrate cycle (TCA cycle)', 'path:pae00190 : Oxidative phosphorylation', 'path:pae00650 : Butanoate metabolism']		1815.88	1270.8	954.993	1603.29	2242.09	179.274	10061.7	1.61494e+06	9882.44	['path:pau00020 : Citrate cycle (TCA cycle)', 'path:pau00190 : Oxidative phosphorylation', 'path:pau00650 : Butanoate metabolism']
PA4007	PA14_12010	0.44711	2.70491e-261	proA		849.03	392.36	181.42	570.552	783.728	1028.1	2934.68	153947	2753.26	['path:pae00330 : Arginine and proline metabolism', 'path:pae00332 : Carbapenem biosynthesis']		834.897	397.465	538.208	786.972	1057.22	204.472	2772.02	157978	2567.55	['path:pau00330 : Arginine and proline metabolism', 'path:pau00332 : Carbapenem biosynthesis']
PA1746	PA14_41970	0.447058	3.16271e-261			2002.79	3730.72	3.58794	235.062	659.42	1914.06	33432	1.39183e+07	33428.4	[]		862.903	1188.61	196.226	426.608	915.606	0	7465.18	1.41279e+06	7465.18	[]
PA0317	PA14_04140	0.447057	3.17233e-261			960.316	343.508	253.964	728.256	917.918	1131.09	3134.35	117998	2880.39	[]		958.702	350.033	698.056	898.96	1133.58	283.934	2492.9	122523	2208.97	[]
PA2034	PA14_38210	0.447032	3.41474e-261			288.622	914.72	0	11.5369	29.2639	100.403	6996.54	836713	6996.54	[]		192.419	686.759	9.69594	27.9914	85.6618	0	13132.6	471638	13132.6	[]
PA3450	PA14_19490	0.44694	4.50261e-261	lsfA		805.611	2350.78	0	110.746	237.747	562.145	37306.6	5.52615e+06	37306.6	[]		1007.35	2944.86	116.335	273.461	708.423	10.0799	46815.2	8.67221e+06	46805.2	[]
PA3642	PA14_17230	0.446791	7.03182e-261	rnhB		203.921	150.483	7.07939	106.205	164.291	250.794	1228.62	22645	1221.54	['path:pae03030 : DNA replication']		265.059	161.324	172.001	236.816	332.928	17.7751	1419.34	26025.5	1401.56	['path:pau03030 : DNA replication']
PA0609	PA14_07940	0.446693	9.40957e-261	trpE		749.348	336.825	174.99	517.563	686.02	873.167	3429.17	113451	3254.18	['path:pae00400 : Phenylalanine, tyrosine and tryptophan biosynthesis', 'path:pae00405 : Phenazine biosynthesis', 'path:pae02024 : Quorum sensing', 'path:pae02025 : Biofilm formation']		776.113	484.235	483.612	689.983	921.191	235.541	4194.36	234484	3958.82	['path:pau00400 : Phenylalanine, tyrosine and tryptophan biosynthesis', 'path:pau00405 : Phenazine biosynthesis', 'path:pau02024 : Quorum sensing', 'path:pau02025 : Biofilm formation']
PA0295	PA14_03855	0.446683	9.68919e-261			301.626	265.014	25.8402	133.169	232.71	401.483	3259.21	70232.4	3233.37	['path:pae02010 : ABC transporters']		233.706	196.914	106.367	184.092	302.831	21.4106	2616.59	38775.1	2595.18	['path:pau02010 : ABC transporters']
PA0615	PA14_08000	0.446641	1.09953e-260			461.298	995.262	0	113.668	214.121	419.418	14770.9	990546	14770.9	[]		533.518	1305.34	126.226	220.216	422.417	0	14065.2	1.70392e+06	14065.2	[]
PA1118	PA14_49910	0.446632	1.12913e-260			458.5	745.937	11.6523	123.711	227.363	538.507	9392.23	556422	9380.58	[]		522.324	661.492	138.879	273.494	701.333	22.9204	5773.33	437572	5750.41	[]
PA0072	PA14_00850	0.44659	1.2794e-260	tagS1		173.458	273.163	0	43.8241	89.8518	200.79	3369.12	74618	3369.12	[]		67.3226	115.962	17.3042	38.7981	68.3892	0	995.134	13447.2	995.134	[]
PA4053	PA14_11430	0.446565	1.37795e-260	ribE		593.915	312.567	87.6371	393.609	530.321	726.429	2369.18	97697.9	2281.55	['path:pae00740 : Riboflavin metabolism']		487.063	341.202	278.93	394.783	570.5	0	3375.27	116418	3375.27	['path:pau00740 : Riboflavin metabolism']
PA3554	PA14_18350	0.446547	1.45368e-260	arnA		1057.35	2190.73	17.1458	184.184	440.226	946.495	33472.5	4.79931e+06	33455.4	['path:pae00520 : Amino sugar and nucleotide sugar metabolism']		810.775	2081.62	79.2219	175.643	605.515	0	15503.9	4.33313e+06	15503.9	['path:pau00520 : Amino sugar and nucleotide sugar metabolism']
PA2725	PA14_28920	0.446462	1.87369e-260			404.37	239.046	5.8617	227.297	341.637	520.697	1813.17	57142.9	1807.3	[]		339.749	211.985	194.244	274.705	415.077	59.4002	1670.86	44937.8	1611.46	[]
PA2828	PA14_27500	0.446399	2.26459e-260			445.322	219.396	33.5931	280.858	421.419	556.155	1417.11	48134.5	1383.52	['path:pae00220 : Arginine biosynthesis', 'path:pae00250 : Alanine, aspartate and glutamate metabolism', 'path:pae00290 : Valine, leucine and isoleucine biosynthesis']		461.032	250.683	278.268	387.351	594.139	0	1371.66	62841.8	1371.66	['path:pau00220 : Arginine biosynthesis', 'path:pau00250 : Alanine, aspartate and glutamate metabolism', 'path:pau00290 : Valine, leucine and isoleucine biosynthesis']
PA3466	PA14_19290	0.446248	3.54754e-260			437.653	205.411	2.05857	301.318	406.588	534.849	1574.95	42193.6	1572.89	[]		368.649	152.962	265.388	339.827	453.722	90.5225	979.341	23397.4	888.818	[]
PA4535	PA14_58840	0.446168	4.51475e-260			414.775	443.158	31.8835	196.33	296.967	442.144	4650.32	196389	4618.44	[]		352.902	526.785	197.691	275.593	372.616	27.744	8637.45	277502	8609.71	[]
PA3904	PA14_13390	0.446111	5.34855e-260			330.01	810.467	0	66.0023	191.394	370.068	18246.8	656857	18246.8	[]		275.311	271.243	88.8406	188.812	365.623	0	1489.06	73572.7	1489.06	[]
PA4316	PA14_56080	0.446028	6.83361e-260	sbcB		525.669	225.265	148.039	394.052	485.237	596.678	3041.19	50744.2	2893.16	['path:pae03430 : Mismatch repair']		540.195	241.192	399.328	475.005	577.245	171.17	2079.68	58173.6	1908.51	['path:pau03430 : Mismatch repair']
PA2774	PA14_28210	0.446013	7.15623e-260	tse4		165.552	133.207	0	78.1047	127.914	215.792	1025.96	17744.2	1025.96	[]		125.64	101.472	67.3381	101.058	141.93	0	657.553	10296.5	657.553	[]
PA4971	PA14_65710	0.446012	7.17729e-260	aspP		707.425	432.753	25.3102	419.197	639.697	857.768	4119.75	187275	4094.44	['path:pae00230 : Purine metabolism', 'path:pae00740 : Riboflavin metabolism']		614.713	425.671	402.328	497.591	711.331	129.777	5054.61	181196	4924.83	['path:pau00230 : Purine metabolism', 'path:pau00740 : Riboflavin metabolism']
PA0180	PA14_02270	0.445972	8.08459e-260	cttP		450.816	466.08	28.5772	148.974	315.686	577.37	4725.25	217230	4696.67	['path:pae02020 : Two-component system', 'path:pae02030 : Bacterial chemotaxis']		471.003	790.566	153.292	275.309	582.439	19.2083	13457.9	624995	13438.7	['path:pau02020 : Two-component system', 'path:pau02030 : Bacterial chemotaxis']
PA1592	PA14_43900	0.445749	1.57194e-259			3252.98	3914.76	29.8265	818.156	2207.73	4245.87	42759.6	1.53253e+07	42729.8	[]		2460.07	3984.66	579.688	1343.27	2826.51	65.8752	55620.6	1.58775e+07	55554.7	[]
PA4425	PA14_57500	0.445686	1.89284e-259			578.292	289.648	104.05	385.611	529.773	700.318	1974.61	83896	1870.56	['path:pae00540 : Lipopolysaccharide biosynthesis']		563.947	206.245	421.729	531.471	643.703	69.3599	1545.29	42537.1	1475.93	['path:pau00540 : Lipopolysaccharide biosynthesis']
PA4404	PA14_57240	0.445569	2.68722e-259			338.931	251.034	10.4621	188.565	271.08	400.809	1998.37	63017.8	1987.91	[]		405.581	243.15	248.474	343.079	504.864	53.3252	1743.04	59122.1	1689.72	[]
PA4311	PA14_56030	0.445425	4.11378e-259			683.488	990.659	2.93085	138.429	380.039	820.913	13267.6	981404	13264.6	[]		740.746	1531.21	182.603	471.324	922.252	0	28325.9	2.34461e+06	28325.9	[]
PA3751	PA14_15890	0.445401	4.42246e-259	purT		407.031	186.185	58.1228	265.792	388.243	510.517	1386.77	34664.9	1328.65	['path:pae00230 : Purine metabolism']		396.356	193.399	246.759	371.644	492.355	40.4366	1162.45	37403	1122.01	['path:pau00230 : Purine metabolism']
PA3104	PA14_23980	0.445368	4.88221e-259	xcpP		675.789	606.435	44.9891	280.739	475.724	865.443	5249.58	367763	5204.59	['path:pae03070 : Bacterial secretion system']		1038.52	936.842	421.506	666.941	1235.89	97.1039	5947.96	877674	5850.86	['path:pau03070 : Bacterial secretion system']
PA5248	PA14_69300	0.445365	4.92239e-259			446.876	310.144	35.8802	235.384	354.707	589.952	2849.51	96189.3	2813.63	[]		328.234	225.546	186.609	258.519	404.194	35.8419	1581.38	50871.1	1545.54	[]
PA4302	PA14_55890	0.445161	9.01261e-259	tadA		292.788	562.439	0	31.3078	89.5734	320.377	4869.61	316338	4869.61	[]		284.615	495.613	26.0367	76.851	337.25	0	3554.99	245632	3554.99	[]
PA5107	PA14_67450	0.444809	2.56842e-258	blc		466.256	295.026	18.8718	266.341	384.227	588.689	1865.52	87040.6	1846.65	[]		427.683	1184.01	199.443	296.842	438.427	43.2085	21269.7	1.40187e+06	21226.5	[]
PA1756	PA14_41840	0.444763	2.9439e-258	cysH		276.796	236.924	26.6512	144.689	230.864	348.543	3456.07	56133.2	3429.42	['path:pae00920 : Sulfur metabolism']		225.33	144.88	126.203	188.91	270.753	29.6484	942.078	20990.1	912.43	['path:pau00920 : Sulfur metabolism']
PA2939	PA14_26020	0.444693	3.62635e-258			1955.73	4528.28	0	69.1097	368.824	1160.62	45616.2	2.05053e+07	45616.2	[]		2897.56	4435.01	97.0702	725.234	4038.24	0	20431	1.96693e+07	20431	[]
PA1012	PA14_51250	0.444692	3.62697e-258			622.2	1102.45	36.5148	351.76	514.993	698.745	31728.5	1.21539e+06	31692	[]		618.933	323.026	410.276	554.986	739.475	114.46	2197.33	104346	2082.87	[]
PA2967	PA14_25660	0.444655	4.0582e-258	fabG		1863.28	1340.62	242.603	856.205	1531.11	2578.69	11279.2	1.79726e+06	11036.6	['path:pae00061 : Fatty acid biosynthesis', 'path:pae00780 : Biotin metabolism']		2720.05	5230.88	1391.15	2082.11	2925.39	397.785	66317.7	2.73621e+07	65919.9	['path:pau00061 : Fatty acid biosynthesis', 'path:pau00780 : Biotin metabolism']
PA5244	PA14_69250	0.444648	4.13903e-258			325.151	377.832	0	140.707	229.112	389.583	4604.4	142757	4604.4	[]		299.479	256.812	128.424	205.065	369.749	0	1293.24	65952.5	1293.24	[]
PA4233	PA14_09195	0.444494	6.53193e-258			611.966	413.546	64.6977	350.079	515.878	759.369	3801.4	171020	3736.7	[]		581.699	414.626	314.272	423.118	706.099	80.5141	2354.89	171915	2274.37	[]
PA0122	PA14_01490	0.444455	7.33329e-258	rahU		3440.43	8196.95	21.75	155.117	740.775	2988.2	97511.3	6.719e+07	97489.6	[]		5015.07	6756.37	381.358	2211.99	7213.86	26.6807	45442.2	4.56486e+07	45415.5	[]
PA3113	PA14_23850	0.444381	9.12411e-258	trpF		543.382	355.995	10.4621	294.883	472.629	699.598	2220.05	126732	2209.59	['path:pae00400 : Phenylalanine, tyrosine and tryptophan biosynthesis']		538.52	414.693	249.071	387.378	719.004	0	3068.17	171970	3068.17	['path:pau00400 : Phenylalanine, tyrosine and tryptophan biosynthesis']
PA5152	PA14_68060	0.444341	1.02936e-257			693.141	624.484	36.5148	323.9	491.964	852.853	5318.44	389981	5281.93	['path:pae02010 : ABC transporters']		695.119	479.712	423.837	566.812	801.124	55.488	4106.04	230124	4050.55	['path:pau02010 : ABC transporters']
PA0374	PA14_04910	0.444321	1.09102e-257	ftsE		571.96	224.278	133.298	413.898	519.905	668.498	1817.61	50300.8	1684.31	['path:pae02010 : ABC transporters']		531.119	217.155	374.527	495.416	644.586	90.5393	1447.82	47156.2	1357.28	['path:pau02010 : ABC transporters']
PA4297	PA14_55820	0.44423	1.4294e-257	tadG		356.61	455.097	0	80.178	171.028	446.102	3275.44	207114	3275.44	[]		342.496	469.169	61.1211	135.423	450.308	12.8377	3615.02	220119	3602.18	[]
PA0662	PA14_08480	0.444218	1.48149e-257	argC		619.114	636.454	55.6862	317.838	467.811	654.643	5080.26	405074	5024.58	['path:pae00220 : Arginine biosynthesis']		414.423	212.924	282.398	354.129	486.839	74.6287	1282.95	45336.7	1208.32	['path:pau00220 : Arginine biosynthesis']
PA4850	PA14_64140	0.444124	1.95572e-257	prmA		257.663	141.278	0	162.532	235.892	337.925	1053.29	19959.4	1053.29	[]		276.039	215.952	124.27	240.809	344.495	0	1237.95	46635.5	1237.95	[]
PA2361	PA14_34130	0.443938	3.39421e-257	icmF3		405.692	474.271	4.21837	89.5889	237.137	532.769	3796.77	224933	3792.55	['path:pae02025 : Biofilm formation', 'path:pae03070 : Bacterial secretion system']		293.376	390.214	60.587	155.043	362.766	0	3381.59	152267	3381.59	['path:pau02025 : Biofilm formation', 'path:pau03070 : Bacterial secretion system']
PA0392	PA14_05130	0.443832	4.64471e-257			393.791	294	0	238.333	301.295	443.532	2352.62	86436.2	2352.62	[]		534.518	444.999	242.196	431.358	736.764	70.1495	5640.91	198024	5570.76	[]
PA4015	PA14_11910	0.443709	6.66847e-257			345.43	343.316	0	132.532	243.003	451.72	2579.15	117866	2579.15	[]		329.664	418.17	126.319	201.341	383.742	25.2158	4130.24	174866	4105.02	[]
PA4020	PA14_11845	0.443687	7.12386e-257	mpl		562.221	212.93	131.541	427.374	554.305	659.204	1721.6	45339.1	1590.06	[]		467.259	239.16	311.759	427.987	569.721	139.048	3255.15	57197.6	3116.1	[]
PA0330	PA14_04310	0.443463	1.38027e-256	rpiA		335.879	148.186	25.5317	241.789	323.202	417.19	1148.42	21959.2	1122.89	['path:pae00030 : Pentose phosphate pathway']		371.342	186.683	245.719	342.555	469.54	76.5208	1612.21	34850.5	1535.69	['path:pau00030 : Pentose phosphate pathway']
PA4561	PA14_60380	0.44346	1.39308e-256	ribF		669.34	399.093	29.1016	437.373	595.081	810.261	4747.72	159275	4718.62	['path:pae00740 : Riboflavin metabolism']		608.27	357.396	389.204	510.302	692.644	35.3799	3247.92	127732	3212.54	['path:pau00740 : Riboflavin metabolism']
PA3103	PA14_23990	0.443376	1.7838e-256	xcpR		622.987	549.951	68.6547	313.894	500.7	800.728	8723.97	302446	8655.31	['path:pae03070 : Bacterial secretion system']		809.596	500.324	420.51	747.244	1107.98	84.1506	2861.07	250325	2776.92	['path:pau03070 : Bacterial secretion system']
PA4027	PA14_11740	0.443293	2.28257e-256			223.684	227.043	9.42003	79.7826	159.901	288.425	1920.36	51548.4	1910.94	[]		162.589	170.876	68.5599	123.988	199.391	9.61622	2523.86	29198.5	2514.24	[]
PA0852	PA14_53250	0.443271	2.43673e-256	cbpD		2071.36	4850.66	0	165.224	480.282	1797.62	46099.8	2.35289e+07	46099.8	[]		4425.77	10557.7	389.196	1511.42	4216.76	22.9369	129724	1.11466e+08	129701	[]
PA0427	PA14_05550	0.443245	2.63051e-256	oprM		1931.84	1429.51	84.5952	1070.85	1539.49	2280.13	14168.1	2.04351e+06	14083.5	['path:pae02024 : Quorum sensing']		2013.09	1259.59	1302.93	1806.06	2419.93	300.507	11042	1.58656e+06	10741.5	['path:pau02024 : Quorum sensing']
PA2040	PA14_38140	0.443236	2.69825e-256	pauA4		763.784	737.125	0	340.212	539.562	925.212	6677.64	543354	6677.64	['path:pae00220 : Arginine biosynthesis', 'path:pae00250 : Alanine, aspartate and glutamate metabolism', 'path:pae00630 : Glyoxylate and dicarboxylate metabolism', 'path:pae00910 : Nitrogen metabolism', 'path:pae02020 : Two-component system']		576.469	573.096	270.508	423.183	663.022	0	4869.37	328440	4869.37	['path:pau00220 : Arginine biosynthesis', 'path:pau00250 : Alanine, aspartate and glutamate metabolism', 'path:pau00630 : Glyoxylate and dicarboxylate metabolism', 'path:pau00910 : Nitrogen metabolism', 'path:pau02020 : Two-component system']
PA4338	PA14_56390	0.443174	3.2383e-256			303.871	314.739	0	117.898	197.732	367.407	2678	99060.4	2678	[]		292.061	288.453	123.313	211.592	336.089	41.7457	1970.5	83205	1928.76	[]
PA3357	PA14_20650	0.443112	3.88861e-256	dsdA		220.239	181.83	0	118.178	178.062	263.397	2069.48	33062	2069.48	['path:pae00260 : Glycine, serine and threonine metabolism', 'path:pae00470 : D-Amino acid metabolism']		156.252	101.497	87.6558	135.515	192.867	13.4758	788.36	10301.7	774.884	['path:pau00260 : Glycine, serine and threonine metabolism', 'path:pau00470 : D-Amino acid metabolism']
PA5076	PA14_67050	0.442755	1.11375e-255			693.991	677.871	58.9121	334.076	518.478	834.234	8087.09	459509	8028.18	[]		760.289	570.436	368.976	620.787	1019.56	63.0965	5619.41	325397	5556.32	[]
PA0934	PA14_52180	0.442488	2.44577e-255	relA		2156.76	830.783	0.844221	1622.34	2015.72	2522.04	7069.99	690200	7069.15	['path:pae00230 : Purine metabolism']		2347.74	1530.1	1759.3	2047.61	2594.78	957.915	21583.9	2.3412e+06	20625.9	['path:pau00230 : Purine metabolism']
PA2637	PA14_30020	0.442418	3.00439e-255	nuoA		974.811	810.796	37.3934	400.445	777.227	1293.56	6055.95	657391	6018.56	['path:pae00190 : Oxidative phosphorylation']		1239.66	751.406	621.033	1082.26	1803.39	158.367	3779.84	564611	3621.47	['path:pau00190 : Oxidative phosphorylation']
PA1046	PA14_50830	0.442238	5.1115e-255			363.555	261.073	36.4686	198.595	295.795	459.959	2277.76	68159	2241.29	[]		220.329	166.028	122.423	174.188	270.492	0	1249.73	27565.2	1249.73	[]
PA0484	PA14_06310	0.442173	6.18572e-255			328.844	393.363	2.19825	69.2576	193.975	439.185	3009.13	154734	3006.93	[]		343.219	402.552	77.5981	214.148	483.519	3.06337	3249.47	162048	3246.41	[]
PA4451	PA14_57820	0.442164	6.34948e-255			542.655	625.193	34.8773	245.524	390.069	633.851	8800.22	390867	8765.35	[]		499.418	375.609	259.201	418.516	633.94	31.5483	3749.59	141082	3718.05	[]
PA2974	PA14_25590	0.442102	7.62946e-255			431.471	256.603	0	274.409	388.89	538.698	3255.86	65845.1	3255.86	['path:pae00630 : Glyoxylate and dicarboxylate metabolism']		557.802	281.122	361.784	534.308	691.284	78.0237	2186.56	79029.7	2108.53	['path:pau00630 : Glyoxylate and dicarboxylate metabolism']
PA3526	PA14_18720	0.442038	9.19881e-255	motY		586.207	707.308	5.29617	225.45	373.564	666.586	7128.21	500284	7122.92	['path:pae02040 : Flagellar assembly']		411.619	1254.52	161.74	252.163	405.209	7.75981	19804.4	1.57382e+06	19796.6	['path:pau02040 : Flagellar assembly']
PA0768	PA14_54350	0.442009	1.00122e-254	lepB		687.993	470.199	156.677	433.646	572.537	806.355	7762.56	221087	7605.88	['path:pae03060 : Protein export']		1192.44	668.855	632.865	1045.01	1581.46	229.19	3796.78	447368	3567.59	['path:pau03060 : Protein export']
PA1103	PA14_50110	0.441962	1.14956e-254			499.911	309.088	62.2462	318.072	432.793	617.535	2687.89	95535.3	2625.65	['path:pae02040 : Flagellar assembly']		575.563	356.411	347.78	518.376	713.902	68.252	2705.75	127029	2637.5	['path:pau02040 : Flagellar assembly']
PA4763	PA14_63010	0.441943	1.21621e-254	recN		887.883	1811.71	124.357	358.997	507.926	789.486	22699.1	3.28228e+06	22574.7	[]		640.411	952.385	282.332	395.952	607.419	113.325	9638.74	907036	9525.42	[]
PA1080	PA14_50450	0.441849	1.60101e-254	flgE		1473.12	1514.38	63.9947	752.083	1129.92	1755.57	28486.3	2.29334e+06	28422.3	['path:pae02040 : Flagellar assembly']		1110.73	652.526	659.314	970.183	1395.69	45.6904	4656.69	425790	4611	['path:pau02040 : Flagellar assembly']
PA0524	PA14_06830	0.441713	2.39313e-254	norB		2899.22	6375.76	0	61.4228	420.379	2448.29	43854.3	4.06503e+07	43854.3	['path:pae00910 : Nitrogen metabolism']		2404.55	6069.25	47.7831	109.923	1143.11	0	44440.5	3.68358e+07	44440.5	['path:pau00910 : Nitrogen metabolism']
PA4936	PA14_65190	0.441665	2.75298e-254			518.593	282.713	5.81228	298.791	472.101	658.251	1696.22	79926.7	1690.41	[]		467.677	273.994	275.5	430.285	601.181	21.4322	1997.57	75072.6	1976.13	[]
PA2536	PA14_31760	0.441664	2.76396e-254			252.636	169.233	8.79299	139.86	220.952	318.029	1295.67	28639.9	1286.87	['path:pae00564 : Glycerophospholipid metabolism']		137.062	152.766	67.5271	99.9854	145.097	0.450716	1338.22	23337.5	1337.77	['path:pau00564 : Glycerophospholipid metabolism']
PA0396	PA14_05190	0.441582	3.50809e-254	pilU		775.674	621.277	118.198	427.707	608.078	906.129	8047.48	385985	7929.28	[]		690.257	355.483	428.319	628.342	845.9	160.044	2603.41	126368	2443.37	[]
PA0805	PA14_53840	0.441473	4.83288e-254			1945.86	3220.1	6.00804	529.979	1107.27	2009.2	44292.3	1.03691e+07	44286.3	[]		2233.43	3987.64	523.442	939.191	2019.09	72.4519	34999	1.59012e+07	34926.6	[]
PA3416	PA14_19910	0.441441	5.3173e-254			863.675	5899.51	0	22.4164	131.624	500.741	130656	3.48042e+07	130656	['path:pae00280 : Valine, leucine and isoleucine degradation', 'path:pae00640 : Propanoate metabolism']		325.052	1363.85	15.5104	92.4439	278.012	0	21553	1.86008e+06	21553	['path:pau00280 : Valine, leucine and isoleucine degradation', 'path:pau00640 : Propanoate metabolism']
PA2582	PA14_30710	0.441378	6.39761e-254			999.6	736.741	62.6158	548.361	869.007	1251.19	10003.3	542787	9940.66	[]		905.195	643.32	587.985	787.568	999.887	141.528	6950.05	413860	6808.52	[]
PA4019	PA14_11860	0.441375	6.43825e-254	ubiX		232.816	120.073	17.4368	157.608	210.911	288.817	1114.77	14417.6	1097.33	['path:pae00130 : Ubiquinone and other terpenoid-quinone biosynthesis', 'path:pae00627 : Aminobenzoate degradation', 'path:pae00740 : Riboflavin metabolism', 'path:pae00900 : Terpenoid backbone biosynthesis']		241.18	159.208	151.921	220.006	291.037	40.9303	2001.61	25347.1	1960.68	['path:pau00130 : Ubiquinone and other terpenoid-quinone biosynthesis', 'path:pau00627 : Aminobenzoate degradation', 'path:pau00740 : Riboflavin metabolism', 'path:pau00900 : Terpenoid backbone biosynthesis']
PA5489	PA14_72450	0.441325	7.46304e-254	dsbA		1638.63	906.765	152.895	1050.72	1488.27	2000.87	7276.94	822223	7124.05	[]		2322.39	4441.56	1283.76	1791.89	2520	400.927	91002.6	1.97274e+07	90601.7	[]
PA4477	PA14_58100	0.441264	8.91597e-254	cafA		1021.06	460.597	233.014	710.556	921.424	1192.81	4455.79	212149	4222.78	[]		954.285	1069.59	587.865	780.766	1053.89	215.291	15952.3	1.14402e+06	15737	[]
PA5268	PA14_69570	0.441126	1.33779e-253	corA		299.56	226.908	0	167.075	235.928	351.427	1881.5	51487	1881.5	[]		361.967	226.808	229.734	305.473	396.984	101.666	1719.87	51441.7	1618.2	[]
PA3624	PA14_17460	0.441003	1.91729e-253	pcm		501.162	245.758	87.8333	368.355	462.296	581.705	2122.48	60396.8	2034.65	[]		537.238	276.001	390.544	502.662	602.216	73.1946	4549.12	76176.5	4475.93	[]
PA3950	PA14_12760	0.441	1.93445e-253			417.181	176.979	34.8673	293.514	392.959	504.569	1444.03	31321.7	1409.16	['path:pae03018 : RNA degradation']		324.499	126.516	232.102	315.866	382.992	60.655	862.268	16006.3	801.613	['path:pau03018 : RNA degradation']
PA0421	PA14_05480	0.440988	2.00634e-253			683.419	327.133	107.221	473.923	625.238	817.385	2461.43	107016	2354.21	['path:pae00260 : Glycine, serine and threonine metabolism', 'path:pae00330 : Arginine and proline metabolism', 'path:pae00340 : Histidine metabolism', 'path:pae00350 : Tyrosine metabolism', 'path:pae00360 : Phenylalanine metabolism', 'path:pae00380 : Tryptophan metabolism']		598.461	378.393	443.662	587.556	697.527	93.8526	7035.97	143181	6942.12	['path:pau00260 : Glycine, serine and threonine metabolism', 'path:pau00330 : Arginine and proline metabolism', 'path:pau00340 : Histidine metabolism', 'path:pau00350 : Tyrosine metabolism', 'path:pau00360 : Phenylalanine metabolism', 'path:pau00380 : Tryptophan metabolism']
PA3393	PA14_20190	0.440959	2.18436e-253	nosD		387.237	648.506	0	33.7727	127.039	429.279	6104.23	420560	6104.23	[]		333.364	824.162	17.3041	47.4892	231.816	0	6779.66	679243	6779.66	[]
PA0398	PA14_05210	0.440933	2.35431e-253			231.289	144.629	25.649	138.081	192.448	277.529	937.423	20917.5	911.774	[]		229.467	160.204	116.288	193.665	302.326	25.1677	1566.37	25665.4	1541.2	[]
PA0639	PA14_08270	0.440691	4.78674e-253			438.722	1090.51	0	45.2873	154.103	428.048	15829.3	1.18921e+06	15829.3	[]		634.75	1956.98	84.23	229.007	425.767	0	21736.3	3.82979e+06	21736.3	[]
PA3961	PA14_12630	0.440597	6.29254e-253			457.08	324.248	9.008	247.125	401.639	560.702	4308.84	105137	4299.83	[]		356.069	215.014	210.265	303.021	449.949	80.8733	1802.29	46230.9	1721.42	[]
PA0352	PA14_04610	0.440593	6.37216e-253			290.63	250.509	17.5598	128.217	203.005	370.197	1895.03	62755	1877.47	[]		199.019	219.257	59.3512	106.338	229.224	0	1275.37	48073.4	1275.37	[]
PA2979	PA14_25530	0.440469	9.14911e-253	kdsB		308.089	132.887	53.1767	211.885	287.764	380.224	825.074	17659.1	771.897	['path:pae00540 : Lipopolysaccharide biosynthesis']		377.994	139.534	286.626	372.957	443.787	20.2183	953.595	19469.8	933.377	['path:pau00540 : Lipopolysaccharide biosynthesis']
PA4469	PA14_58010	0.440466	9.23775e-253			655.784	2052.37	0	15.7696	53.608	252.775	21618.5	4.21221e+06	21618.5	[]		399.015	931.109	12.6107	35.429	199.443	0	8063.7	866965	8063.7	[]
PA0906	PA14_52530	0.440455	9.53253e-253	alpR		275.162	359.542	49.09	123.733	186.618	321.195	5118.05	129271	5068.96	[]		220.331	265.903	105.859	144.517	228.735	35.3799	4122.95	70704.2	4087.57	[]
PA3418	PA14_19870	0.440419	1.05886e-252	ldh		1125.53	2369.59	0	79.4794	392.078	1168.43	34212.2	5.61496e+06	34212.2	['path:pae00280 : Valine, leucine and isoleucine degradation', 'path:pae00290 : Valine, leucine and isoleucine biosynthesis']		707.843	1657.3	62.0675	270.753	785.783	0	23629.6	2.74665e+06	23629.6	['path:pau00280 : Valine, leucine and isoleucine degradation', 'path:pau00290 : Valine, leucine and isoleucine biosynthesis']
PA3698	PA14_16560	0.440324	1.39808e-252			276.211	137.033	59.395	179.713	245.425	347.199	1100.81	18778	1041.42	[]		383.288	229.786	237.528	334.321	467.612	101.022	3457.33	52801.4	3356.31	[]
PA2854	PA14_27180	0.440176	2.15363e-252			1184.1	613.211	266.903	852.329	1058.11	1348.47	6077.17	376028	5810.27	[]		854.683	390.942	571.49	787.099	1066.6	234.223	2787.22	152836	2553	[]
PA0354	PA14_04640	0.440128	2.48294e-252			364.189	181.606	64.6004	214.386	338.919	491.877	1117.25	32980.6	1052.64	[]		270.7	291.835	137.357	208.768	322.432	14.6389	5074.8	85167.6	5060.16	[]
PA3075	PA14_24380	0.440025	3.34969e-252			211.217	169.376	0	114.335	161.174	251.22	1252.83	28688.2	1252.83	[]		155.585	101.743	97.7866	136.296	180.782	13.043	807.158	10351.6	794.115	[]
PA0393	PA14_05150	0.440003	3.56958e-252	proC		415.288	243.459	10.3213	233.823	379.144	541.239	2212.05	59272.1	2201.73	['path:pae00330 : Arginine and proline metabolism']		375.872	282.288	231.377	325.836	448.801	80.6719	3174.28	79686.7	3093.6	['path:pau00330 : Arginine and proline metabolism']
PA1687	PA14_42690	0.439885	5.03871e-252	speE		358.779	558.641	18.5048	150.446	228.761	365.953	8808.3	312080	8789.8	['path:pae00270 : Cysteine and methionine metabolism', 'path:pae00330 : Arginine and proline metabolism', 'path:pae00480 : Glutathione metabolism']		259.104	143.703	153.36	226.03	329.132	40.9303	943.611	20650.4	902.681	['path:pau00270 : Cysteine and methionine metabolism', 'path:pau00330 : Arginine and proline metabolism', 'path:pau00480 : Glutathione metabolism']
PA1733	PA14_42130	0.439775	6.94756e-252			274.178	384.886	3.01354	54.2163	137.427	326.254	2872.89	148138	2869.88	[]		215.909	326.756	48.2266	138.589	274.535	0	4181.34	106770	4181.34	[]
PA0665	PA14_08510	0.439722	8.12153e-252			792.463	1329.63	49.7789	246.926	468.516	825.342	20039.1	1.76791e+06	19989.3	[]		660.154	558.241	283.056	503.777	847.674	32.3391	3308.52	311633	3276.18	[]
PA1604	PA14_43760	0.43958	1.22903e-251			473.145	673.539	24.4214	165.884	283.485	502.112	7310.73	453655	7286.31	[]		241.643	276.841	96.8136	172.888	304.985	0	2987.91	76640.8	2987.91	[]
PA5424	PA14_71590	0.439404	2.05049e-251			766.72	1850.34	0	174.098	393.954	833.757	36205.7	3.42376e+06	36205.7	[]		942.618	1977.52	236.29	474.599	1008.73	15.2331	32612.1	3.91057e+06	32596.9	[]
PA4696	PA14_62160	0.439335	2.50469e-251	ilvI		2178.79	2052.08	549.883	1211.47	1607.29	2300.17	28722	4.21103e+06	28172.1	['path:pae00290 : Valine, leucine and isoleucine biosynthesis', 'path:pae00650 : Butanoate metabolism', 'path:pae00660 : C5-Branched dibasic acid metabolism', 'path:pae00770 : Pantothenate and CoA biosynthesis']		2201.48	1633.27	1324.91	1753.24	2491.21	478.319	13679.4	2.66758e+06	13201.1	['path:pau00290 : Valine, leucine and isoleucine biosynthesis', 'path:pau00650 : Butanoate metabolism', 'path:pau00660 : C5-Branched dibasic acid metabolism', 'path:pau00770 : Pantothenate and CoA biosynthesis']
PA1461	PA14_45540	0.439329	2.55151e-251	motD		436.441	247.292	29.6664	286.378	382.734	520.619	2595.64	61153.2	2565.98	['path:pae02030 : Bacterial chemotaxis', 'path:pae02040 : Flagellar assembly']		449.455	538.589	305.978	402.244	510.876	0	8627.24	290078	8627.24	['path:pau02030 : Bacterial chemotaxis', 'path:pau02040 : Flagellar assembly']
PA4475	PA14_58080	0.439171	4.03818e-251			818.354	846.032	15.8828	392.735	561.481	971.91	11538.9	715771	11523.1	[]		886.213	1672.15	380.853	588.383	851.709	60.2079	18048.4	2.79608e+06	17988.2	[]
PA3796	PA14_14975	0.439063	5.52869e-251			359.226	405.043	0	131.34	242.243	437.954	3475.82	164060	3475.82	[]		287.036	889.826	106.819	180.078	300.276	28.6131	17205.8	791791	17177.2	[]
PA0596	PA14_07780	0.439034	6.02409e-251			774.47	1167.16	91.9545	354.264	485.16	741.148	12766.5	1.36226e+06	12674.5	['path:pae00520 : Amino sugar and nucleotide sugar metabolism']		503.905	445.483	305.069	429.627	588.513	168.53	6505.96	198455	6337.43	['path:pau00520 : Amino sugar and nucleotide sugar metabolism']
PA4688	PA14_62010	0.439027	6.14088e-251	hitB		318.995	484.94	11.7824	131.497	216.625	381.78	9721.63	235167	9709.85	['path:pae02010 : ABC transporters']		205.867	157.103	104.942	163.125	255.396	15.2614	974.782	24681.3	959.521	['path:pau02010 : ABC transporters']
PA3300	PA14_21340	0.438863	9.90672e-251	fadD2		421.998	332.416	31.9814	199.354	320.044	547.124	3260.9	110500	3228.91	['path:pae00061 : Fatty acid biosynthesis', 'path:pae00071 : Fatty acid degradation', 'path:pae02024 : Quorum sensing']		799.14	961.658	319.828	559.366	969.752	85.443	12853	924786	12767.5	['path:pau00061 : Fatty acid biosynthesis', 'path:pau00071 : Fatty acid degradation', 'path:pau02024 : Quorum sensing']
PA4327	PA14_56210	0.438776	1.27697e-250			171.289	201.635	0	50.4949	91.0476	199.832	1102.73	40656.5	1102.73	[]		144.073	137.341	59.0558	100.303	170.994	12.2242	895.374	18862.7	883.15	[]
PA3528	PA14_18700	0.438689	1.64075e-250	rnt		324.274	122.647	31.0488	251.483	314.768	385.839	1617.83	15042.4	1586.78	[]		330.073	126.157	249.567	332.265	404.22	21.9584	704.658	15915.5	682.7	[]
PA0774	PA14_54270	0.438607	2.08793e-250			183.234	184.656	0	84.9787	141.475	224.831	2891.97	34097.9	2891.97	[]		141.7	102.645	69.4143	110.066	186.56	0	570.333	10536	570.333	[]
PA5068	PA14_66960	0.438591	2.18532e-250	tatA		651.449	560.335	98.2898	346.438	477.982	714.342	4306.33	313976	4208.04	['path:pae03060 : Protein export', 'path:pae03070 : Bacterial secretion system']		640.588	490.939	341.624	485.179	724.377	55.488	4449.73	241022	4394.24	['path:pau03060 : Protein export', 'path:pau03070 : Bacterial secretion system']
PA3889	PA14_13600	0.438474	3.07167e-250	opuCC		171.202	195.403	0	53.0164	110.438	226.757	1844.57	38182.2	1844.57	['path:pae02010 : ABC transporters']		251.503	404.64	71.1003	155.558	273.93	0	4287.41	163734	4287.41	['path:pau02010 : ABC transporters']
PA4520	PA14_58650	0.438425	3.5416e-250			667.878	439.768	0	370.581	561.668	848.641	3406.36	193396	3406.36	['path:pae02020 : Two-component system', 'path:pae02030 : Bacterial chemotaxis']		756.398	1185.74	357.365	517.94	850.314	126.097	17962.8	1.40598e+06	17836.7	['path:pau02020 : Two-component system', 'path:pau02030 : Bacterial chemotaxis']
PA1964	PA14_39130	0.438384	3.98871e-250			564.815	373.807	0	309.006	485.829	698.901	2693.17	139732	2693.17	[]		555.232	309.963	329.228	507.589	719.864	0	2111.5	96077	2111.5	[]
PA0636	PA14_08240	0.438365	4.21281e-250			1462.75	3414.65	0	185.997	552.219	1396.66	43134.6	1.16598e+07	43134.6	[]		2902.79	11355	304.877	829.645	1780.24	0	133287	1.28936e+08	133287	[]
PA2823	PA14_27560	0.438363	4.2422e-250			318.195	166.99	27.3411	213.664	281.953	384.167	1515.47	27885.8	1488.13	[]		315.468	153.001	213.184	275.47	406	1.0672	1570.23	23409.4	1569.16	[]
PA5252	PA14_69340	0.438319	4.81895e-250			829.757	513.608	171.19	513.407	684.681	958.914	4210.89	263793	4039.7	[]		792.613	401.825	536.266	678.237	902.184	215.863	2634.8	161463	2418.94	[]
PA2622	PA14_30200	0.438317	4.84605e-250	cspD		1195.83	1497.67	4.53795	248.206	699.652	1622.91	10650.9	2.24303e+06	10646.4	[]		1350.27	2038.64	300.765	701.797	1557.95	8.55849	16240.3	4.15604e+06	16231.8	[]
PA3654	PA14_17080	0.437995	1.2336e-249	pyrH		915.909	624.112	120.526	508.384	756.403	1109.49	6059.93	389516	5939.41	['path:pae00240 : Pyrimidine metabolism']		1865.06	1307.32	891.891	1508.85	2467.04	31.5483	8789.81	1.70909e+06	8758.26	['path:pau00240 : Pyrimidine metabolism']
PA3825	PA14_14530	0.437907	1.59059e-249			243.127	180.544	25.4932	120.702	189.145	312.968	1123.3	32596	1097.81	[]		254.05	204.305	117.149	209.891	317.201	0	2071.41	41740.7	2071.41	[]
PA2425	PA14_33270	0.43783	1.99134e-249	pvdG		261.23	732.64	0	5.37331	23.1657	142.426	7607.52	536761	7607.52	[]		98.0692	251.263	1.15944	6.82374	81.9309	0	2965.77	63133.1	2965.77	[]
PA3815	PA14_14710	0.437685	3.02533e-249	iscR		921.775	1401.88	34.0422	319.067	523.952	1029	20472.8	1.96526e+06	20438.7	[]		923.438	1750.35	334.61	513.505	840.244	54.1626	24559.3	3.06372e+06	24505.2	[]
PA1448	PA14_45740	0.437673	3.135e-249	fliR		138.84	93.0833	2.06426	77.1048	113.546	175.123	817.119	8664.49	815.055	['path:pae02040 : Flagellar assembly']		148.642	90.6003	80.1309	124.73	200.311	0	464.759	8208.41	464.759	['path:pau02040 : Flagellar assembly']
PA4447	PA14_57770	0.437544	4.55841e-249	hisC1		486.732	236.545	0	335.991	439.077	571.421	1844.82	55953.4	1844.82	['path:pae00340 : Histidine metabolism', 'path:pae00350 : Tyrosine metabolism', 'path:pae00360 : Phenylalanine metabolism', 'path:pae00400 : Phenylalanine, tyrosine and tryptophan biosynthesis', 'path:pae00401 : Novobiocin biosynthesis']		447.463	183.726	346.067	425.785	516.936	73.6569	1174.98	33755.2	1101.33	['path:pau00340 : Histidine metabolism', 'path:pau00350 : Tyrosine metabolism', 'path:pau00360 : Phenylalanine metabolism', 'path:pau00400 : Phenylalanine, tyrosine and tryptophan biosynthesis', 'path:pau00401 : Novobiocin biosynthesis']
PA1447	PA14_45760	0.437504	5.11986e-249	fliQ		115.331	101.763	0	59.4003	85.9483	129.823	739.583	10355.6	739.583	['path:pae02040 : Flagellar assembly']		139.807	120.79	64.4574	92.2009	174.881	9.11859	669.08	14590.2	659.961	['path:pau02040 : Flagellar assembly']
PA1323	PA14_47130	0.437329	8.47609e-249			684.18	1221.17	0	85.8767	246.928	813.969	13053.1	1.49125e+06	13053.1	[]		988.552	1704.67	135.349	454.026	1230.72	0	20071.9	2.90591e+06	20071.9	[]
PA0517	PA14_06730	0.437223	1.15171e-248	nirC		263.924	452.883	0	17.981	77.6542	292.355	4394.9	205103	4394.9	[]		233.573	467.466	12.8903	50.379	172.991	0	2542.76	218525	2542.76	[]
PA4426	PA14_57510	0.437183	1.29521e-248			594.355	296.633	155.041	379.977	522.454	715.028	1959.31	87991.2	1804.27	[]		563.789	209.192	435.617	531.314	674.584	80.8733	1349.43	43761.4	1268.55	[]
PA3948	PA14_12780	0.437128	1.51828e-248	rocA1		313.653	227.442	36.5148	199.934	276.829	367.809	3512.94	51729.9	3476.43	['path:pae02020 : Two-component system']		328.466	183.211	216.752	298.067	394.314	79.129	2040.47	33566.3	1961.34	['path:pau02020 : Two-component system']
PA2793	PA14_28000	0.437014	2.11067e-248			322.096	217.189	0	169.084	268.601	418.622	1394.7	47171.1	1394.7	[]		248.054	184.61	134.385	205.461	289.014	19.6853	1215.11	34080.9	1195.43	[]
PA4633	PA14_61300	0.436801	3.90566e-248			1447.48	1700.77	60.2992	651.697	981.872	1643.06	28741.7	2.89263e+06	28681.4	['path:pae02020 : Two-component system', 'path:pae02030 : Bacterial chemotaxis']		1061.32	2814.69	476.6	731.622	1077.21	62.0785	45867.2	7.92248e+06	45805.1	['path:pau02020 : Two-component system', 'path:pau02030 : Bacterial chemotaxis']
PA1171	PA14_49280	0.436785	4.09438e-248	sltB2		297.68	162.493	14.1205	190.896	276.022	377.593	1021.74	26404.1	1007.62	[]		231.99	139.961	127.496	205.287	289.697	24.7925	1062.58	19589	1037.78	[]
PA5542	PA14_73090	0.436652	6.00099e-248			231.041	216.245	0	88.7046	161.554	307.312	1505.76	46761.7	1505.76	[]		259.721	284.915	81.6648	149.471	349.248	5.82201	2011.89	81176.8	2006.07	[]
PA1833	PA14_40830	0.436623	6.52085e-248			1027.84	1052.14	21.0919	411.139	668.359	1222.51	8283.04	1.10701e+06	8261.95	['path:pae00640 : Propanoate metabolism']		831.26	657.298	410.821	698.97	1073.07	46.3744	7966.02	432041	7919.64	['path:pau00640 : Propanoate metabolism']
PA3194	PA14_22910	0.436439	1.10947e-247	edd		2047.5	1964.89	127.689	725.583	1380.73	2563.09	14651.5	3.86079e+06	14523.8	['path:pae00030 : Pentose phosphate pathway']		2012.72	2095.93	691.193	1508.87	2451.66	193.595	21746.3	4.39292e+06	21552.8	['path:pau00030 : Pentose phosphate pathway']
PA5164	PA14_68210	0.43635	1.43387e-247	rmlC		659.864	497.323	44.0226	377.595	535.285	775.885	6525.72	247330	6481.69	['path:pae00521 : Streptomycin biosynthesis', 'path:pae00523 : Polyketide sugar unit biosynthesis', 'path:pae00541 : O-Antigen nucleotide sugar biosynthesis']		921.994	700.353	489.581	699.991	1093.26	65.0192	5293.45	490495	5228.43	['path:pau00521 : Streptomycin biosynthesis', 'path:pau00523 : Polyketide sugar unit biosynthesis', 'path:pau00541 : O-Antigen nucleotide sugar biosynthesis']
PA0134	PA14_01660	0.436347	1.44729e-247			360.166	335.189	19.5843	149.376	243.669	457.44	2210.68	112351	2191.1	['path:pae00230 : Purine metabolism']		310.359	1275.26	98.0277	160.991	242.957	26.3558	24666.3	1.62629e+06	24640	['path:pau00230 : Purine metabolism']
PA0403	PA14_05270	0.43629	1.70539e-247	pyrR		261.654	306.988	11.7824	116.37	186.006	280.121	4596.75	94241.9	4584.97	['path:pae00240 : Pyrimidine metabolism']		197.504	131.929	110.171	169.247	243.084	13.982	883.451	17405.3	869.469	['path:pau00240 : Pyrimidine metabolism']
PA3777	PA14_15230	0.436216	2.11326e-247	xseA		296.829	180.545	0	171.299	273.847	373.466	1203.4	32596.6	1203.4	['path:pae03430 : Mismatch repair']		234.218	136.247	145.25	202.624	285.454	27.3639	1104.58	18563.4	1077.22	['path:pau03430 : Mismatch repair']
PA2005	PA14_38570	0.435996	3.98509e-247	hbcR		201.99	132.484	0	120.395	171.632	246.523	865.344	17552.1	865.344	[]		134.634	85.5013	80.2962	116.288	164.805	0	564.488	7310.46	564.488	[]
PA2652	PA14_29800	0.43596	4.42351e-247			553.585	468.124	42.3694	316.262	439.502	693.358	6178.92	219140	6136.55	['path:pae02020 : Two-component system', 'path:pae02030 : Bacterial chemotaxis']		847.418	3774.24	413.044	534.518	733.224	35.8996	62993.9	1.42449e+07	62958	['path:pau02020 : Two-component system', 'path:pau02030 : Bacterial chemotaxis']
PA2645	PA14_29900	0.435959	4.4247e-247	nuoJ		281.691	171.883	6.43593	164.989	252.877	352.273	1118.12	29543.8	1111.68	['path:pae00190 : Oxidative phosphorylation']		299.57	155.463	190.257	281.18	366.835	29.8557	1656.03	24168.6	1626.17	['path:pau00190 : Oxidative phosphorylation']
PA0075	PA14_00890	0.435939	4.69464e-247	pppA		160.429	136.96	0	63.2709	127.593	222.258	1166.8	18758.1	1166.8	['path:pae02025 : Biofilm formation', 'path:pae03070 : Bacterial secretion system']		76.8396	78.8312	28.3962	51.8162	92.7487	0	539.658	6214.36	539.658	['path:pau02025 : Biofilm formation', 'path:pau03070 : Bacterial secretion system']
PA0363	PA14_04760	0.435777	7.47145e-247	coaD		343.705	246.447	18.8491	191.48	283.008	431.813	1887.42	60735.9	1868.57	['path:pae00770 : Pantothenate and CoA biosynthesis']		369.039	259.856	205.891	296.395	451.355	19.5059	2036.65	67525	2017.15	['path:pau00770 : Pantothenate and CoA biosynthesis']
PA0775	PA14_54260	0.435729	8.58853e-247			165.28	132.927	0	73.7104	130.905	214.254	1285.8	17669.5	1285.8	[]		133.064	97.7539	61.5637	106.907	166.373	0	539.308	9555.83	539.308	[]
PA0650	PA14_08350	0.435571	1.35517e-246	trpD		866.575	475.539	59.2853	575.534	751.175	1006.58	4344.25	226138	4284.96	['path:pae00400 : Phenylalanine, tyrosine and tryptophan biosynthesis']		753.394	386.358	542.172	646.855	813.427	175.193	4202.68	149273	4027.49	['path:pau00400 : Phenylalanine, tyrosine and tryptophan biosynthesis']
PA2641	PA14_29970	0.435512	1.60569e-246	nuoF		1259.63	899.411	15.194	739.714	1094	1603.07	14822.6	808939	14807.4	['path:pae00190 : Oxidative phosphorylation']		1470.67	634.383	1044.53	1363.95	1858.44	46.4423	3655.14	402441	3608.69	['path:pau00190 : Oxidative phosphorylation']
PA5362	PA14_70770	0.435366	2.442e-246			638.095	443.235	37.9876	389.203	557.06	766.471	6419.95	196457	6381.96	[]		646.638	386.233	415.164	538.901	738.876	55.488	2557.88	149176	2502.39	[]
PA0283	PA14_03700	0.435289	3.04543e-246	sbp		646.054	1296.77	0	120.32	252.213	631.809	13889	1.68162e+06	13889	['path:pae00920 : Sulfur metabolism', 'path:pae02010 : ABC transporters']		510.174	974.109	127.073	225.974	514.795	0	14670.3	948889	14670.3	['path:pau00920 : Sulfur metabolism', 'path:pau02010 : ABC transporters']
PA0506	PA14_06600	0.435152	4.51059e-246			2543.25	2853.18	141.628	749.76	1412.4	3413.34	18649.4	8.14065e+06	18507.8	[]		2929.36	3639.75	900.723	1763.53	3118.87	166.765	23641.8	1.32478e+07	23475	[]
PA2654	PA14_29760	0.435063	5.8273e-246			792.556	567.068	31.9849	435.265	642.934	989.427	5094.99	321567	5063.01	['path:pae02020 : Two-component system', 'path:pae02030 : Bacterial chemotaxis']		664.428	2999.68	304.118	388.998	570.905	8.12413	48930.2	8.9981e+06	48922.1	['path:pau02020 : Two-component system', 'path:pau02030 : Bacterial chemotaxis']
PA3069	PA14_24440	0.435006	6.86424e-246			126.653	93.8365	3.05224	62.2224	100.059	160.599	584.807	8805.28	581.755	[]		148.204	258.262	72.5307	113.745	170.389	0	4286.44	66699.3	4286.44	[]
PA1081	PA14_50440	0.434988	7.22457e-246	flgF		457.585	532.513	0	222.64	338.671	492.683	10872.5	283570	10872.5	['path:pae02040 : Flagellar assembly']		288.335	188.288	171.295	248.008	358.735	5.41609	1589.12	35452.3	1583.7	['path:pau02040 : Flagellar assembly']
PA0799	PA14_53900	0.434937	8.36403e-246			329.561	217.879	24.5727	194.19	283.933	392.289	1807.24	47471.4	1782.66	[]		274.17	138.791	186.143	257.76	333.084	26.9516	1037.53	19263.1	1010.58	[]
PA3786	PA14_15110	0.434912	8.9883e-246			374.768	570.151	0	139.504	231.108	385.291	7614.91	325072	7614.91	[]		397.988	440.184	146.559	292.542	490.307	23.0634	5126.17	193762	5103.11	[]
PA3756	PA14_15840	0.434904	9.20975e-246			525.911	620	0	250.767	374.202	549.62	8003.61	384400	8003.61	[]		533.294	374.123	277.418	446.005	633.085	92.8575	3147.37	139968	3054.51	[]
PA1713	PA14_42390	0.434895	9.42773e-246	exsA		563.278	809.274	0	142.757	282.005	643.61	7029.4	654925	7029.4	['path:pae02025 : Biofilm formation']		912.603	1175.16	322.677	610.723	1044.61	0	10149.6	1.381e+06	10149.6	['path:pau02025 : Biofilm formation']
PA5165	PA14_68230	0.434881	9.83769e-246	dctB		471.275	267.724	80.0265	293.036	380.965	575.659	2116.12	71676.1	2036.09	['path:pae02020 : Two-component system']		415.203	211.292	268.301	380.265	478.771	88.6686	1278.15	44644.5	1189.48	['path:pau02020 : Two-component system']
PA4739	PA14_62690	0.434853	1.06487e-245			3309.11	8255.21	0	165.653	607.142	3298.08	95795.7	6.81485e+07	95795.7	[]		9470.68	15065	767.807	4072.17	12555.1	50.0781	127428	2.26954e+08	127378	[]
PA4345	PA14_56510	0.43484	1.10601e-245			276.143	241.412	0	107.816	202.08	358.734	1886.01	58279.8	1886.01	[]		313.489	582.91	99.2545	198.14	369.997	17.4579	8653.44	339785	8635.98	[]
PA5017	PA14_66320	0.434829	1.14074e-245	dipA		1129.72	654.382	151.769	710.781	954.977	1375.51	5544.19	428215	5392.43	[]		1038.26	1412.9	683.657	833.218	1118.77	242.62	23473.5	1.9963e+06	23230.8	[]
PA3538	PA14_18600	0.434751	1.42699e-245			429.574	209.447	75.3047	283.729	399.397	531.725	1752.51	43868	1677.21	['path:pae02010 : ABC transporters']		413.092	213.144	246.861	364.42	543.14	85.9356	1347.16	45430.2	1261.23	['path:pau02010 : ABC transporters']
PA0917	PA14_52400	0.434709	1.61035e-245	kup		605.047	298.286	131.459	392.346	520.668	760.262	2376.6	88974.7	2245.14	[]		606.808	385.436	326.643	501.11	787.648	31.8532	3330.36	148561	3298.5	[]
PA0400	PA14_05230	0.434681	1.74617e-245			688.946	627.601	28.2601	313.14	512.322	788.874	4100.28	393883	4072.02	['path:pae00260 : Glycine, serine and threonine metabolism', 'path:pae00270 : Cysteine and methionine metabolism', 'path:pae00450 : Selenocompound metabolism']		676.056	1072	348.098	539.092	757.963	95.9868	17849.8	1.14919e+06	17753.8	['path:pau00260 : Glycine, serine and threonine metabolism', 'path:pau00270 : Cysteine and methionine metabolism', 'path:pau00450 : Selenocompound metabolism']
PA3707	PA14_16440	0.434677	1.76373e-245	wspB		210.598	128.478	16.931	122.44	188.335	262.953	1191.8	16506.6	1174.87	['path:pae02020 : Two-component system', 'path:pae02025 : Biofilm formation']		217.077	148.691	128.214	179.396	268.876	9.61886	1565.11	22109	1555.5	['path:pau02020 : Two-component system', 'path:pau02025 : Biofilm formation']
PA2634	PA14_30050	0.434581	2.32087e-245	aceA		2523.43	3668.41	75.8085	805.93	1416.28	2620.75	34677	1.34573e+07	34601.2	['path:pae00630 : Glyoxylate and dicarboxylate metabolism']		2765.45	4180.04	810.318	1872.65	3113.04	214.835	39393.5	1.74727e+07	39178.7	['path:pau00630 : Glyoxylate and dicarboxylate metabolism']
PA1668	PA14_42910	0.43451	2.85144e-245	dotU2		151.168	174.635	0	40.7222	81.5889	198.535	1480.43	30497.3	1480.43	['path:pae03070 : Bacterial secretion system']		188.852	242.431	50.3457	110.833	257.556	7.38249	3354.29	58772.9	3346.91	['path:pau03070 : Bacterial secretion system']
PA1805	PA14_41190	0.434497	2.95304e-245	ppiD		2183.31	1233.9	444.086	1358.67	2063.28	2692.95	19634.8	1.52252e+06	19190.7	[]		2594.16	1229.24	1690.61	2366.55	3346.65	329.989	8386.16	1.51103e+06	8056.18	[]
PA3706	PA14_16450	0.434461	3.27537e-245	wspC		373.882	244.697	6.88086	222.858	312.614	456.412	2114.96	59876.6	2108.08	['path:pae02020 : Two-component system']		322.808	163.019	204.465	286.878	420.543	38.6201	1295.54	26575.1	1256.92	['path:pau02020 : Two-component system']
PA4678	PA14_61880	0.434458	3.309e-245	rimI		98.503	66.1642	0	57.6296	85.7493	120.788	779.924	4377.7	779.924	[]		114.526	60.6991	78.0237	105.163	138.229	10.9149	501.82	3684.39	490.905	[]
PA2797	PA14_27950	0.434148	8.0241e-245			681.338	491.27	102.127	397.678	571.931	851.215	8359.3	241347	8257.17	[]		864.165	571.396	478.33	734.713	1097.49	124.395	3902.08	326493	3777.69	[]
PA2830	PA14_27480	0.433963	1.36618e-244	htpX		1634.86	1913.6	76.5249	631.528	1106.24	1811.93	16153.1	3.66186e+06	16076.6	[]		1587.74	2186.23	740.417	1210.86	1676.92	1.0672	24322.6	4.7796e+06	24321.6	[]
PA4662	PA14_61660	0.433923	1.53083e-244	murI		321.366	282.16	0	182.545	254.164	359.113	2924.54	79614.5	2924.54	['path:pae00470 : D-Amino acid metabolism']		303.761	140.604	208.735	283.534	371.995	31.9956	1087.73	19769.4	1055.73	['path:pau00470 : D-Amino acid metabolism']
PA5477	PA14_72300	0.433781	2.29379e-244			207.907	190.78	18.3135	86.0553	147.233	244.323	1416.77	36397.1	1398.45	[]		157.822	153.543	75.7913	108.964	185.888	23.6037	1172.66	23575.5	1149.06	[]
PA1992	PA14_38740	0.433776	2.33189e-244	ercS		210.998	200.647	0	81.99	152.063	269.709	1262.07	40259.4	1262.07	[]		175.643	182.905	73.4981	122.433	220.11	0	2389.69	33454.2	2389.69	[]
PA3684	PA14_16720	0.433669	3.16452e-244			240.258	296.541	0	85.8407	162.42	296.172	4210.74	87936.6	4210.74	[]		174.571	170.512	75.8544	125.94	218.514	0	1955.65	29074.5	1955.65	[]
PA3192	PA14_22940	0.433576	4.12336e-244	gltR		328.997	260.64	17.7256	137.416	261.098	444.672	2382.05	67933.4	2364.32	[]		358.019	292.226	166.468	257.425	457.978	46.2944	2431.67	85395.8	2385.37	[]
PA1809	PA14_41140	0.433542	4.54808e-244	nppB		247.956	149.359	0	147.373	210.604	311.345	1640.04	22308.2	1640.04	['path:pae02010 : ABC transporters']		337.598	192.723	181.122	302.47	454.679	38.2179	1192.88	37142.3	1154.66	['path:pau02010 : ABC transporters']
PA1772	PA14_41640	0.433501	5.10616e-244			649.694	514.965	44.2283	322.63	531.316	810.463	4930.64	265189	4886.41	[]		676.173	523.617	396.529	556.879	745.965	131.116	6620.53	274175	6489.41	[]
PA1465	PA14_45480	0.433472	5.54454e-244			286.187	319.259	0	90.0897	204.46	346.708	2525.43	101926	2525.43	[]		233.744	287.915	80.5054	168.675	295.248	0	3314.9	82894.8	3314.9	[]
PA2163	PA14_36590	0.433456	5.81574e-244			172.787	390.422	0	8.55968	29.7176	154.395	3866.4	152430	3866.4	['path:pae00500 : Starch and sucrose metabolism']		224.295	480.248	9.42612	68.9096	197.557	0	4892.66	230638	4892.66	['path:pau00500 : Starch and sucrose metabolism']
PA1408	PA14_46240	0.433412	6.59026e-244			326.961	319.05	0	100.11	209.303	460.536	2280.46	101793	2280.46	[]		336.103	917.608	100.573	250.69	380.859	6.95239	17650.6	842005	17643.6	[]
PA1054	PA14_50730	0.433378	7.25426e-244	shaA		830.789	553.291	71.4279	461.992	722.481	1020.15	4321.65	306131	4250.22	[]		762.386	429.402	515.838	659.396	933.785	91.5684	4560.75	184386	4469.18	[]
PA4672	PA14_61790	0.433053	1.83637e-243			488.601	1058.56	0	141.069	235.55	425.635	14189.5	1.12056e+06	14189.5	[]		807.604	1323.62	203.268	347.227	780.643	19.5059	8489.66	1.75198e+06	8470.15	[]
PA2041	PA14_38130	0.432868	3.11439e-243			236.233	292.878	0	75.2513	148.345	270.124	2268.75	85777.6	2268.75	[]		167.554	192.082	64.8135	110.96	193.052	0	1379.37	36895.6	1379.37	[]
PA3768	PA14_15670	0.432857	3.21415e-243			699.665	442.492	129.091	411.067	598.267	851.956	4263.63	195799	4134.54	[]		521.887	326.897	295.079	444.011	706.649	53.4149	2382.63	106862	2329.21	[]
PA2584	PA14_30670	0.432845	3.32536e-243	pgsA		334.961	274.584	0	168.343	255.148	390.161	1884.79	75396.2	1884.79	['path:pae00564 : Glycerophospholipid metabolism']		294.415	226.336	169.342	224.77	306.114	21.9584	2012.42	51228.2	1990.46	['path:pau00564 : Glycerophospholipid metabolism']
PA5331	PA14_70370	0.432745	4.41264e-243	pyrE		638.902	273.627	20.9242	433.291	591.545	788.226	2203.57	74871.8	2182.64	['path:pae00240 : Pyrimidine metabolism']		545.474	228.513	398.623	497.31	644.728	141.528	2719.38	52218	2577.85	['path:pau00240 : Pyrimidine metabolism']
PA1510	PA14_44910	0.432738	4.50072e-243	tplE		470.133	506.125	31.3026	211.157	342.763	546.33	6087.59	256162	6056.29	[]		690.909	612.838	345.112	505.59	776.719	89.8621	5202	375571	5112.13	[]
PA3278	PA14_21630	0.432723	4.70326e-243			274.873	641.266	0	43.6632	123.864	295.188	13036.4	411222	13036.4	[]		242.431	430.398	64.8978	153.702	323.231	0	7003.38	185243	7003.38	[]
PA5237	PA14_69150	0.432671	5.46237e-243			826.241	432.721	236.353	622.069	747.576	924.821	6718.27	187248	6481.92	['path:pae00130 : Ubiquinone and other terpenoid-quinone biosynthesis']		831.383	262.137	653.456	813.303	976.466	117.036	2078.66	68715.9	1961.62	['path:pau00130 : Ubiquinone and other terpenoid-quinone biosynthesis']
PA1689	PA14_42670	0.432641	5.94754e-243			677.809	392.03	130.045	424.291	596.106	821.253	3900.34	153687	3770.29	[]		868.366	574.963	598.365	800.271	969.202	40.9303	5834.3	330582	5793.37	[]
PA5461	PA14_72070	0.432578	7.10359e-243			765.683	523.71	30.3279	391.12	614.446	1007.19	3309.65	274272	3279.32	[]		813.789	962.809	338.64	550.202	928.219	66.642	8959.57	927001	8892.93	[]
PA3262	PA14_21820	0.43246	9.93811e-243			1447.5	930.707	77.4631	772.887	1284.4	1896	10038.3	866216	9960.85	['path:pae00970 : Aminoacyl-tRNA biosynthesis']		1600.54	826.402	934.818	1480.25	2000.95	157.741	5944.19	682940	5786.44	[]
PA5206	PA14_68770	0.432422	1.10872e-242	argE		441.928	239.775	30.5083	276.54	397.04	532.637	1859.11	57492.1	1828.6	['path:pae00220 : Arginine biosynthesis']		470.966	379.837	283.562	394.512	589.626	20.2183	4120.36	144276	4100.14	['path:pau00220 : Arginine biosynthesis']
PA2707	PA14_29130	0.4324	1.17976e-242			694.251	486.626	63.767	409.566	607.815	857.643	5230.15	236805	5166.39	[]		1077.94	1017.37	539.83	769.929	1324.37	168.809	11746.8	1.03504e+06	11578	[]
PA5048	PA14_66700	0.432373	1.27512e-242			357.699	314.945	0	183.569	272.767	438.579	2866.11	99190.2	2866.11	[]		421.743	260.045	249.712	365.199	515.715	63.7065	2267.82	67623.6	2204.11	[]
PA1799	PA14_41260	0.432346	1.377e-242	parR		167.619	164.55	0	79.3858	125.853	189.752	1374.31	27076.8	1374.31	['path:pae02020 : Two-component system']		141.535	142.13	72.814	105.618	160.766	19.2119	1120.24	20200.8	1101.03	['path:pau02020 : Two-component system']
PA2176	PA14_36450	0.432309	1.53013e-242			119.679	176.487	0	15.8338	58.184	147.123	1473.1	31147.8	1473.1	[]		131.293	231.948	27.5993	73.0709	163.639	0	3659.52	53799.8	3659.52	[]
PA0297	PA14_03870	0.432257	1.77245e-242	spuA		639.312	589.381	36.8901	299.158	470.781	797.324	6203.96	347370	6167.07	[]		599.596	706.965	242.279	399.958	699.284	63.1015	7163.91	499799	7100.81	[]
PA1871	PA14_40290	0.432053	3.1639e-242	lasA		1268.75	3115.58	0	84.3879	285.724	859.683	28963.4	9.70681e+06	28963.4	['path:pae02024 : Quorum sensing']		2796.99	7687.45	92.4325	528.069	2349.79	5.4086	112625	5.9097e+07	112619	['path:pau02024 : Quorum sensing']
PA1131	PA14_49750	0.431925	4.55046e-242			272.308	374.637	0	27.4376	134.434	350.45	2625.66	140353	2625.66	[]		292.43	477.975	35.2372	154.964	363.626	0	3297.58	228460	3297.58	[]
PA3659	PA14_17030	0.431767	7.13788e-242			270.482	148.546	38.7603	178.782	240.547	316.461	1145.95	22066	1107.19	['path:pae00300 : Lysine biosynthesis']		233.906	122.096	138.907	214.496	303.635	40.9303	769.187	14907.5	728.256	['path:pau00300 : Lysine biosynthesis']
PA5471	PA14_72210	0.431688	8.93826e-242	armZ		442.463	851.649	15.8885	141.088	227.896	406.783	9489.11	725306	9473.22	[]		268.983	638.684	65.2813	114.127	267.837	5.93909	8078.3	407917	8072.36	[]
PA5529	PA14_72940	0.431477	1.62423e-241			705.939	548.275	106.13	362.022	563.309	853.411	7007.97	300605	6901.84	[]		433.89	327.721	206.995	369.936	546.005	35.3815	2054.16	107401	2018.78	[]
PA3907	PA14_13360	0.431316	2.56911e-241			258.395	258.103	0	69.237	202.187	356.414	1944.13	66617.3	1944.13	[]		421.223	348.197	183.758	374.695	537.619	0	2621.96	121241	2621.96	[]
PA4675	PA14_61850	0.431159	4.00261e-241	chtA		594.317	603.812	20.5964	228.919	418.908	727.125	4689.68	364589	4669.08	[]		498.311	512.745	254.542	378.836	538.033	63.7674	5244.96	262907	5181.2	[]
PA4389	PA14_57050	0.431143	4.19438e-241			759.428	476.097	68.872	421.582	650.081	938.074	4363.93	226668	4295.06	['path:pae00061 : Fatty acid biosynthesis', 'path:pae00780 : Biotin metabolism']		744.158	408.473	436.346	642.895	922.145	140.299	2557.46	166850	2417.16	['path:pau00061 : Fatty acid biosynthesis', 'path:pau00780 : Biotin metabolism']
PA5175	PA14_68370	0.431128	4.37168e-241	cysQ		379.926	248.072	1.16246	193.153	352.173	512.826	1497.8	61539.9	1496.63	['path:pae00920 : Sulfur metabolism']		319.293	216.409	159.737	257.968	449.907	32.7755	1267.55	46832.9	1234.77	['path:pau00920 : Sulfur metabolism']
PA4029	PA14_11720	0.431108	4.63249e-241			271.488	198.257	0	158.397	234.212	328.169	3383.15	39306	3383.15	[]		226.434	169.423	112.745	174.273	275.623	0	1022.87	28704	1022.87	[]
PA5067	PA14_66950	0.431101	4.72147e-241	hisE		452.881	250.918	41.0226	288.653	385.674	541.645	2015.6	62960	1974.58	['path:pae00340 : Histidine metabolism']		384.719	196.174	270.156	331.543	451.924	41.616	1771.27	38484.1	1729.66	['path:pau00340 : Histidine metabolism']
PA3533	PA14_18650	0.430992	6.41912e-241	grxD		1680.74	2161.59	56.1497	804.674	1257.75	1876.92	29238.7	4.67248e+06	29182.6	[]		1349.68	1295.68	669.83	996.952	1576.67	159.633	13343.8	1.6788e+06	13184.2	[]
PA3492	PA14_18910	0.430841	9.85562e-241			109.372	100.865	0	50.4817	77.9333	129.106	729.038	10173.7	729.038	[]		120.045	87.5763	64.9749	98.8455	149.851	0	571.894	7669.6	571.894	[]
PA5320	PA14_70240	0.430694	1.49412e-240	coaC		706.894	394.186	38.7603	475.418	624.859	844.067	4837.26	155383	4798.5	['path:pae00770 : Pantothenate and CoA biosynthesis']		661.467	288.582	461.81	623.111	822.366	109.247	2339.15	83279.5	2229.9	['path:pau00770 : Pantothenate and CoA biosynthesis']
PA2552	PA14_31540	0.430664	1.62512e-240			709.457	1175.99	0	123.976	348.514	819.139	18479.9	1.38295e+06	18479.9	['path:pae00071 : Fatty acid degradation', 'path:pae00280 : Valine, leucine and isoleucine degradation', 'path:pae00410 : beta-Alanine metabolism', 'path:pae00640 : Propanoate metabolism', 'path:pae00650 : Butanoate metabolism']		882.714	1210.14	196.003	521.296	992.106	0	7925.43	1.46445e+06	7925.43	['path:pau00071 : Fatty acid degradation', 'path:pau00280 : Valine, leucine and isoleucine degradation', 'path:pau00410 : beta-Alanine metabolism', 'path:pau00640 : Propanoate metabolism', 'path:pau00650 : Butanoate metabolism']
PA4532	PA14_58810	0.43064	1.7395e-240			203.401	180.938	4.53795	99.8506	152.065	233.151	1426.67	32738.5	1422.13	[]		217.929	250.409	89.1842	147.239	255.922	9.6507	3194.49	62704.5	3184.84	[]
PA0769	PA14_54340	0.430608	1.90724e-240			401.545	312.67	26.2721	211.855	330.387	495.892	3071.19	97762.4	3044.91	[]		679.008	461.493	371.505	569.509	841.181	94.4146	4217.93	212976	4123.51	[]
PA1555	PA14_44360	0.430525	2.40989e-240	ccoP2		2443.73	3249.59	22.8031	443.622	1312.72	3136.42	30571.9	1.05598e+07	30549.1	['path:pae00190 : Oxidative phosphorylation', 'path:pae02020 : Two-component system']		1562.02	1823.8	405.45	947.586	2007.76	0	12493.4	3.32623e+06	12493.4	['path:pau00190 : Oxidative phosphorylation', 'path:pau02020 : Two-component system']
PA1450	PA14_45710	0.430457	2.9232e-240			167.917	148.032	0	73.6442	118.436	197.02	785.834	21913.6	785.834	[]		165.921	110.831	95.6389	139.062	197.871	7.6307	743.988	12283.5	736.358	[]
PA0410	PA14_05340	0.430368	3.7592e-240	pilI		476.482	384.724	22.7068	237.864	375.68	554.835	2826.7	148012	2803.99	['path:pae02020 : Two-component system', 'path:pae02025 : Biofilm formation']		371.349	196.202	220.377	333.524	480.569	20.2183	1113.49	38495.2	1093.28	['path:pau02020 : Two-component system', 'path:pau02025 : Biofilm formation']
PA5200	PA14_68700	0.430293	4.64174e-240	amgR		747.341	618.766	110.051	423.807	582.445	832.813	5906.88	382871	5796.83	['path:pae02020 : Two-component system']		650.697	505.187	425.535	530.935	707.451	162.61	5889.27	255214	5726.66	['path:pau02020 : Two-component system']
PA2983	PA14_25490	0.430203	5.99217e-240			296.792	348.897	24.7711	187.32	261.508	360.735	9529.39	121729	9504.62	[]		306.488	157.541	189.702	269.586	397.353	31.8532	847.674	24819.2	815.821	[]
PA3340	PA14_20860	0.430104	7.92534e-240			560.124	437.607	11.0094	269.589	428.372	713.212	2573.6	191500	2562.59	[]		457.974	427.783	194.104	313.367	588.513	15.9266	3850.17	182998	3834.24	[]
PA5274	PA14_69630	0.430008	1.0374e-239	rnk		554.882	491.994	22.3954	255.342	393.447	700.813	4712.89	242058	4690.49	[]		733.118	649.715	293.602	534.077	955.604	36.5973	4125.27	422130	4088.67	[]
PA1453	PA14_45660	0.429916	1.34874e-239	flhF		1159.92	1113.17	71.2627	636.861	918.897	1311.47	15495.7	1.23916e+06	15424.4	[]		952.973	565.088	643.138	820.286	1090.7	111.634	6298.7	319324	6187.07	[]
PA0744	PA14_54660	0.429863	1.56288e-239			647.165	938.417	0	141.771	338.176	741.101	9402.73	880627	9402.73	[]		801.289	1119.29	134.74	390.118	787.916	14.2898	6068.15	1.25282e+06	6053.86	[]
PA1705	PA14_42480	0.429724	2.31441e-239	pcrG		70.2843	252.851	0	5.8131	19.8266	51.0909	3303.45	63933.7	3303.45	[]		85.7914	169.938	18.4886	41.0076	83.6311	0	1624.89	28879	1624.89	[]
PA1643	PA14_43270	0.42958	3.47046e-239			403.068	198.557	84.6548	279.145	356.158	494.656	1723.42	39425	1638.76	[]		381.785	154.407	266.406	355.159	474.138	106.141	1271.71	23841.6	1165.56	[]
PA4733	PA14_62630	0.429573	3.54354e-239	acsB		585.201	831.22	52.913	269.224	435.774	729.826	15011.2	690927	14958.3	['path:pae00010 : Glycolysis / Gluconeogenesis', 'path:pae00620 : Pyruvate metabolism', 'path:pae00630 : Glyoxylate and dicarboxylate metabolism', 'path:pae00640 : Propanoate metabolism', 'path:pae00680 : Methane metabolism']		685.965	843.509	311.77	530.757	827.214	72.4449	13384.5	711507	13312.1	['path:pau00010 : Glycolysis / Gluconeogenesis', 'path:pau00620 : Pyruvate metabolism', 'path:pau00630 : Glyoxylate and dicarboxylate metabolism', 'path:pau00640 : Propanoate metabolism', 'path:pau00680 : Methane metabolism']
PA5051	PA14_66750	0.429426	5.36611e-239	argS		1420.38	1310.66	168.591	822.716	1151.77	1610.77	22092	1.71783e+06	21923.4	['path:pae00970 : Aminoacyl-tRNA biosynthesis']		1150.56	543.801	766.985	1063.71	1406.02	220.838	3830.74	295719	3609.9	['path:pau00970 : Aminoacyl-tRNA biosynthesis']
PA3042	PA14_24740	0.429267	8.39473e-239			212.281	204.532	0	65.0093	138.509	311.019	1279.25	41833.5	1279.25	[]		373.764	467.168	78.8523	215.935	494.634	0	3922.35	218246	3922.35	[]
PA0284	PA14_03710	0.429172	1.09663e-238			226.471	545.616	0	31.5344	71.469	184.529	6914.05	297697	6914.05	[]		222.014	729.317	21.913	61.3955	155.38	0	13743	531903	13743	[]
PA1696	PA14_42580	0.429116	1.2827e-238	pscO		43.6106	94.457	0	5.07633	14.7435	38.8802	1220.81	8922.12	1220.81	['path:pae03070 : Bacterial secretion system']		50.0045	104.349	7.63666	21.1467	49.4171	0	1007.55	10888.7	1007.55	['path:pau03070 : Bacterial secretion system']
PA1174	PA14_49250	0.429097	1.35357e-238	napA		1141.86	1448.72	0	205.105	608.62	1481.31	11505.4	2.0988e+06	11505.4	['path:pae00910 : Nitrogen metabolism']		1105.13	1312.05	198.987	658.673	1536.37	9.61622	10707.5	1.72147e+06	10697.9	['path:pau00910 : Nitrogen metabolism']
PA0927	PA14_52270	0.428944	2.08396e-238	ldhA		194.83	122.824	6.44316	118.102	160.609	228.042	866.535	15085.7	860.091	['path:pae00620 : Pyruvate metabolism']		156.682	80.7569	97.9742	139.39	200.482	10.9084	532.824	6521.68	521.915	['path:pau00620 : Pyruvate metabolism']
PA5439	PA14_71800	0.428941	2.1005e-238			392.822	308.748	21.3307	193.377	284.621	501.103	2686.73	95325.1	2665.4	['path:pae00030 : Pentose phosphate pathway', 'path:pae00480 : Glutathione metabolism']		371.298	275.465	191.192	292.933	443.248	62.0788	2115.23	75880.9	2053.15	['path:pau00030 : Pentose phosphate pathway', 'path:pau00480 : Glutathione metabolism']
PA0887	PA14_52800	0.428752	3.57833e-238	acsA		3422.72	5230.31	45.6345	1077.53	1933.5	3826.19	79876.4	2.73561e+07	79830.8	['path:pae00010 : Glycolysis / Gluconeogenesis', 'path:pae00620 : Pyruvate metabolism', 'path:pae00630 : Glyoxylate and dicarboxylate metabolism', 'path:pae00640 : Propanoate metabolism', 'path:pae00680 : Methane metabolism']		2769.4	3181.36	979.343	1848.96	3284.09	154.882	24804.5	1.0121e+07	24649.6	['path:pau00010 : Glycolysis / Gluconeogenesis', 'path:pau00620 : Pyruvate metabolism', 'path:pau00630 : Glyoxylate and dicarboxylate metabolism', 'path:pau00640 : Propanoate metabolism', 'path:pau00680 : Methane metabolism']
PA0073	PA14_00860	0.428721	3.8957e-238	tagT1		116.181	188.14	0	22.2198	54.5661	145.338	1987.8	35396.8	1987.8	[]		42.3255	66.7897	9.20773	21.9846	45.1267	0	566.776	4460.86	566.776	[]
PA3530	PA14_18680	0.428536	6.55225e-238	bfd		483.852	867.561	0	53.7231	160.925	442.458	8050.01	752662	8050.01	[]		518.758	1305.73	36.6394	113.564	358.81	0	16568.3	1.70493e+06	16568.3	[]
PA0930	PA14_52240	0.428501	7.23515e-238			205.731	193.242	0	72.1155	136.827	268.589	1369.53	37342.7	1369.53	['path:pae02020 : Two-component system']		228.398	265.936	68.6958	144.154	280.751	7.6307	2552.63	70722.2	2545	['path:pau02020 : Two-component system']
PA0143	PA14_01760	0.428453	8.27764e-238	nuh		471.462	714.191	21.3999	180.832	339.301	567.61	9778.01	510068	9756.61	[]		358.76	226.208	205.754	308.312	480.734	13.4758	1470.18	51169.9	1456.71	[]
PA0513	PA14_06690	0.428066	2.4537e-237	nirG		189.909	303.755	0	15.6672	71.9756	221.539	3247.6	92267.1	3247.6	['path:pae00860 : Porphyrin metabolism']		162.973	341.864	8.33429	40.0611	125.895	0	2611.77	116871	2611.77	['path:pau00860 : Porphyrin metabolism']
PA1642	PA14_43280	0.427941	3.48626e-237	selD		499.924	237.372	46.4126	339.3	453.646	608.937	2294.1	56345.5	2247.69	['path:pae00450 : Selenocompound metabolism']		413.721	169.205	293.083	370.377	512.468	76.307	1208.21	28630.5	1131.9	['path:pau00450 : Selenocompound metabolism']
PA5240	PA14_69200	0.427923	3.66327e-237	trxA		3706.32	5794.06	190.531	1274.2	2307.15	3677.37	56718.2	3.35711e+07	56527.7	[]		2854.57	2638.56	839.277	1796.06	4133.16	240.301	14217.8	6.96199e+06	13977.5	[]
PA3455	PA14_19410	0.427914	3.76256e-237			699.567	529.3	0	395.031	625.114	900.041	8773.66	280159	8773.66	[]		713.901	424.957	443.094	646.688	905.079	76.8332	2869.9	180589	2793.07	[]
PA4017	PA14_11890	0.427906	3.8396e-237			494.859	739.936	28.4916	171.345	304.64	558.753	12351.6	547506	12323.1	[]		478.972	831.792	179.57	334.459	587.131	29.7959	15810.7	691879	15780.9	[]
PA5285	PA14_69770	0.427819	4.90776e-237	sutA		1254.85	1407.84	7.01584	398.85	749.069	1598.19	14967.4	1.98202e+06	14960.3	[]		1271.3	2344.38	428.299	771.162	1347.94	55.8611	30764.3	5.49613e+06	30708.5	[]
PA0518	PA14_06740	0.427791	5.30883e-237	nirM		708.85	1338.42	0	37.353	140.988	675.807	11447.5	1.79136e+06	11447.5	['path:pae00190 : Oxidative phosphorylation', 'path:pae02020 : Two-component system']		650.707	1699.15	30.1113	89.5287	373.244	0	17116.9	2.8871e+06	17116.9	['path:pau00190 : Oxidative phosphorylation', 'path:pau02020 : Two-component system']
PA0390	PA14_05080	0.427756	5.84828e-237	metX		457.346	268.065	0	280.291	418.865	570.661	2286.06	71858.7	2286.06	['path:pae00270 : Cysteine and methionine metabolism', 'path:pae00920 : Sulfur metabolism']		297.54	248.414	109.051	216.523	405.426	25.375	1260.88	61709.7	1235.51	['path:pau00270 : Cysteine and methionine metabolism', 'path:pau00920 : Sulfur metabolism']
PA0958	PA14_51880	0.427641	8.0833e-237	oprD		9138.85	12091.6	316.834	2655.09	5396.77	10731.4	149388	1.46208e+08	149071	['path:pae02020 : Two-component system']		10754	8831.67	4517.91	8164.55	15109.2	357.391	56379.1	7.79984e+07	56021.7	['path:pau02020 : Two-component system']
PA0638	PA14_08260	0.427617	8.64073e-237			412.159	1184.82	0	43.9569	128.624	364.105	15241.1	1.4038e+06	15241.1	[]		509.278	1584.8	61.949	161.849	349.761	0	20858.5	2.51159e+06	20858.5	[]
PA2402	PA14_33610	0.427527	1.11197e-236			6676.61	16834.6	0	350.712	854.841	4508.14	148176	2.83403e+08	148176	[]		5036.08	16360.8	252.779	533.435	4243.37	0.450716	251495	2.67674e+08	251494	[]
PA2969	PA14_25640	0.4275	1.19976e-236	plsX		566.562	697.633	13.2685	260.739	396.957	644.077	6591.38	486692	6578.11	['path:pae00561 : Glycerolipid metabolism']		630.697	452.053	300.86	545.659	800.111	40.4366	2947.87	204352	2907.43	['path:pau00561 : Glycerolipid metabolism']
PA5109	PA14_67470	0.42704	4.34426e-236			348.941	218.881	9.28251	220.299	325.163	442.474	2046.18	47908.9	2036.9	[]		264.388	165.866	143.34	235.648	349.593	35.6024	1213.1	27511.5	1177.5	[]
PA5210	PA14_68820	0.426952	5.54649e-236			964.072	584.455	201.255	601.844	853.468	1131.59	8585.23	341587	8383.97	['path:pae03070 : Bacterial secretion system']		829.682	447.33	511.817	758.132	1066.72	179.396	3811.71	200104	3632.31	['path:pau03070 : Bacterial secretion system']
PA4001	PA14_12080	0.426897	6.47853e-236	sltB1		730.732	358.81	130.835	496.185	647.256	866.294	3767.77	128744	3636.94	[]		848.596	1658.36	509.652	694.223	852.965	129.874	31298	2.75017e+06	31168.1	[]
PA3667	PA14_16930	0.426807	8.32849e-236			283.486	216.541	23.5342	135.467	217.189	354.165	1621.07	46890.1	1597.53	[]		247.326	176.503	144.028	201.949	317.842	17.7751	1482.77	31153.3	1464.99	[]
PA1085	PA14_50380	0.426797	8.55331e-236	flgJ		605.966	420.953	19.1861	376.936	514.31	706.554	4820.91	177201	4801.72	['path:pae02040 : Flagellar assembly']		422.034	232.219	294.858	403.299	505.9	27.0804	2803.68	53925.6	2776.6	['path:pau02040 : Flagellar assembly']
PA0608	PA14_07930	0.426773	9.14956e-236			291.005	244.408	0	165.554	244.657	362.389	3602.48	59735.3	3602.48	['path:pae00630 : Glyoxylate and dicarboxylate metabolism']		412.17	309.742	211.789	325.198	492.55	40.4366	2103.41	95940.4	2062.98	['path:pau00630 : Glyoxylate and dicarboxylate metabolism']
PA5161	PA14_68170	0.426623	1.38996e-235	rmlB		1290.16	967.791	218.347	783.835	1007.72	1419.76	10058.7	936620	9840.31	['path:pae00521 : Streptomycin biosynthesis', 'path:pae00523 : Polyketide sugar unit biosynthesis', 'path:pae00525 : Acarbose and validamycin biosynthesis', 'path:pae00541 : O-Antigen nucleotide sugar biosynthesis']		1762.78	1171.13	1040.89	1461.71	2157.28	201.797	11561.9	1.37154e+06	11360.1	['path:pau00521 : Streptomycin biosynthesis', 'path:pau00523 : Polyketide sugar unit biosynthesis', 'path:pau00525 : Acarbose and validamycin biosynthesis', 'path:pau00541 : O-Antigen nucleotide sugar biosynthesis']
PA4724	PA14_62510	0.426567	1.62435e-235			143.605	131.002	0	59.5482	104.226	171.115	862.269	17161.6	862.269	[]		160.728	136.512	78.7067	125.969	192.889	0	916.959	18635.4	916.959	[]
PA5219	PA14_68930	0.426527	1.81662e-235			218.138	281.85	0	50.9074	110.998	275.641	2189.77	79439.3	2189.77	[]		296.072	346.676	64.8658	161.715	431.393	2.18223	3359.01	120185	3356.83	[]
PA0640	PA14_08280	0.426266	3.76772e-235			380.548	913.946	0	42.9968	144.909	353.342	13744.4	835297	13744.4	[]		561.524	1684.32	94.1625	207.343	376.943	0	19228.4	2.83693e+06	19228.4	[]
PA0082	PA14_00990	0.426101	5.96653e-235	tssA1		869.51	1766.89	0	236.348	421.752	829.282	24104.4	3.12189e+06	24104.4	['path:pae02025 : Biofilm formation']		418.903	448.98	162.793	305.174	528.4	19.6853	4136.14	201583	4116.46	['path:pau02025 : Biofilm formation']
PA5423	PA14_71580	0.425823	1.29276e-234			280.642	303.421	38.8996	146.534	220.588	319.776	5108.01	92064.2	5069.11	[]		255.328	355.86	129.558	212.262	316.841	13.7997	7238.16	126636	7224.36	[]
PA3214	PA14_22650	0.4258	1.37999e-234			226.495	149.677	0	123.199	195.267	294.651	963.001	22403.3	963.001	[]		195.867	128.199	98.8259	163.588	269.586	0	679.166	16434.9	679.166	[]
PA0972	PA14_51720	0.425668	1.99104e-234	tolB		2192.2	1654.64	521.849	1307.42	1780.95	2597.98	29645.9	2.73782e+06	29124	[]		2748.63	2753.47	1673.21	2277.83	3126.27	643.531	38354.1	7.58158e+06	37710.6	[]
PA2033	PA14_38220	0.425618	2.28721e-234			680.142	2221.11	0	28.8784	65.4529	214.188	26697.5	4.93332e+06	26697.5	[]		415.373	1331.98	23.5686	60.655	204.137	0	23363.6	1.77417e+06	23363.6	[]
PA4843	PA14_64050	0.425441	3.74178e-234	gcbA		2338.45	2137.2	19.2334	914.965	1653.97	3262.98	16991.7	4.56762e+06	16972.4	[]		1881.17	1672.94	721.277	1531	2372.6	73.4353	10838	2.79872e+06	10764.6	[]
PA4278	PA14_08640	0.425292	5.66007e-234			264.761	246.199	2.47673	135.608	191.134	281.699	2203.76	60613.7	2201.29	[]		406.288	327.829	201.633	321.296	524.733	43.5661	3630.45	107472	3586.89	[]
PA5414	PA14_71450	0.425203	7.24533e-234			240.566	153.619	0	131.501	197.208	300.441	1037.78	23598.8	1037.78	[]		220.202	137.23	134.545	186.943	262.532	20.4652	906.675	18832.1	886.209	[]
PA2126	PA14_37080	0.425195	7.40998e-234	cgrC		158.625	262.182	0	35.9329	88.0317	206.104	5335.22	68739.2	5335.22	[]		102.365	106.251	31.9481	58.4504	134.115	0	629.955	11289.4	629.955	[]
PA5359	PA14_70740	0.425121	9.09455e-234			437.208	476.992	6.19182	146.536	300.508	545.322	6130.58	227522	6124.39	[]		412.715	660.617	87.6854	253.276	526.825	6.70681	9098.34	436415	9091.63	[]
PA0461	PA14_06030	0.425043	1.13084e-233			428.662	182.054	139.705	313.654	384.939	506.346	1571.51	33143.8	1431.81	[]		385.848	170.071	270.479	344.406	463.25	106.962	1130.79	28924.2	1023.83	[]
PA0105	PA14_01290	0.424737	2.64086e-233	coxB		899.417	1490.31	15.9051	134.967	354.408	1071.83	16897.1	2.22103e+06	16881.1	['path:pae00190 : Oxidative phosphorylation']		1094.09	2187.55	94.6299	268.831	882.198	5.56778	18255.9	4.78538e+06	18250.3	['path:pau00190 : Oxidative phosphorylation']
PA0919	PA14_52370	0.42472	2.77074e-233			409.232	193.931	87.8174	265.449	378.812	506.312	2300.98	37609.2	2213.17	[]		380.761	172.073	265.078	362.432	457.531	63.6922	1708.19	29609.3	1644.5	[]
PA5080	PA14_67110	0.424631	3.54114e-233			493.464	217.429	174.694	371.448	456.898	585.378	3862.56	47275.2	3687.87	['path:pae00330 : Arginine and proline metabolism']		407.303	141.493	324.164	382.824	468.168	87.8336	1546.43	20020.2	1458.6	['path:pau00330 : Arginine and proline metabolism']
PA3346	PA14_20780	0.424624	3.61463e-233	hsbR		676.234	566.602	55.6862	294.826	504.915	901.044	3725.38	321038	3669.69	['path:pae02020 : Two-component system', 'path:pae02025 : Biofilm formation']		1013.77	1091.04	311.675	622.449	1232.82	47.0717	8518.03	1.19036e+06	8470.96	['path:pau02020 : Two-component system', 'path:pau02025 : Biofilm formation']
PA0338	PA14_04420	0.424597	3.89473e-233			429.277	272.34	27.4619	244.553	360.816	550.766	2204.65	74169.3	2177.19	[]		427.437	245.63	228.491	389.435	546.121	46.3744	1467.14	60334.1	1420.76	[]
PA0333	PA14_04340	0.424583	4.04663e-233			266.692	195.298	12.787	138.302	228.327	342.982	1624.16	38141.2	1611.37	[]		274.642	879.341	108.291	177.326	260.112	19.6853	14066.2	773241	14046.5	[]
PA4708	PA14_62300	0.424548	4.46233e-233	phuT		349.159	575.351	0	80.9975	134.693	302.407	3736.7	331029	3736.7	[]		288.726	380.687	65.4387	137.436	338.104	10.6254	2021.11	144923	2010.49	[]
PA4313	PA14_56050	0.424443	5.96933e-233			306.691	264.452	11.2473	133.663	247.746	396.428	2504.52	69935.1	2493.27	[]		335.18	368.599	143.041	241.896	418.26	14.337	5863.31	135865	5848.97	[]
PA4907	PA14_64840	0.424401	6.70285e-233			407.142	278.783	0	218.901	344.694	514.467	2647.23	77719.9	2647.23	[]		283.479	242.815	137.087	198.38	352.685	20.2183	1557.6	58959.2	1537.39	[]
PA4402	PA14_57210	0.424241	1.0445e-232	argJ		594.548	242.404	154.641	442.415	550.694	676.162	2269.38	58759.7	2114.74	['path:pae00220 : Arginine biosynthesis']		954.511	372.663	703.826	920.336	1185.58	143.639	2488.5	138877	2344.86	['path:pau00220 : Arginine biosynthesis']
PA5409	PA14_71390	0.424159	1.31198e-232			279.208	245.98	3.71509	119.806	208.849	364.656	3417.63	60506.3	3413.91	[]		263.826	287.971	126.638	205.968	322.925	21.8223	3177.39	82927.1	3155.57	[]
PA1610	PA14_43680	0.424153	1.33259e-232	fabA		1018.46	835.89	111.137	486.415	761.492	1220.52	8453.56	698713	8342.42	['path:pae00061 : Fatty acid biosynthesis']		1194.1	1781.91	624.877	869.701	1283.11	155.663	20187.3	3.17519e+06	20031.6	['path:pau00061 : Fatty acid biosynthesis']
PA0527	PA14_06870	0.424112	1.49304e-232	dnr		378.372	356.947	9.0853	151.518	279.544	484.109	2641.93	127411	2632.84	['path:pae02025 : Biofilm formation']		421.752	560.658	85.4367	243.512	496.293	0	3599.61	314337	3599.61	[]
PA4846	PA14_64090	0.42408	1.63213e-232	aroQ1		618.24	515.06	83.7204	283.935	459.606	805.256	4157.25	265287	4073.53	['path:pae00400 : Phenylalanine, tyrosine and tryptophan biosynthesis']		729.738	674.32	319.348	492.271	837.474	0	4341.6	454707	4341.6	['path:pau00400 : Phenylalanine, tyrosine and tryptophan biosynthesis']
PA2883	PA14_26780	0.423999	2.03864e-232			443.101	859.433	0	103.511	209.879	473.558	14961.5	738625	14961.5	[]		582.388	1155.58	110.195	261.421	561.081	8.90059	12673.6	1.33536e+06	12664.7	[]
PA2554	PA14_31510	0.423774	3.8063e-232			419.41	566.497	0	60.5807	206.225	546.215	4004.73	320919	4004.73	[]		470.828	599.968	106.449	305.696	586.331	0	3922.25	359962	3922.25	[]
PA4682	PA14_61940	0.423715	4.4809e-232			262.486	498.611	0	70.952	137.596	303.775	7338.22	248613	7338.22	[]		155.492	241.894	51.0005	80.3066	163.721	7.90165	2573.88	58512.8	2565.98	[]
PA4448	PA14_57780	0.423696	4.71466e-232	hisD		618.981	365.223	103.361	410.89	550.893	721.496	4091.02	133388	3987.66	['path:pae00340 : Histidine metabolism']		522.451	206.566	361.405	503.275	628.984	80.8733	1638.91	42669.7	1558.04	['path:pau00340 : Histidine metabolism']
PA0508	PA14_06640	0.423547	7.12027e-232			576.239	775.113	31.652	206.887	331.275	598.12	7417.23	600800	7385.58	[]		577.158	1020.3	197.541	275.625	436.11	92.2815	9867.97	1.04101e+06	9775.68	[]
PA5334	PA14_70420	0.423521	7.64693e-232	rph		558.144	240.18	141.539	398.875	505.013	651.459	1816.2	57686.7	1674.66	[]		546.997	251.24	405.828	504.215	608.427	62.285	2048.6	63121.4	1986.31	[]
PA0761	PA14_54450	0.423417	1.01817e-231	nadB		1035.39	552.517	335.005	696.151	925.954	1183.31	6232.9	305275	5897.9	['path:pae00250 : Alanine, aspartate and glutamate metabolism', 'path:pae00760 : Nicotinate and nicotinamide metabolism']		828.713	611.279	545.582	687.334	917.985	226.8	7113.26	373662	6886.46	['path:pau00250 : Alanine, aspartate and glutamate metabolism', 'path:pau00760 : Nicotinate and nicotinamide metabolism']
PA5172	PA14_68340	0.423405	1.05356e-231	arcB		8145.58	12902.3	28.9942	1168.16	2904.61	8530.13	109982	1.66468e+08	109953	['path:pae00220 : Arginine biosynthesis']		4177.55	5498.27	819.429	2524.25	5190.39	21.6016	47969.1	3.02309e+07	47947.5	['path:pau00220 : Arginine biosynthesis']
PA0395	PA14_05180	0.423377	1.13894e-231	pilT		753.095	333.533	191.518	546.265	690.43	882.099	4038.03	111244	3846.51	[]		701.318	307.67	511.967	624.008	796.858	257.425	2752.12	94660.7	2494.69	[]
PA1004	PA14_51330	0.423338	1.26838e-231	nadA		773.039	632.9	171.455	505.68	624.196	792.893	11119.3	400562	10947.8	['path:pae00760 : Nicotinate and nicotinamide metabolism']		528.606	193.568	374.527	510.58	645.068	148.785	1439.35	37468.5	1290.56	['path:pau00760 : Nicotinate and nicotinamide metabolism']
PA5413	PA14_71440	0.42329	1.44719e-231	ltaA		458.56	204.48	46.1632	322.842	423.346	566.259	1889.39	41812.3	1843.23	['path:pae00260 : Glycine, serine and threonine metabolism']		561.45	291.313	357.541	516.308	697.499	83.2319	1750.99	84863.4	1667.76	['path:pau00260 : Glycine, serine and threonine metabolism']
PA3098	PA14_24060	0.42328	1.48665e-231	xcpW		166.805	107.961	0	88.7863	137.031	228.514	646.842	11655.6	646.842	['path:pae03070 : Bacterial secretion system']		229.74	164.548	107.779	189.058	329.183	0	953.595	27075.9	953.595	['path:pau03070 : Bacterial secretion system']
PA5340	PA14_70490	0.423262	1.56217e-231			463.851	270.365	14.3975	302.489	414.37	588.798	3362.82	73097.4	3348.42	[]		439.557	188.19	321.83	421.46	502.157	63.6922	1364.35	35415.4	1300.66	[]
PA1101	PA14_50140	0.423227	1.72292e-231	fliF		898.992	550.248	38.3722	616.53	783.972	1001.95	6306.49	302773	6268.12	['path:pae02040 : Flagellar assembly']		812.773	518.364	569.407	741.65	923.19	62.285	6431.47	268702	6369.19	['path:pau02040 : Flagellar assembly']
PA5044	PA14_66660	0.423211	1.79852e-231	pilM		2016.35	1787.02	153.014	983.879	1567.22	2375.47	19666.2	3.19345e+06	19513.2	[]		2003.36	2681.06	1112.11	1503.6	2271.24	0.719973	39708.2	7.18809e+06	39707.5	[]
PA4512	PA14_58550	0.423022	3.03017e-231	lpxO1		389.378	262.916	37.7274	234.568	337.451	464.016	2259.65	69124.8	2221.92	['path:pae00540 : Lipopolysaccharide biosynthesis']		344.23	198.529	217.124	299.724	424.856	39.0118	1576.55	39413.9	1537.54	['path:pau00540 : Lipopolysaccharide biosynthesis']
PA3727	PA14_16200	0.422642	8.64619e-231			226.574	301.962	0	71.468	162.125	273.514	4063.02	91181.2	4063.02	[]		103.972	90.7014	49.6772	74.6287	123.421	0	684.178	8226.74	684.178	[]
PA1049	PA14_50800	0.422628	8.98188e-231	pdxH		457.174	320.251	23.6649	271.671	385.2	560.441	4104.36	102561	4080.69	['path:pae00750 : Vitamin B6 metabolism']		362.546	237.553	188.7	315.997	489.339	22.1571	1279.82	56431.3	1257.67	['path:pau00750 : Vitamin B6 metabolism']
PA0857	PA14_53190	0.422584	1.01205e-230	bolA		350.905	320.097	30.4499	165.281	272.939	430.18	3657.85	102462	3627.4	[]		475.783	415.932	183.649	350.142	619.917	21.9584	4563.18	173000	4541.22	[]
PA0577	PA14_07530	0.422551	1.1102e-230	dnaG		1175.24	1573.59	249.374	679.633	939.747	1228	35941.7	2.4762e+06	35692.3	['path:pae03030 : DNA replication']		1532.91	1209.16	791.578	1197.24	1816.58	275.707	12867.2	1.46207e+06	12591.5	['path:pau03030 : DNA replication']
PA0666	PA14_08520	0.42251	1.24361e-230			558.739	263.714	45.7837	396.216	527.107	669.287	2506.19	69544.9	2460.4	['path:pae00520 : Amino sugar and nucleotide sugar metabolism']		706.857	266.262	536.143	679.718	853.633	129.651	2147.87	70895.3	2018.22	['path:pau00520 : Amino sugar and nucleotide sugar metabolism']
PA5459	PA14_72050	0.422252	2.52798e-230			191.042	120.227	11.9601	113.767	161.745	233.571	953.809	14454.5	941.849	[]		167.126	105.958	102.984	144.084	191.569	28.941	980.247	11227.2	951.306	[]
PA3998	PA14_12110	0.422086	3.98267e-230			370.865	215.421	26.2721	239.812	335.877	452.964	2421.4	46406.1	2395.12	[]		465.371	220.451	293.745	418.717	595.766	61.0384	1227.42	48598.8	1166.38	[]
PA2956	PA14_25810	0.421714	1.10863e-229			226.316	123.171	29.7233	148.544	201.774	278.774	1599.54	15171.1	1569.81	[]		254.772	137.675	173.108	224.026	303.593	25.5853	1439.78	18954.5	1414.19	[]
PA3822	PA14_14610	0.421626	1.40992e-229			975.4	1935.95	27.7193	343.56	651.867	1062.93	32668.6	3.74789e+06	32640.9	['path:pae02024 : Quorum sensing', 'path:pae03060 : Protein export', 'path:pae03070 : Bacterial secretion system']		745.448	551.708	346.889	581.704	960.857	0	3947.97	304382	3947.97	['path:pau02024 : Quorum sensing', 'path:pau03060 : Protein export', 'path:pau03070 : Bacterial secretion system']
PA3198	PA14_22840	0.421596	1.53196e-229			225.903	111.041	15.4796	142.412	211.799	280.263	723.525	12330.1	708.045	[]		230.22	115.407	147.541	204.846	292.713	39.72	918.427	13318.7	878.707	[]
PA4572	PA14_60500	0.421532	1.82599e-229	fklB		521.962	348.924	79.4426	300.603	453.085	630.24	3588.58	121748	3509.14	[]		416.881	544.905	183.515	303.523	464.884	29.6756	8423.38	296922	8393.71	[]
PA5343	PA14_70550	0.421453	2.26994e-229			227.532	152.698	0	113.979	206.682	295.382	1167.81	23316.8	1167.81	[]		189.371	119.559	97.1039	161.515	258.298	0	645.521	14294.3	645.521	[]
PA5280	PA14_69710	0.421428	2.42755e-229	sss		221.72	140.265	0	139.717	192.713	261.504	1098.85	19674.3	1098.85	[]		198.206	116.405	122.791	177.041	249.581	10.7642	1220.46	13550.2	1209.7	[]
PA4668	PA14_61740	0.421423	2.461e-229	lolB		221.232	101.038	6.5907	156.235	212.319	275.54	668.378	10208.8	661.787	[]		221.266	92.0231	154.943	210.982	274.973	0	700.771	8468.25	700.771	[]
PA3649	PA14_17140	0.421378	2.78567e-229	mucP		1158.02	702.685	42.1044	751.157	1028.64	1385.02	12539.9	493767	12497.8	[]		1430.19	1267.46	965.47	1237.86	1649.45	301.316	22341.2	1.60646e+06	22039.9	[]
PA2644	PA14_29920	0.42131	3.35883e-229	nuoI		468.969	335.978	0	223.11	398.034	633.595	2917.49	112881	2917.49	['path:pae00190 : Oxidative phosphorylation']		503.854	296.019	330.046	465.071	639.594	30.8509	4092.11	87627.3	4061.26	['path:pau00190 : Oxidative phosphorylation']
PA3906	PA14_13370	0.421114	5.7479e-229			111.09	103.335	0	29.08	87.6478	158.565	692.93	10678.2	692.93	[]		234.67	171.076	115.04	209.628	329.546	0	1152.01	29266.9	1152.01	[]
PA4232	PA14_09200	0.421092	6.09555e-229	ssb		856.806	457.36	42.6098	529.245	836.562	1127.84	3401.59	209178	3358.98	['path:pae03030 : DNA replication', 'path:pae03430 : Mismatch repair', 'path:pae03440 : Homologous recombination']		761.659	414.905	454.382	677.915	956.314	109.792	2678.37	172146	2568.58	['path:pau03030 : DNA replication', 'path:pau03430 : Mismatch repair', 'path:pau03440 : Homologous recombination']
PA5021	PA14_66380	0.421041	7.01551e-229			327.609	209.961	32.0981	181.642	275.836	414.702	1342.96	44083.8	1310.86	[]		327.353	181.453	196.853	314.638	414.329	34.3742	1142.84	32925.1	1108.46	[]
PA3703	PA14_16480	0.421036	7.11498e-229	wspF		368.779	194.755	0	238.918	325.29	460.134	1860.49	37929.6	1860.49	['path:pae02020 : Two-component system', 'path:pae02025 : Biofilm formation']		350.685	200.278	209.792	288.837	453.876	48.0943	1253.3	40111.3	1205.2	['path:pau02020 : Two-component system', 'path:pau02025 : Biofilm formation']
PA1846	PA14_40640	0.420999	7.87314e-229	cti		544.226	256.477	106.951	368.396	494.272	647.507	1654.26	65780.7	1547.31	[]		542.61	194.919	417.944	501.831	655.542	121.31	1669.49	37993.2	1548.18	[]
PA2013	PA14_38470	0.420966	8.60028e-229	liuC		455.365	618.443	0	70.6805	231.629	582.88	5362.27	382472	5362.27	['path:pae00280 : Valine, leucine and isoleucine degradation']		496.646	600.046	105.794	313.958	645.796	0	4593.31	360055	4593.31	['path:pau00280 : Valine, leucine and isoleucine degradation']
PA0572	PA14_07430	0.420765	1.49084e-228			981.545	1445.04	0	167.64	491.527	1146.29	15368	2.08814e+06	15368	[]		1351.96	1666.83	283.056	635.479	1771.4	32.9762	13149.1	2.77831e+06	13116.1	[]
PA5012	PA14_66250	0.420702	1.77382e-228	waaF		466.756	240.736	5.50469	309.189	431.595	568.845	2153.61	57953.9	2148.11	['path:pae00540 : Lipopolysaccharide biosynthesis']		909.568	585.242	619.269	789.27	1012.9	150.154	5346.98	342508	5196.82	['path:pau00540 : Lipopolysaccharide biosynthesis']
PA2777	PA14_28170	0.420622	2.20517e-228			270.505	278.102	0	93.2807	186.065	365.751	3115.26	77340.5	3115.26	[]		286.801	1129.19	66.9729	153.559	274.521	2.2356	22543.4	1.27507e+06	22541.2	[]
PA1376	PA14_46450	0.420576	2.50662e-228	aceK		534.255	346.203	103.417	316.572	455.536	694.858	5807.32	119857	5703.9	[]		523.745	282.755	324.055	462.579	663.064	110.976	1624.52	79950.3	1513.54	[]
PA0108	PA14_01320	0.420564	2.5839e-228	coIII		463.562	860.954	0	65.85	191.108	496.131	7531.05	741242	7531.05	['path:pae00190 : Oxidative phosphorylation']		464.521	850.782	43.4781	146.105	436.502	3.23085	6670.74	723830	6667.51	['path:pau00190 : Oxidative phosphorylation']
PA0359	PA14_04690	0.420554	2.65768e-228			388.125	435.162	0	167.8	270.622	458.798	3788.17	189366	3788.17	[]		279.305	292.29	101.055	203.512	347.921	22.1772	2951.9	85433.2	2929.72	[]
PA4457	PA14_57890	0.42041	3.94498e-228			1645.81	2284.21	255.755	882.204	1178.75	1563.58	40275.1	5.2176e+06	40019.3	['path:pae00540 : Lipopolysaccharide biosynthesis']		1386.18	1427.61	748.85	1105.69	1465.12	190.719	23837.4	2.03806e+06	23646.7	['path:pau00540 : Lipopolysaccharide biosynthesis']
PA2631	PA14_30090	0.420319	5.05093e-228			456.406	444.574	42.8855	240.86	352.091	520.843	5775.28	197646	5732.39	[]		505.543	324.116	313.817	434.794	627.597	90.5427	3686.16	105051	3595.62	[]
PA4645	PA14_61460	0.420295	5.40303e-228			276.467	212.181	34.5185	133.114	220.756	335.892	1667.8	45020.6	1633.29	['path:pae00230 : Purine metabolism']		238.083	222.95	97.3281	157.235	275.993	0	1581.18	49706.7	1581.18	['path:pau00230 : Purine metabolism']
PA4953	PA14_65430	0.420184	7.31056e-228	motB		552.715	216.859	138.967	407.998	507.553	648.291	2029.54	47028	1890.58	['path:pae02030 : Bacterial chemotaxis', 'path:pae02040 : Flagellar assembly']		543.896	433.611	408.581	505.426	613.521	0	7551.25	188018	7551.25	['path:pau02030 : Bacterial chemotaxis', 'path:pau02040 : Flagellar assembly']
PA0759	PA14_54480	0.420153	7.95074e-228			313.902	148.019	60.3899	217.261	290.891	377.182	1738.97	21909.8	1678.58	[]		373.694	202.348	259.409	355.086	434.852	103.467	2861.79	40944.6	2758.32	[]
PA1093	PA14_50280	0.420064	1.01367e-227			1042.54	1642.35	0	348.095	710.366	1362.31	29797.2	2.6973e+06	29797.2	[]		1499.7	2643.87	557.789	913.621	1767.4	0	41466.6	6.99006e+06	41466.6	[]
PA1715	PA14_42360	0.419966	1.32359e-227	pscB		89.8199	208.981	0	17.7455	38.3148	94.8728	2457.22	43673.2	2457.22	[]		112.398	141.117	21.4844	51.485	155.618	0	776.109	19914	776.109	[]
PA3849	PA14_14220	0.419955	1.3636e-227			492.711	206.834	104.045	376.909	461.746	567.832	2867.14	42780.4	2763.09	[]		521.611	200.577	397.05	475.167	592.445	182.484	1558.32	40231.1	1375.83	[]
PA3858	PA14_14100	0.41985	1.81626e-227			545.916	472.774	29.3085	231.006	392.853	701.893	3026.51	223515	2997.2	['path:pae02010 : ABC transporters']		375.91	313.15	120.056	288.591	549.813	25.0072	2050.64	98062.9	2025.63	['path:pau02010 : ABC transporters']
PA5260	PA14_69450	0.419818	1.98147e-227	hemC		944.588	926.836	119.491	591.035	799.612	1113.2	16319.2	859025	16199.7	['path:pae00860 : Porphyrin metabolism']		729.054	601.759	465.588	613.41	859.198	126.19	8592.78	362114	8466.59	['path:pau00860 : Porphyrin metabolism']
PA0436	PA14_05660	0.419738	2.47054e-227			490.999	383.905	32.7835	247.242	389.066	611.496	4979.83	147383	4947.04	[]		819.543	599.671	385.28	669.603	1091.18	100.478	3896.98	359606	3796.5	[]
PA1561	PA14_44300	0.419684	2.85854e-227	aer		2156.44	2642.14	101.169	711.254	1242.65	2474.25	19209.6	6.98092e+06	19108.4	['path:pae02020 : Two-component system', 'path:pae02030 : Bacterial chemotaxis']		1558.4	3337.98	694.024	1226.48	1858.82	97.944	59848	1.11421e+07	59750	['path:pau02020 : Two-component system', 'path:pau02030 : Bacterial chemotaxis']
PA3331	PA14_20970	0.419583	3.76695e-227			709.994	1098.22	0	51.8173	347.576	880.448	11543.8	1.20609e+06	11543.8	[]		718.668	761.014	128.961	491.176	1011.72	0	4489.22	579142	4489.22	[]
PA3007	PA14_25160	0.419571	3.88664e-227	lexA		742.07	1450.42	96.3321	312.197	445.255	668.333	21564.5	2.10371e+06	21468.2	[]		620.723	896.142	276.89	373.374	544.249	35.3799	9970.49	803071	9935.11	[]
PA0080	PA14_00960	0.419449	5.41753e-227	tssJ1		134.568	122.444	0	51.4901	105.616	171.877	864.111	14992.5	864.111	['path:pae03070 : Bacterial secretion system']		79.33	90.2614	27.744	57.4525	91.7158	0	830.006	8147.11	830.006	['path:pau03070 : Bacterial secretion system']
PA1818	PA14_41020	0.419394	6.29623e-227	cadA		948.157	624.054	122.333	561.08	788.76	1080.75	6740.77	389443	6618.44	['path:pae00330 : Arginine and proline metabolism']		1083.03	702.552	569.27	862.689	1389.65	214.565	4491.88	493580	4277.32	['path:pau00330 : Arginine and proline metabolism']
PA0201	PA14_02530	0.419239	9.59586e-227			342.744	492.067	9.65234	98.3192	201.491	367.573	4762.95	242130	4753.29	[]		388.352	1263.69	51.1425	136.143	334.275	0	15635.8	1.59691e+06	15635.8	[]
PA4647	PA14_61480	0.41918	1.12737e-226	uraA		534.06	500.311	137.94	331.364	436.617	601.343	12302.8	250311	12164.8	[]		384.707	163.346	269.078	348.61	467.478	73.5621	1325.03	26682	1251.46	[]
PA0614	PA14_07990	0.419121	1.32586e-226			348.184	2286.36	0	36.4513	99.5004	209.118	52807.8	5.22746e+06	52807.8	[]		343.26	1006.18	53.4036	118.112	233.218	0	10620.9	1.0124e+06	10620.9	[]
PA5380	PA14_71070	0.419116	1.34417e-226	gbdR		527.35	616.422	9.43496	212.933	351.344	604.376	7175.9	379976	7166.46	[]		376.954	557.737	181.589	262.356	398.856	55.2492	7602.7	311070	7547.45	[]
PA4539	PA14_58880	0.419058	1.57396e-226			339.367	181.982	42.3274	215.412	299.385	421.988	2212.1	33117.5	2169.77	[]		208.772	132.055	117.468	173.816	254.607	28.1862	864.983	17438.6	836.797	[]
PA0765	PA14_54400	0.418921	2.28481e-226	mucC		559.795	814.085	35.2934	260.183	377.561	543.697	14103.3	662735	14068	[]		692.01	516.178	408.414	567.839	799.478	157.153	7379.69	266440	7222.53	[]
PA1250	PA14_48040	0.418863	2.6757e-226	aprI		228.419	272.666	0	56.1427	141.588	316.487	3299.08	74346.6	3299.08	[]		388.414	335.163	138.656	310.358	534.811	8.30704	2136.29	112334	2127.98	[]
PA4965	PA14_65630	0.418717	3.97759e-226			225.157	199.912	0	121.035	172.969	254.353	1794.45	39964.7	1794.45	[]		244.548	121.33	161.31	222.445	316.492	27.5707	643.681	14721	616.11	[]
PA2653	PA14_29770	0.418625	5.10457e-226			248.121	340.428	0	78.1358	140.591	271.39	3013.72	115891	3013.72	[]		217.238	332.337	53.3025	103.825	264.223	0	3394.65	110448	3394.65	[]
PA0094	PA14_01150	0.418617	5.22142e-226	eagT6		170.047	153.391	0	70.9349	139.288	231.825	2471.92	23528.7	2471.92	[]		105.291	111.219	39.297	75.8071	124.15	0	860.206	12369.7	860.206	[]
PA5479	PA14_72340	0.418596	5.52771e-226	gltP		882.842	916.494	60.1629	353.942	599.587	1107.67	9122.07	839961	9061.91	[]		684.537	689.642	261.686	453.972	848.28	73.9732	5250.46	475606	5176.48	[]
PA3385	PA14_20290	0.418571	5.90794e-226	amrZ		2403.68	2243.03	104.588	962.871	1711.02	3153.74	20447	5.03119e+06	20342.4	[]		2536.28	2014.07	1274.46	1906.71	3214.82	197.845	14972.5	4.05648e+06	14774.6	[]
PA1597	PA14_43840	0.418192	1.65411e-225			294.294	285.807	0	108.083	216.677	381.204	3122.09	81685.7	3122.09	[]		366.911	358.676	152.164	272.948	443.25	13.4758	3538.81	128648	3525.33	[]
PA4466	PA14_57980	0.418163	1.78752e-225			319.889	210.742	30.6098	184.159	272.572	391.971	1794.78	44412.4	1764.17	['path:pae02060 : Phosphotransferase system (PTS)']		704.568	496.78	314.072	609.61	961.493	78.0237	3259.71	246790	3181.69	['path:pau02060 : Phosphotransferase system (PTS)']
PA0946	PA14_52020	0.418113	2.04718e-225			464.604	213.446	52.3009	325.539	441.228	567.95	2237.88	45559.2	2185.58	[]		434.982	202.14	312.49	410.633	527.783	86.546	2111.43	40860.5	2024.88	[]
PA2009	PA14_38510	0.418072	2.29113e-225	hmgA		1090.37	1369.2	0	267.715	691.365	1344.92	15273.1	1.8747e+06	15273.1	['path:pae00350 : Tyrosine metabolism', 'path:pae00643 : Styrene degradation']		1218.59	1212.29	305.707	827.821	1743.12	0	9634.57	1.46965e+06	9634.57	['path:pau00350 : Tyrosine metabolism', 'path:pau00643 : Styrene degradation']
PA0179	PA14_02260	0.417824	4.48135e-225			1027.69	3909.14	5.33024	120.266	350.095	1006.48	85243	1.52814e+07	85237.6	['path:pae02020 : Two-component system', 'path:pae02030 : Bacterial chemotaxis']		714.816	1050.36	148.646	373.276	952.287	14.4685	10631.8	1.10326e+06	10617.3	['path:pau02020 : Two-component system', 'path:pau02030 : Bacterial chemotaxis']
PA5163	PA14_68200	0.417788	4.94451e-225	rmlA		1079.39	612.336	185.383	707.247	934.253	1242.4	4535.51	374955	4350.13	['path:pae00521 : Streptomycin biosynthesis', 'path:pae00523 : Polyketide sugar unit biosynthesis', 'path:pae00525 : Acarbose and validamycin biosynthesis', 'path:pae00541 : O-Antigen nucleotide sugar biosynthesis']		1335.17	653.118	887.313	1231.16	1674.96	163.721	3753.52	426563	3589.8	['path:pau00521 : Streptomycin biosynthesis', 'path:pau00523 : Polyketide sugar unit biosynthesis', 'path:pau00525 : Acarbose and validamycin biosynthesis', 'path:pau00541 : O-Antigen nucleotide sugar biosynthesis']
PA3191	PA14_22960	0.417721	5.92215e-225	gtrS		303.491	366.591	5.98003	127.178	220.936	360.949	6729.19	134389	6723.21	[]		302.842	198.353	164.389	250.649	394.113	0	1364.3	39343.9	1364.3	[]
PA1035	PA14_50940	0.417645	7.2684e-225			356.793	316.421	0	172.832	261.616	418.081	2827.78	100122	2827.78	[]		386.517	277.28	213.304	315.31	457.19	42.987	2005.53	76884	1962.55	[]
PA3846	PA14_14270	0.417526	1.00465e-224			314.155	352.564	0	99.6747	190.528	364.82	2903.23	124302	2903.23	[]		298.383	486.121	89.7368	178.445	360.672	0	6625.13	236314	6625.13	[]
PA0634	PA14_08220	0.417514	1.03801e-224			534.06	1413.64	0	54.513	178.275	451.558	21315.7	1.99839e+06	21315.7	[]		711.919	1933.07	90.0403	231.661	564.814	0	20614.4	3.73675e+06	20614.4	[]
PA1703	PA14_42500	0.417475	1.15292e-224	pcrD		271.011	488.102	0	75.5851	135.384	279.229	6783.07	238243	6783.07	['path:pae03070 : Bacterial secretion system']		343.317	583.351	101.006	179.715	334.482	0	5055.49	340298	5055.49	['path:pau03070 : Bacterial secretion system']
PA4521	PA14_58660	0.417397	1.42381e-224	ampE		210.949	132.804	0.491355	128.077	177.529	257.043	911.707	17636.8	911.216	[]		222.766	207.84	116.078	193.03	265.83	12.8085	2439.42	43197.6	2426.61	[]
PA4306	PA14_55940	0.41729	1.89984e-224	flp		1576.02	8273.1	0	26.7938	94.2667	648.077	165950	6.84441e+07	165950	[]		2434.52	5248.03	40.2931	159.554	2360.22	0	45028.3	2.75419e+07	45028.3	[]
PA3046	PA14_24700	0.417268	2.01644e-224			555.238	4008.82	25.3688	152.952	286.449	486.857	98604.4	1.60706e+07	98579	[]		426.029	339.478	199.359	321.613	558.705	22.3886	2582.52	115245	2560.13	[]
PA3890	PA14_13590	0.417237	2.19572e-224	opuCB		140.181	153.256	0	41.1076	77.6532	186.839	1395.4	23487.4	1395.4	['path:pae02010 : ABC transporters']		205.341	360.944	53.1836	116.695	232.614	0	4724.68	130280	4724.68	['path:pau02010 : ABC transporters']
PA5258	PA14_69430	0.4171	3.17867e-224			826.081	760.123	70.1848	519.563	725.451	951.872	13124.7	577787	13054.5	['path:pae00860 : Porphyrin metabolism']		752.093	548.248	507.7	637.481	877.221	200.626	8390.6	300576	8189.98	['path:pau00860 : Porphyrin metabolism']
PA4627	PA14_61220	0.417078	3.3759e-224			192.028	146.387	0	94.368	153.807	235.828	1013.48	21429.1	1013.48	[]		145.535	122.366	61.427	116.901	193.372	0	942.199	14973.3	942.199	[]
PA4991	PA14_66000	0.417026	3.87715e-224			338.674	200.902	11.7824	203.62	302.122	443.507	1646.33	40361.8	1634.54	[]		205.098	117.851	125.838	185.494	255.285	9.29626	810.006	13888.8	800.709	[]
PA2199	PA14_36270	0.416851	6.23219e-224			375.432	367.591	0	187.314	295.939	444.639	4309.98	135123	4309.98	[]		268.858	227.296	139.728	222.67	324.145	0	2415.42	51663.6	2415.42	[]
PA4005	PA14_12030	0.416844	6.3508e-224			449.455	289.507	44.4327	275.809	366.405	531.181	2446.13	83814.5	2401.69	[]		443.363	318.672	242.258	354.607	531.836	40.9303	2239.57	101552	2198.64	[]
PA3986	PA14_12260	0.416827	6.64685e-224			385.073	645.208	0	51.6823	139.105	432.515	7133.11	416293	7133.11	[]		492.041	721.064	62.9249	189.544	700.754	0	6211.99	519933	6211.99	[]
PA4547	PA14_60260	0.416772	7.69874e-224	pilR		343.568	147.372	23.9201	250.258	319.156	411.773	1095.77	21718.4	1071.85	['path:pae02020 : Two-component system']		323.945	137.455	244.149	287.054	406.929	46.3744	1441.93	18894	1395.56	['path:pau02020 : Two-component system']
PA2592	PA14_30570	0.416711	9.08973e-224			696.404	676.121	35.486	242.366	530.256	881.918	7648.69	457140	7613.2	['path:pae02010 : ABC transporters']		1095.93	944.3	443.1	855.938	1499.1	52.2831	7130.95	891703	7078.66	['path:pau02010 : ABC transporters']
PA3139	PA14_23500	0.416557	1.37609e-223			1191.52	821.436	257.547	750.674	1047.77	1421.55	16042.3	674756	15784.8	['path:pae00270 : Cysteine and methionine metabolism', 'path:pae00350 : Tyrosine metabolism', 'path:pae00360 : Phenylalanine metabolism', 'path:pae00400 : Phenylalanine, tyrosine and tryptophan biosynthesis', 'path:pae00401 : Novobiocin biosynthesis', 'path:pae00970 : Aminoacyl-tRNA biosynthesis']		1330.3	1063.6	859.537	1113.26	1545.91	297.801	12064.4	1.13123e+06	11766.6	['path:pau00270 : Cysteine and methionine metabolism', 'path:pau00350 : Tyrosine metabolism', 'path:pau00360 : Phenylalanine metabolism', 'path:pau00400 : Phenylalanine, tyrosine and tryptophan biosynthesis', 'path:pau00401 : Novobiocin biosynthesis']
PA2842	PA14_27350	0.416461	1.782e-223			137.491	106.995	0	73.5714	116.405	163.275	1062.84	11448	1062.84	[]		106.118	63.9978	63.7619	92.5125	131.5	7.46287	423.132	4095.72	415.669	[]
PA5522	PA14_72850	0.416369	2.28445e-223	pauA6		337.217	342.048	1.37617	126.512	216.688	430.087	3179.99	116997	3178.61	['path:pae00220 : Arginine biosynthesis', 'path:pae00250 : Alanine, aspartate and glutamate metabolism', 'path:pae00630 : Glyoxylate and dicarboxylate metabolism', 'path:pae00910 : Nitrogen metabolism', 'path:pae02020 : Two-component system']		243.647	233.836	108.369	160.593	290.557	25.1677	2041.79	54679.1	2016.62	['path:pau00220 : Arginine biosynthesis', 'path:pau00250 : Alanine, aspartate and glutamate metabolism', 'path:pau00630 : Glyoxylate and dicarboxylate metabolism', 'path:pau00910 : Nitrogen metabolism', 'path:pau02020 : Two-component system']
PA4778	PA14_63170	0.416355	2.37513e-223	cueR		477.454	462.076	29.5504	204.742	339.682	565.087	3746.63	213515	3717.07	[]		783.619	703.336	319.347	599.674	965.646	49.3039	3899.29	494682	3849.98	[]
PA0114	PA14_01390	0.416124	4.42795e-223	senC		348.487	281.735	11.7824	154.676	279.457	448.508	2100.76	79374.7	2088.98	[]		282.375	223.714	116.244	204.853	370.038	13.872	1417.51	50048	1403.64	[]
PA5194	PA14_68620	0.415866	8.85281e-223			282.639	197.907	0	149.971	237.747	367.726	1335.72	39167.1	1335.72	[]		328.687	445.641	108.716	180.226	309.557	0	2256.43	198596	2256.43	[]
PA0602	PA14_07850	0.4158	1.05763e-222			310.269	226.683	13.9218	162.166	244.157	384.926	1387.13	51385.2	1373.21	['path:pae02024 : Quorum sensing']		212.93	182.382	114.053	154.39	245.975	26.4446	1757.71	33263.2	1731.26	['path:pau02024 : Quorum sensing']
PA3622	PA14_17480	0.415626	1.68937e-222	rpoS		5321.69	6291.2	135.326	1499.4	3434.71	6536.95	63950.2	3.95792e+07	63814.9	[]		9181.08	14663.2	2362.52	4596.16	11476.8	29.6756	233543	2.15008e+08	233513	[]
PA1192	PA14_48870	0.415442	2.77003e-222			463.197	284.252	47.3	298.971	409.089	540.853	2701.24	80799.5	2653.94	[]		479.064	290.297	285.83	421.25	551.297	44.9311	2378.97	84272.4	2334.04	[]
PA5009	PA14_66220	0.415432	2.84873e-222	waaP		421.943	490.081	0	215.125	306.01	443.38	4605.13	240180	4605.13	['path:pae00540 : Lipopolysaccharide biosynthesis']		813.942	616.08	409.067	578.757	1103.52	63.0965	4106.48	379554	4043.39	['path:pau00540 : Lipopolysaccharide biosynthesis']
PA0563	PA14_07330	0.415339	3.65788e-222			926.126	1357.69	0	226.356	475.585	955.982	10314.9	1.84331e+06	10314.9	[]		440.314	512.487	160.654	264.535	495.592	0	4240.19	262643	4240.19	[]
PA1304	PA14_47360	0.415302	4.03611e-222			339.763	182.695	17.7256	230.229	296.062	392.662	1215.66	33377.4	1197.94	[]		302.649	128.138	213.301	288.7	357.761	19.5059	977.581	16419.5	958.075	[]
PA0256	PA14_03160	0.415059	7.74174e-222			374.214	328.887	0	149.317	291.531	485.73	2390.22	108167	2390.22	[]		515.257	496.317	195.847	332.653	632.541	47.324	3533.4	246331	3486.08	[]
PA0600	PA14_07820	0.414846	1.37196e-221	agtS		425.988	299.018	19.9545	235.208	332.585	493.016	2168.25	89411.6	2148.29	[]		371.088	242.632	246.012	298.067	372.448	71.7698	1706.41	58870.3	1634.64	[]
PA0167	PA14_02090	0.414793	1.58316e-221			281.205	208.377	12.9201	151.761	240.535	348.878	2469.26	43420.9	2456.34	[]		289.019	175.188	177.279	254.135	353.881	0	2164.49	30690.9	2164.49	[]
PA3468	PA14_19230	0.41479	1.59269e-221			278.108	174.732	0	169.076	231.078	344.659	2020.05	30531.3	2020.05	[]		224.231	153.652	128.511	190.068	272.95	16.0779	1562.32	23609	1546.24	[]
PA3305	PA14_21280	0.414693	2.06639e-221			354.358	268.74	22.0188	160.949	279.479	455.05	2479.89	72221.2	2457.88	[]		253.874	188.443	136.056	189.605	304.896	19.2377	1018.49	35510.6	999.25	[]
PA0893	PA14_52740	0.414527	3.2295e-221	argR		415.072	293.033	84.9582	278.454	374.891	494.99	5687.67	85868.3	5602.72	[]		429.788	147.424	333.115	430.579	509.046	73.3124	1004.99	21733.7	931.674	[]
PA2159	PA14_36650	0.414382	4.75296e-221			114.002	440.264	0	4.98891	23.8293	84.0231	8787.11	193833	8787.11	[]		249.007	627.395	8.62021	48.5555	175.474	0	5640.23	393625	5640.23	[]
PA4952	PA14_65420	0.414355	5.11738e-221			508.957	267.499	61.0922	330.287	461.359	606.989	1912.33	71555.7	1851.23	['path:pae00730 : Thiamine metabolism']		375.545	207.054	227.856	325.371	466.573	72.1411	1285.46	42871.2	1213.31	['path:pau00730 : Thiamine metabolism']
PA1031	PA14_51000	0.414349	5.19736e-221			552.936	333.465	41.0226	363.112	470.508	622.972	3224.55	111199	3183.53	[]		544.935	261.777	386.395	494.986	631.577	105.807	2788.72	68527.3	2682.91	[]
PA1991	PA14_38750	0.414304	5.85745e-221			199.285	130.273	0	109.68	165.222	266.752	835.962	16971.1	835.962	[]		183.139	128.554	101.712	151.796	224.588	0	965.653	16526.1	965.653	[]
PA4767	PA14_63050	0.41424	6.95381e-221			357.08	206.135	17.0211	233.942	311.801	428.319	2716.18	42491.5	2699.16	[]		370.875	198.726	247.675	344.761	448.146	43.0619	2883.87	39492	2840.81	[]
PA4543	PA14_60200	0.414079	1.07139e-220			250.596	403.35	0	107.333	182.743	281.869	5976.23	162691	5976.23	['path:pae00230 : Purine metabolism', 'path:pae00270 : Cysteine and methionine metabolism']		159.254	97.7382	93.0433	131.032	205.977	8.90059	488.738	9552.75	479.837	['path:pau00230 : Purine metabolism', 'path:pau00270 : Cysteine and methionine metabolism']
PA1790	PA14_41430	0.413979	1.39843e-220			161.297	212.765	0	64.6246	120.509	195.785	4994.22	45269.1	4994.22	[]		103.871	69.6285	51.608	88.5452	144.801	0	504.644	4848.13	504.644	[]
PA1068	PA14_50590	0.413874	1.85397e-220			538.445	328.702	86.6388	339.597	465.283	639.1	3170.41	108045	3083.77	[]		371.446	214.595	240.836	326.779	438.892	81.0003	1722.09	46051	1641.09	[]
PA4456	PA14_57880	0.413512	4.86417e-220			1288.52	1899.86	70.7851	503.714	806.291	1335.03	25686.4	3.60948e+06	25615.6	['path:pae02010 : ABC transporters']		823.013	956.398	464.884	629.858	882.262	105.224	14537	914697	14431.7	['path:pau02010 : ABC transporters']
PA5545	PA14_73120	0.413466	5.5055e-220			543.122	459.279	38.7141	277.965	424.001	645.056	4541.88	210937	4503.16	[]		540.642	590.433	237.605	397.61	667.081	32.0943	7096.63	348611	7064.53	[]
PA3246	PA14_22000	0.413438	5.93651e-220	rluA		115.245	87.0222	0	54.5788	90.5169	149.782	498.006	7572.86	498.006	[]		151.312	99.5599	78.0797	131.632	190.167	0	608.237	9912.17	608.237	[]
PA2305	PA14_34810	0.413349	7.51718e-220	ambB		1217.13	1399.82	0	247.453	764.515	1536.59	11080.5	1.95949e+06	11080.5	[]		984.625	838.264	375.928	724.687	1378.46	0.901433	4492.86	702686	4491.96	[]
PA3553	PA14_18360	0.413282	8.9929e-220	arnC		458.123	1152.35	0	69.2822	167.339	379.66	20215.6	1.32791e+06	20215.6	['path:pae00520 : Amino sugar and nucleotide sugar metabolism']		307.933	828.559	22.915	52.0586	229.395	0	6650.08	686510	6650.08	['path:pau00520 : Amino sugar and nucleotide sugar metabolism']
PA3461	PA14_19350	0.413263	9.45322e-220			371.634	527.239	0	82.4427	193.04	464.387	6799.44	277981	6799.44	[]		584.104	1363.33	130.135	322.733	574.456	4.80811	20804.6	1.85866e+06	20799.8	[]
PA1697	PA14_42570	0.413258	9.58288e-220			157.891	323.104	0	26.4313	65.4357	167.089	3639.98	104396	3639.98	['path:pae03070 : Bacterial secretion system']		213.684	315.309	44.4726	129.771	273.437	0	3023.15	99420	3023.15	['path:pau03070 : Bacterial secretion system']
PA1119	PA14_49900	0.413205	1.1032e-219	yfiB		269.307	269.308	17.7256	124.42	194.13	314.443	3604.3	72526.7	3586.57	[]		258.115	189.069	122.886	222.1	332.059	24.3334	1265.05	35747.2	1240.72	[]
PA3096	PA14_24080	0.413115	1.40409e-219	xcpY		280.995	210.484	0	130.164	214.868	382.458	1213.16	44303.7	1213.16	['path:pae03070 : Bacterial secretion system']		387.872	304.52	172.167	304.391	540.825	18.3704	2555.41	92732.5	2537.04	['path:pau03070 : Bacterial secretion system']
PA0178	PA14_02250	0.413007	1.87028e-219			1035.05	1524.23	0	154.071	546.133	1261.57	15684.7	2.32327e+06	15684.7	['path:pae02020 : Two-component system', 'path:pae02030 : Bacterial chemotaxis']		871.234	1716.85	153.216	484.699	1071.78	8.86283	28248.3	2.94757e+06	28239.4	['path:pau02020 : Two-component system', 'path:pau02030 : Bacterial chemotaxis']
PA1661	PA14_42990	0.412995	1.93584e-219	hsiH2		191.234	219.295	0	50.1077	111.653	252.921	1639	48090.2	1639	['path:pae02025 : Biofilm formation']		236.192	262.023	73.1377	148.732	299.049	3.22722	2639.84	68656.2	2636.61	['path:pau02025 : Biofilm formation']
PA2852	PA14_27200	0.412949	2.18748e-219	earP		207.747	134.469	0	115.235	166.103	274.167	1106.37	18081.9	1106.37	['path:pae00970 : Aminoacyl-tRNA biosynthesis']		184.045	136.44	102.987	140.547	202.213	25.617	1168.46	18615.9	1142.84	[]
PA2742	PA14_28670	0.41289	2.55617e-219	rpmI		4725.77	4138.71	35.6168	1671.55	3670.59	6556.77	40251.5	1.71289e+07	40215.9	['path:pae03010 : Ribosome']		4686.13	3060.49	2636.18	3628.09	5843.15	139.123	17987.8	9.36661e+06	17848.7	['path:pau03010 : Ribosome']
PA3114	PA14_23840	0.412814	3.13078e-219	truA		230.425	116.771	16.5613	147.556	210.693	293.012	848.492	13635.5	831.93	[]		284.805	110.259	207.224	280.642	361.514	30.4337	753.556	12157.1	723.122	[]
PA3559	PA14_18300	0.412688	4.38375e-219			648.377	1235.62	5.08948	127.083	291.532	633.833	15018.5	1.52675e+06	15013.4	['path:pae00040 : Pentose and glucuronate interconversions', 'path:pae00053 : Ascorbate and aldarate metabolism', 'path:pae00520 : Amino sugar and nucleotide sugar metabolism', 'path:pae00541 : O-Antigen nucleotide sugar biosynthesis']		398.67	781.715	67.2052	122.762	403.425	0	5978.65	611078	5978.65	['path:pau00040 : Pentose and glucuronate interconversions', 'path:pau00053 : Ascorbate and aldarate metabolism', 'path:pau00520 : Amino sugar and nucleotide sugar metabolism', 'path:pau00541 : O-Antigen nucleotide sugar biosynthesis']
PA0468	PA14_06130	0.412667	4.62879e-219			264.484	243.654	0	95.0431	182.346	372.693	1906.36	59367.3	1906.36	[]		187.644	172.199	69.0539	132.152	256.773	0	1494.32	29652.4	1494.32	[]
PA5501	PA14_72590	0.412664	4.66801e-219	znuB		234.586	188.667	36.1963	122.3	182.451	302.151	2378.95	35595.1	2342.75	['path:pae02010 : ABC transporters']		193.965	130.899	103.906	152.192	237.375	31.8532	797.581	17134.4	765.727	['path:pau02010 : ABC transporters']
PA2862	PA14_27100	0.412576	5.9037e-219	lipA		280.454	798.249	0	30.4419	81.7044	263.815	10531.9	637202	10531.9	['path:pae00561 : Glycerolipid metabolism']		123.632	245.604	20.9887	38.6889	94.7721	0	2398.69	60321.1	2398.69	['path:pau00561 : Glycerolipid metabolism']
PA0039	PA14_00480	0.412563	6.11211e-219			2519.34	7942.1	32.7633	652.625	1497	2726.63	143982	6.30769e+07	143949	[]		2762.19	3645	602.834	1387.02	2997.08	93.8526	23372.4	1.3286e+07	23278.5	[]
PA2153	PA14_36710	0.412558	6.19303e-219	glgB		206.619	388.136	0	20.3693	61.6043	226.817	4338.93	150650	4338.93	['path:pae00500 : Starch and sucrose metabolism']		294.976	628.485	22.4727	108.106	326.007	0	7006.26	394994	7006.26	['path:pau00500 : Starch and sucrose metabolism']
PA5271	PA14_69600	0.412456	8.12185e-219			323.046	344.682	0	116.604	238.752	421.288	4021.86	118806	4021.86	[]		393.208	393.833	142.727	282.013	486.937	36.8221	3186.37	155104	3149.55	[]
PA3301	PA14_21320	0.412328	1.14084e-218			325.682	187.505	11.7824	214.397	289.576	379.546	2134.09	35158.1	2122.3	[]		281.603	147.836	181.095	236.737	354.192	55.488	971.524	21855.5	916.036	[]
PA0905	PA14_52570	0.412288	1.27068e-218	rsmA		6375.19	20130.6	27.8491	707.482	1686.8	3770.76	259512	4.0524e+08	259484	['path:pae00970 : Aminoacyl-tRNA biosynthesis', 'path:pae02020 : Two-component system', 'path:pae02025 : Biofilm formation']		3346.98	4680.17	1008.68	1835.79	3831.41	11.5867	47998.3	2.1904e+07	47986.7	['path:pau02020 : Two-component system', 'path:pau02025 : Biofilm formation']
PA0044	PA14_00560	0.412145	1.85608e-218	exoT		706.143	1869.34	0	147.829	269.532	517.346	23157.8	3.49444e+06	23157.8	[]		1170.04	3029.81	203.424	387.932	768.884	0	30339.8	9.17972e+06	30339.8	[]
PA2737	PA14_28730	0.41214	1.87896e-218			772.979	545.046	52.5403	390.437	657.121	979.531	4400.18	297075	4347.64	[]		1616.98	2314.72	860.718	1306.9	1854.55	67.2332	30851.5	5.35793e+06	30784.2	[]
PA0899	PA14_52660	0.412045	2.42424e-218	aruB		1007.99	747.478	52.5441	467.975	756.586	1345.93	4857.52	558723	4804.97	['path:pae00330 : Arginine and proline metabolism']		1255.82	943.723	622.632	899.5	1711.43	44.7836	6282.57	890613	6237.78	['path:pau00330 : Arginine and proline metabolism']
PA5306	PA14_70060	0.411969	2.95886e-218			247.944	269.887	13.6139	106.415	162.49	274.805	2590.16	72839	2576.55	[]		309.092	397.387	138.52	223.287	378.541	43.3884	6813.57	157916	6770.18	[]
PA5451	PA14_71960	0.411931	3.27295e-218	wzm		283.29	206.019	0	153.062	232.513	348.902	1862.93	42443.8	1862.93	['path:pae02010 : ABC transporters']		396.22	243.267	226.125	344.354	498.404	61.0456	1617.6	59178.6	1556.56	['path:pau02010 : ABC transporters']
PA0391	PA14_05110	0.411853	4.02885e-218			627.852	458.29	79.4426	347.524	518.578	742.928	3942.71	210030	3863.27	[]		409.993	233.761	248.885	355.598	512.081	42.6608	1738.4	54644	1695.74	[]
PA3730	PA14_16160	0.411694	6.15004e-218			281.505	240.771	0	124.487	225.755	359.101	3058.3	57970.9	3058.3	[]		298.071	284.957	115.453	219.253	355.283	0	2557.59	81200.4	2557.59	[]
PA4993	PA14_66020	0.411674	6.4793e-218			206.705	160.681	0	104.94	157.218	254.075	1936.37	25818.3	1936.37	[]		171.123	163.487	79.1222	123.435	221.125	8.40888	1639.94	26728.1	1631.54	[]
PA1660	PA14_43000	0.411664	6.6525e-218	hsiG2		314.16	335.271	2.26898	88.0757	191.185	452.306	3069.36	112406	3067.09	[]		457.43	514.108	137.497	289.96	570.95	21.1515	5909.36	264307	5888.21	[]
PA5110	PA14_67490	0.411609	7.70113e-218	fbp		1422.68	800.459	219.641	933.986	1259.1	1732.28	9921.54	640735	9701.9	['path:pae00010 : Glycolysis / Gluconeogenesis', 'path:pae00030 : Pentose phosphate pathway', 'path:pae00051 : Fructose and mannose metabolism', 'path:pae00680 : Methane metabolism']		1162.86	817.033	770.931	1030.01	1398.14	219.584	11028.2	667542	10808.6	['path:pau00010 : Glycolysis / Gluconeogenesis', 'path:pau00030 : Pentose phosphate pathway', 'path:pau00051 : Fructose and mannose metabolism', 'path:pau00680 : Methane metabolism']
PA3524	PA14_18750	0.411562	8.71857e-218	gloA1		731.077	546.163	80.5957	341.028	602.11	951.402	5036.18	298294	4955.59	['path:pae00620 : Pyruvate metabolism']		632.508	487.283	324.976	500.785	770.905	88.3786	3495.51	237445	3407.13	['path:pau00620 : Pyruvate metabolism']
PA4674	PA14_61840	0.4115	1.02765e-217			357.838	616.587	0	90.8383	181.167	328.926	5401	380180	5401	[]		713.189	2591.08	117.893	253.312	630.965	0	45893	6.7137e+06	45893	[]
PA3183	PA14_23070	0.411406	1.32012e-217	zwf		2905.7	3401.65	108.765	810.384	1607.82	3455.3	27905.9	1.15713e+07	27797.1	['path:pae00030 : Pentose phosphate pathway', 'path:pae00480 : Glutathione metabolism']		2222.74	2427.13	600.403	1408.99	2955.16	145.908	16179.6	5.89095e+06	16033.7	['path:pau00030 : Pentose phosphate pathway', 'path:pau00480 : Glutathione metabolism']
PA0902	PA14_52610	0.411217	2.17763e-217			251.915	152.488	0	149.31	227.418	324.434	1086.11	23252.5	1086.11	['path:pae00260 : Glycine, serine and threonine metabolism']		180.728	107.424	110.493	156.513	219.406	20.4652	743.242	11539.8	722.777	['path:pau00260 : Glycine, serine and threonine metabolism']
PA0750	PA14_54590	0.411193	2.3206e-217	ung		330.281	219.433	6.41226	200.378	274.74	400.696	1972.02	48150.8	1965.61	['path:pae03410 : Base excision repair']		320.541	179.003	212.815	288.239	379.869	63.0965	1660.3	32042.1	1597.2	['path:pau03410 : Base excision repair']
PA0637	PA14_08250	0.411186	2.36002e-217			217.649	569.36	0	24.8661	63.5345	194.421	8193.47	324171	8193.47	[]		387.236	1353.71	44.673	106.886	259.998	0	14329	1.83253e+06	14329	[]
PA4957	PA14_65500	0.411183	2.38319e-217	psd		410.952	316.083	63.1999	254.492	355.051	444.493	2528.35	99908.7	2465.15	['path:pae00564 : Glycerophospholipid metabolism']		330.303	171.403	212.287	279.484	418.872	54.7165	938.674	29378.9	883.957	['path:pau00564 : Glycerophospholipid metabolism']
PA5050	PA14_66720	0.410853	5.70251e-217	priA		331.99	267.493	18.565	193.161	262.17	363.822	2249.81	71552.7	2231.24	['path:pae03440 : Homologous recombination']		266.407	171.131	165.358	226.744	324.339	34.2316	1506.66	29286	1472.42	['path:pau03440 : Homologous recombination']
PA2069	PA14_37745	0.410783	6.86898e-217			938.708	1830	0	23.5723	118.915	851.669	12597.3	3.34889e+06	12597.3	[]		1132.21	1290.47	48.145	621.534	1878.35	0	6379.52	1.66531e+06	6379.52	[]
PA2367	PA14_34030	0.410749	7.51567e-217	hcp3		223.804	336.457	0	24.9013	96.3331	290.605	3713.54	113203	3713.54	['path:pae02025 : Biofilm formation', 'path:pae03070 : Bacterial secretion system']		169.356	451.51	17.1508	55.7846	208.395	0	9015.45	203861	9015.45	['path:pau02025 : Biofilm formation', 'path:pau03070 : Bacterial secretion system']
PA3245	PA14_22010	0.41071	8.32809e-217	minE		903.953	1107.67	30.2445	290.731	533.481	966.721	10875.5	1.22692e+06	10845.2	[]		1033.03	1125.73	441.056	697.03	1072.1	84.1794	8338.74	1.26728e+06	8254.57	[]
PA0660	PA14_08460	0.41071	8.32947e-217			504.171	399.24	90.115	292.067	402.398	554.547	3703.52	159393	3613.4	['path:pae00910 : Nitrogen metabolism']		368.389	258.44	237.104	312.241	408.502	59.0558	2909.27	66791.5	2850.22	['path:pau00910 : Nitrogen metabolism']
PA1711	PA14_42410	0.410663	9.43018e-217	exsE		134.763	260.755	0	28.7226	60.1398	131.461	3336.46	67993.1	3336.46	[]		150.093	227.016	25.983	68.9983	173.244	0	1662.8	51536.2	1662.8	[]
PA5103	PA14_67400	0.41063	1.02849e-216	puuR		308.808	349.921	18.9071	108.95	212.246	409.987	4782.93	122445	4764.02	['path:pae02010 : ABC transporters']		293.185	386.007	99.3846	192.731	330.163	9.87885	3986.89	149001	3977.01	['path:pau02010 : ABC transporters']
PA3112	PA14_23860	0.410585	1.15751e-216	accD		992.038	487.411	200.723	651.639	910.616	1208.73	3512.31	237569	3311.59	['path:pae00061 : Fatty acid biosynthesis', 'path:pae00620 : Pyruvate metabolism', 'path:pae00640 : Propanoate metabolism']		1253.9	1479.4	777.671	969.898	1251.09	94.6448	17229.5	2.18863e+06	17134.9	['path:pau00061 : Fatty acid biosynthesis', 'path:pau00620 : Pyruvate metabolism', 'path:pau00640 : Propanoate metabolism']
PA0490	PA14_06390	0.41045	1.65658e-216			125.935	135.46	0	46.9726	88.0464	151.115	1433.68	18349.4	1433.68	[]		181.613	629.245	66.0983	109.064	188.757	0	11908.6	395949	11908.6	[]
PA5563	PA14_73350	0.410406	1.85754e-216	soj		713.203	417.856	109.393	462.336	615.307	846.076	3699.04	174604	3589.64	[]		1106.04	622.897	737.995	955.804	1251.03	340.969	7824.49	388001	7483.52	[]
PA4573	PA14_60520	0.41035	2.15649e-216			248.504	434.4	0	46.4983	90.9882	246.642	3688.88	188703	3688.88	[]		315.13	695.294	68.6699	121.56	276.297	0	9590.67	483434	9590.67	[]
PA4225	PA14_09280	0.410307	2.41447e-216	pchF		6959.09	19792.6	0	194.412	931.597	3277.16	196244	3.91747e+08	196244	['path:pae01053 : Biosynthesis of siderophore group nonribosomal peptides']		6113.06	13501.5	259.857	1325.49	4643.44	0	111709	1.8229e+08	111709	['path:pau01053 : Biosynthesis of siderophore group nonribosomal peptides']
PA5040	PA14_66620	0.410299	2.46757e-216	pilQ		3537.37	2714.82	433.975	1720.72	2837.78	4239.11	18665	7.37025e+06	18231	[]		4080.18	5922.74	2313.64	3191.58	4667.95	12.9595	101487	3.50788e+07	101474	[]
PA2151	PA14_36740	0.410269	2.66672e-216			282.937	1080.63	0	27.4274	90.6579	270.214	22054.3	1.16777e+06	22054.3	['path:pae00500 : Starch and sucrose metabolism']		355.538	882.562	31.4117	138.7	386.791	0	10479.3	778915	10479.3	['path:pau00500 : Starch and sucrose metabolism']
PA1647	PA14_43200	0.41026	2.7311e-216			237.399	188.977	0	103.442	182.851	302.695	1407.24	35712.4	1407.24	[]		147.25	110.52	69.1144	119.471	189.907	11.8073	743.763	12214.6	731.955	[]
PA3327	PA14_21020	0.410184	3.33868e-216			2217.62	3041.44	0	199.48	1244.52	3201.58	28179.5	9.25035e+06	28179.5	[]		2335.76	2352.41	525.676	1727.87	3331.84	6.27245	12627.1	5.53383e+06	12620.8	[]
PA4837	PA14_63960	0.41015	3.65729e-216			863.775	3209.32	0	43.1503	85.4566	349.748	32043.4	1.02997e+07	32043.4	[]		310.375	961.598	38.6	54.8128	102.451	0	11321.8	924670	11321.8	[]
PA4913	PA14_64900	0.409997	5.47102e-216			534.362	1158.25	3.67611	106.338	265.162	550.347	15141.5	1.34154e+06	15137.8	['path:pae02010 : ABC transporters', 'path:pae02024 : Quorum sensing']		491.963	846.05	114.399	275.764	555.718	10.073	9474.76	715801	9464.69	['path:pau02010 : ABC transporters', 'path:pau02024 : Quorum sensing']
PA1050	PA14_50790	0.409973	5.82523e-216			297.984	214.433	13.5556	163.78	237.648	394.93	2877.19	45981.4	2863.63	[]		235.748	156.28	129.17	191.508	294.897	38.4166	1228.82	24423.6	1190.41	[]
PA5452	PA14_71970	0.409792	9.3977e-216	wbpW		527.976	314.997	27.4619	295.561	512.955	675.126	3346.3	99223.2	3318.84	['path:pae00051 : Fructose and mannose metabolism', 'path:pae00520 : Amino sugar and nucleotide sugar metabolism', 'path:pae00541 : O-Antigen nucleotide sugar biosynthesis', 'path:pae02025 : Biofilm formation']		827.838	654.516	435.765	743.375	1048.86	88.7903	7031.85	428391	6943.05	['path:pau00051 : Fructose and mannose metabolism', 'path:pau00520 : Amino sugar and nucleotide sugar metabolism', 'path:pau00541 : O-Antigen nucleotide sugar biosynthesis', 'path:pau02025 : Biofilm formation']
PA3286	PA14_21540	0.409643	1.39085e-215			654.229	475.8	127.658	426.003	583.418	763.789	7536.32	226386	7408.66	[]		823.585	1717.43	443.11	619.099	802.697	156.72	20111.3	2.94956e+06	19954.5	[]
PA3942	PA14_12870	0.409592	1.59064e-215	tesB		325.871	193.192	66.0389	211.904	278.067	384.402	1791.29	37323.2	1725.25	['path:pae01040 : Biosynthesis of unsaturated fatty acids']		264.221	161.945	173.646	230.331	315.181	26.9756	1431.26	26226.1	1404.28	['path:pau01040 : Biosynthesis of unsaturated fatty acids']
PA0157	PA14_01960	0.409237	4.04859e-215	triB		221.528	162.783	0	115.427	174.435	281.001	1272.95	26498.2	1272.95	[]		220.481	296.001	112.181	174.492	250.915	28.2049	5115.23	87616.7	5087.03	[]
PA3552	PA14_18370	0.409134	5.31329e-215	arnB		861.085	2287.47	0	103.197	263.626	597.193	21172.2	5.23253e+06	21172.2	['path:pae00520 : Amino sugar and nucleotide sugar metabolism', 'path:pae02020 : Two-component system']		484.401	1443.25	27.5556	65.4602	311.987	0	11709.8	2.08298e+06	11709.8	['path:pau00520 : Amino sugar and nucleotide sugar metabolism', 'path:pau02020 : Two-component system']
PA5010	PA14_66230	0.409079	6.14186e-215	waaG		666.641	457.454	114.086	421.048	577.43	770.606	5573.06	209264	5458.98	['path:pae00540 : Lipopolysaccharide biosynthesis']		839.543	440.348	572.596	792.354	1015.96	108.982	3926.11	193907	3817.13	['path:pau00540 : Lipopolysaccharide biosynthesis']
PA4609	PA14_60990	0.409042	6.77178e-215	radA		387.346	200.608	10.4621	244.937	339.699	494.184	1200.68	40243.5	1190.22	[]		274.418	149.11	175.333	234.239	324.62	73.9583	1042.05	22233.9	968.091	[]
PA4454	PA14_57850	0.408855	1.10699e-214			623.059	528.201	91.6383	310.771	456.003	716.907	4250.55	278996	4158.91	['path:pae02010 : ABC transporters']		570.538	422.226	311.04	431.252	646.385	45.838	3244.39	178275	3198.56	['path:pau02010 : ABC transporters']
PA0451	PA14_05880	0.408836	1.16295e-214			482.479	1062.18	0	48.5031	162.625	434.414	11924.5	1.12822e+06	11924.5	[]		276.236	659.804	26.7074	97.391	282.81	0	8991.25	435341	8991.25	[]
PA4956	PA14_65480	0.408696	1.6796e-214	rhdA		303.48	150.94	11.7824	201.331	278.514	369.144	1481.46	22783	1469.68	['path:pae00270 : Cysteine and methionine metabolism', 'path:pae00920 : Sulfur metabolism', 'path:pae04122 : Sulfur relay system']		340.205	405.586	181.856	237.655	339.958	57.3008	3735.74	164500	3678.44	['path:pau00270 : Cysteine and methionine metabolism', 'path:pau00920 : Sulfur metabolism', 'path:pau04122 : Sulfur relay system']
PA1337	PA14_46970	0.408659	1.85217e-214	ansB		1743.36	2949.67	27.4619	510.811	1084.32	2129.13	69390.1	8.70056e+06	69362.6	['path:pae00220 : Arginine biosynthesis', 'path:pae00250 : Alanine, aspartate and glutamate metabolism', 'path:pae00470 : D-Amino acid metabolism', 'path:pae02020 : Two-component system']		1397.42	1835.24	405.056	825.328	1526.52	6.99785	16248.3	3.36809e+06	16241.3	['path:pau00220 : Arginine biosynthesis', 'path:pau00250 : Alanine, aspartate and glutamate metabolism', 'path:pau00470 : D-Amino acid metabolism', 'path:pau02020 : Two-component system']
PA0597	PA14_07790	0.408462	3.10587e-214			237.474	208.836	0.63067	116.771	183.932	279.644	2495.97	43612.3	2495.34	['path:pae00520 : Amino sugar and nucleotide sugar metabolism']		207.709	152.492	113.372	177.151	253.276	12.8085	1692.38	23253.8	1679.57	['path:pau00520 : Amino sugar and nucleotide sugar metabolism']
PA3476	PA14_19130	0.408198	6.20919e-214	rhlI		908.436	944.69	0	237.107	666.925	1274.9	9930.33	892438	9930.33	['path:pae00270 : Cysteine and methionine metabolism', 'path:pae02020 : Two-component system', 'path:pae02024 : Quorum sensing', 'path:pae02025 : Biofilm formation']		1728.1	3065.86	825.476	1256.22	1963.63	0	46473.8	9.39951e+06	46473.8	['path:pau00270 : Cysteine and methionine metabolism', 'path:pau02020 : Two-component system', 'path:pau02024 : Quorum sensing', 'path:pau02025 : Biofilm formation']
PA3545	PA14_18500	0.408178	6.53792e-214	algG		246.687	669.275	0	22.7562	144.064	288.961	14691.5	447929	14691.5	['path:pae00051 : Fructose and mannose metabolism']		167.288	508.428	14.7386	36.8689	169.509	0	6565.98	258499	6565.98	['path:pau00051 : Fructose and mannose metabolism']
PA4023	PA14_11790	0.408173	6.62718e-214			302.568	581.167	0	66.1271	154.735	335.483	6862.05	337755	6862.05	[]		251.922	540.468	56.7025	122.519	281.039	9.7908	6818.76	292106	6808.97	[]
PA5249	PA14_69310	0.408159	6.87367e-214			209.917	196.541	13.15	97.0827	156.702	242.868	1691.13	38628.2	1677.98	[]		167.581	100.853	99.9693	147.689	217.45	0	630.703	10171.3	630.703	[]
PA1441	PA14_45830	0.408031	9.60933e-214			773.708	590.12	0	373.445	637.843	1028.65	5783.86	348242	5783.86	['path:pae02040 : Flagellar assembly']		439.841	312.318	221.616	372.945	560.102	9.66065	2070.67	97542.8	2061.01	['path:pau02040 : Flagellar assembly']
PA5499	PA14_72560	0.407935	1.23654e-213	zur		434.875	395.984	21.8236	195.826	314.508	496.307	3259.43	156803	3237.6	['path:pae02024 : Quorum sensing']		361.446	574.894	134.865	218.979	367.458	40.4366	6621.28	330503	6580.84	['path:pau02024 : Quorum sensing']
PA1456	PA14_45620	0.407751	2.00052e-213	cheY		816.184	1051.53	83.5307	369.354	549.812	816.153	12131.8	1.10571e+06	12048.3	['path:pae02020 : Two-component system', 'path:pae02030 : Bacterial chemotaxis']		1131.25	1692.72	457.479	755.363	1373.74	119.056	27157	2.8653e+06	27037.9	['path:pau02020 : Two-component system', 'path:pau02030 : Bacterial chemotaxis']
PA2756	PA14_28440	0.407629	2.75073e-213			473.753	792.627	29.7121	215.453	335.352	518.869	16718.6	628258	16688.9	[]		503.534	374.649	282.472	381.394	575.656	20.2183	2336.42	140362	2316.2	[]
PA1043	PA14_50860	0.407489	3.97096e-213			183.907	108.632	0	109.396	159.367	234.954	821.431	11800.9	821.431	[]		194.744	106.809	123.371	167.354	240.361	16.4326	702.003	11408.1	685.57	[]
PA4069	PA14_11250	0.407477	4.10257e-213			443.459	226.15	83.7458	291.803	422.504	540.968	2859.39	51144	2775.64	['path:pae00521 : Streptomycin biosynthesis', 'path:pae00523 : Polyketide sugar unit biosynthesis', 'path:pae00541 : O-Antigen nucleotide sugar biosynthesis']		429.841	186.081	306.122	418.42	518.316	40.4366	1343.52	34626.1	1303.09	['path:pau00521 : Streptomycin biosynthesis', 'path:pau00523 : Polyketide sugar unit biosynthesis', 'path:pau00541 : O-Antigen nucleotide sugar biosynthesis']
PA1579	PA14_44080	0.407471	4.16376e-213			1051.28	819.714	69.953	548.458	858.364	1275.76	6627.73	671932	6557.77	[]		1318.74	1018.25	700.338	1051.11	1645.98	210.423	13101.5	1.03683e+06	12891	[]
PA5310	PA14_70110	0.407172	9.09521e-213			265.284	194.358	30.7158	141.444	198.286	307.324	1150.97	37775	1120.25	['path:pae00564 : Glycerophospholipid metabolism']		193.441	159.67	108.897	152.891	216.961	21.3304	1120.64	25494.4	1099.31	['path:pau00564 : Glycerophospholipid metabolism']
PA5291	PA14_69850	0.407074	1.17321e-212	betT2		733.476	468.079	8.35374	464.384	617.227	868.61	4358.14	219098	4349.78	[]		744.036	865.418	411.665	575.543	811.687	25.0898	13000.4	748949	12975.3	[]
PA3417	PA14_19900	0.407005	1.40512e-212			774.782	3425.72	0	22.1699	157.198	519.352	65435.4	1.17356e+07	65435.4	['path:pae00280 : Valine, leucine and isoleucine degradation', 'path:pae00640 : Propanoate metabolism']		343.816	1363.5	11.7724	104.273	285.768	0	20973.2	1.85913e+06	20973.2	['path:pau00280 : Valine, leucine and isoleucine degradation', 'path:pau00640 : Propanoate metabolism']
PA2413	PA14_33500	0.40694	1.66504e-212	pvdH		1111.04	3505.64	0	24.4247	96.0557	464.66	44282.5	1.22895e+07	44282.5	['path:pae00260 : Glycine, serine and threonine metabolism']		511.466	3352.05	12.7856	51.0197	287.044	0	57418.7	1.12362e+07	57418.7	['path:pau00260 : Glycine, serine and threonine metabolism']
PA4570	PA14_60480	0.406815	2.30785e-212			798.866	3059.52	0	19.4664	47.638	186.551	32037.5	9.36064e+06	32037.5	[]		449.553	979.419	26.8525	62.1149	148.242	0	8072.07	959261	8072.07	[]
PA0788	PA14_54080	0.406696	3.15285e-212			690.645	797.198	5.76748	164.744	374.529	938.232	5840.53	635525	5834.76	[]		551.94	755.034	89.0833	239.889	712.035	0	7981.71	570076	7981.71	[]
PA2795	PA14_27980	0.406638	3.66445e-212			224.748	139.649	25.8402	140.816	191.095	268.461	1430.66	19501.9	1404.82	[]		203.726	131.757	115.343	172.656	247.943	30.0466	817.142	17359.9	787.095	[]
PA2172	PA14_36500	0.40638	7.18571e-212			180.387	448.762	0	20.8329	57.9716	151.119	6515.36	201388	6515.36	[]		285.881	777.583	18.3379	89.199	235.001	0	8446.57	604635	8446.57	[]
PA2152	PA14_36730	0.406268	9.59941e-212			418.038	962.175	0	59.4302	154.525	465.135	18275.9	925780	18275.9	['path:pae00500 : Starch and sucrose metabolism']		553.083	1267.74	52.0216	221.791	601.953	0	15770.3	1.60717e+06	15770.3	['path:pau00500 : Starch and sucrose metabolism']
[truncated: 3,798 more rows]
