# Supplementary material for: Compendium-Wide Analysis of Pseudomonas aeruginosa Core and Accessory Genes Reveals Transcriptional Patterns across Strains PAO1 and PA14
Source: mSystems. 2022 Dec 21;8(1):e00342-22. doi: 10.1128/msystems.00342-22 (PMC9948736; doi:10.1128/msystems.00342-22)
Supplement: TABLE S2 [file msystems.00342-22-s0002.xlsx]

## Sheet: Legend
enriched KEGG pathway	Name of KEGG pathway
odds ratio	Odds ratio for how frequently most stable core genes are found within the KEGG pathway
p-value	P-value associated with the Fischer's exact test
num shared genes	Number of genes that are shared between the KEGG pathway and the set of most stable core genes
size gene set	Number of most stable genes
size KEGG pathway	Number of genes in the KEGG pathway
corrected p-value	Multi-test corrected p-value
-log10 adj p-value	-log10 adjusted p-value

## Sheet: Table S2
enriched KEGG pathway	odds ratio	p-value	num shared genes	size gene set	size KEGG pathway	corrected p-value	-log10 adj p-value
path:pae03010 : Ribosome	49.44	8.0532e-38	38	267	68	9.90544e-36	35.0041
path:pae00970 : Aminoacyl-tRNA biosynthesis	21.5768	4.7744e-12	14	267	90	2.93626e-10	9.53221
path:pae00020 : Citrate cycle (TCA cycle)	14.9	2.78813e-09	12	267	28	1.14314e-07	6.9419
path:pae03060 : Protein export	13.6554	9.02173e-06	7	267	18	0.000277418	3.55687
path:pae00190 : Oxidative phosphorylation	5.15192	2.12388e-05	12	267	59	0.000522474	3.28194
path:pae03018 : RNA degradation	10.5977	0.000113536	6	267	18	0.0023275	2.63311
path:pae03070 : Bacterial secretion system	3.37122	0.000413365	13	267	94	0.00726342	2.13886
path:pae03020 : RNA polymerase	57.7386	0.000473952	3	267	4	0.00728701	2.13745
path:pae00550 : Peptidoglycan biosynthesis	6.44656	0.00249173	5	267	20	0.0340537	1.46784
path:pae00230 : Purine metabolism	2.96985	0.00621889	9	267	69	0.0764924	1.11638
path:pae00052 : Galactose metabolism	19.1698	0.0139302	2	267	5	0.155765	0.807529
path:pae00480 : Glutathione metabolism	3.44466	0.0224837	5	267	33	0.230458	0.637408
path:pae00680 : Methane metabolism	3.6654	0.0335474	4	267	26	0.294738	0.530564
path:pae02025 : Biofilm formation	2.08736	0.0319025	10	267	113	0.294738	0.530564
path:pae00521 : Streptomycin biosynthesis	6.38491	0.0569464	2	267	8	0.46696	0.33072
path:pae00450 : Selenocompound metabolism	5.4717	0.0708587	2	267	9	0.484201	0.314974
path:pae00750 : Vitamin B6 metabolism	5.4717	0.0708587	2	267	9	0.484201	0.314974
path:pae00640 : Propanoate metabolism	2.4677	0.0662936	5	267	44	0.484201	0.314974
path:pae00785 : Lipoic acid metabolism	19.1015	0.097349	1	267	2	0.630207	0.200517
path:pae03440 : Homologous recombination	2.87614	0.104372	3	267	23	0.641886	0.192542
path:pae00660 : C5-Branched dibasic acid metabolism	3.47925	0.134884	2	267	14	0.754124	0.122557
path:pae00730 : Thiamine metabolism	3.47925	0.134884	2	267	13	0.754124	0.122557
path:pae02024 : Quorum sensing	1.66225	0.148587	7	267	96	0.79462	0.0998407
path:pae00030 : Pentose phosphate pathway	2.29864	0.161675	3	267	28	0.828582	0.0816644
path:pae00500 : Starch and sucrose metabolism	2.73208	0.18861	2	267	16	0.909861	0.0410249
path:pae00670 : One carbon pool by folate	2.54943	0.207123	2	267	17	0.909861	0.0410249
path:pae00900 : Terpenoid backbone biosynthesis	2.54943	0.207123	2	267	17	0.909861	0.0410249
path:pae03430 : Mismatch repair	2.54943	0.207123	2	267	17	0.909861	0.0410249
path:pae00520 : Amino sugar and nucleotide sugar metabolism	1.91364	0.226122	3	267	39	0.950581	0.0220108
path:pae00240 : Pyrimidine metabolism	1.85154	0.239577	3	267	34	0.950581	0.0220108
path:pae00260 : Glycine, serine and threonine metabolism	1.66507	0.238109	4	267	51	0.950581	0.0220108
path:pae00562 : Inositol phosphate metabolism	3.18045	0.301374	1	267	7	1	0
path:pae00040 : Pentose and glucuronate interconversions	2.72556	0.336292	1	267	8	1	0
path:pae00430 : Taurine and hypotaurine metabolism	2.72556	0.336292	1	267	8	1	0
path:pae02060 : Phosphotransferase system (PTS)	2.72556	0.336292	1	267	8	1	0
path:pae03420 : Nucleotide excision repair	2.72556	0.336292	1	267	8	1	0
path:pae00310 : Lysine degradation	1.91019	0.301189	2	267	23	1	0
path:pae00460 : Cyanoamino acid metabolism	1.90677	0.430953	1	267	11	1	0
path:pae00010 : Glycolysis / Gluconeogenesis	1.68717	0.280637	3	267	37	1	0
path:pae00250 : Alanine, aspartate and glutamate metabolism	1.68717	0.280637	3	267	37	1	0
path:pae00650 : Butanoate metabolism	1.50837	0.336185	3	267	42	1	0
path:pae00540 : Lipopolysaccharide biosynthesis	1.46763	0.411178	2	267	28	1	0
path:pae00380 : Tryptophan metabolism	1.36226	0.446021	2	267	31	1	0
path:pae03030 : DNA replication	1.3609	0.536572	1	267	15	1	0
path:pae00790 : Folate biosynthesis	1.27094	0.479688	2	267	32	1	0
path:pae00620 : Pyruvate metabolism	1.21166	0.431779	4	267	67	1	0
path:pae00051 : Fructose and mannose metabolism	1.12008	0.602751	1	267	19	1	0
path:pae00541 : O-Antigen nucleotide sugar biosynthesis	1.12008	0.602751	1	267	25	1	0
path:pae00630 : Glyoxylate and dicarboxylate metabolism	1.00179	0.582631	3	267	61	1	0
path:pae00270 : Cysteine and methionine metabolism	0.951321	0.627793	2	267	45	1	0
path:pae00340 : Histidine metabolism	0.906015	0.676572	1	267	24	1	0
path:pae04122 : Sulfur relay system	0.906015	0.676572	1	267	23	1	0
path:pae00470 : D-Amino acid metabolism	0.864662	0.692783	1	267	23	1	0
path:pae02010 : ABC transporters	0.579216	0.940469	6	267	208	1	0
path:pae00071 : Fatty acid degradation	0.575188	0.825616	1	267	34	1	0
path:pae02040 : Flagellar assembly	0.420802	0.906111	1	267	46	1	0
path:pae00920 : Sulfur metabolism	0.386144	0.923644	1	267	56	1	0
path:pae00280 : Valine, leucine and isoleucine degradation	0.378346	0.927491	1	267	51	1	0
path:pae02020 : Two-component system	0.24082	0.9995	3	267	235	1	0
path:pae00053 : Ascorbate and aldarate metabolism	0	1	0	267	7	1	0
path:pae00061 : Fatty acid biosynthesis	0	1	0	267	28	1	0
path:pae00130 : Ubiquinone and other terpenoid-quinone biosynthesis	0	1	0	267	19	1	0
path:pae00220 : Arginine biosynthesis	0	1	0	267	31	1	0
path:pae00261 : Monobactam biosynthesis	0	1	0	267	9	1	0
path:pae00281 : Geraniol degradation	0	1	0	267	17	1	0
path:pae00290 : Valine, leucine and isoleucine biosynthesis	0	1	0	267	19	1	0
path:pae00300 : Lysine biosynthesis	0	1	0	267	16	1	0
path:pae00330 : Arginine and proline metabolism	0	1	0	267	45	1	0
path:pae00332 : Carbapenem biosynthesis	0	1	0	267	2	1	0
path:pae00350 : Tyrosine metabolism	0	1	0	267	28	1	0
path:pae00360 : Phenylalanine metabolism	0	1	0	267	26	1	0
path:pae00361 : Chlorocyclohexane and chlorobenzene degradation	0	1	0	267	6	1	0
path:pae00362 : Benzoate degradation	0	1	0	267	36	1	0
path:pae00364 : Fluorobenzoate degradation	0	1	0	267	7	1	0
path:pae00400 : Phenylalanine, tyrosine and tryptophan biosynthesis	0	1	0	267	30	1	0
path:pae00401 : Novobiocin biosynthesis	0	1	0	267	5	1	0
path:pae00405 : Phenazine biosynthesis	0	1	0	267	24	1	0
path:pae00410 : beta-Alanine metabolism	0	1	0	267	20	1	0
path:pae00440 : Phosphonate and phosphinate metabolism	0	1	0	267	9	1	0
path:pae00523 : Polyketide sugar unit biosynthesis	0	1	0	267	5	1	0
path:pae00525 : Acarbose and validamycin biosynthesis	0	1	0	267	2	1	0
path:pae00561 : Glycerolipid metabolism	0	1	0	267	15	1	0
path:pae00564 : Glycerophospholipid metabolism	0	1	0	267	29	1	0
path:pae00565 : Ether lipid metabolism	0	1	0	267	3	1	0
path:pae00590 : Arachidonic acid metabolism	0	1	0	267	4	1	0
path:pae00592 : alpha-Linolenic acid metabolism	0	1	0	267	3	1	0
path:pae00600 : Sphingolipid metabolism	0	1	0	267	1	1	0
path:pae00622 : Xylene degradation	0	1	0	267	6	1	0
path:pae00623 : Toluene degradation	0	1	0	267	3	1	0
path:pae00625 : Chloroalkane and chloroalkene degradation	0	1	0	267	8	1	0
path:pae00626 : Naphthalene degradation	0	1	0	267	2	1	0
path:pae00627 : Aminobenzoate degradation	0	1	0	267	17	1	0
path:pae00633 : Nitrotoluene degradation	0	1	0	267	2	1	0
path:pae00643 : Styrene degradation	0	1	0	267	12	1	0
path:pae00740 : Riboflavin metabolism	0	1	0	267	14	1	0
path:pae00760 : Nicotinate and nicotinamide metabolism	0	1	0	267	24	1	0
path:pae00770 : Pantothenate and CoA biosynthesis	0	1	0	267	26	1	0
path:pae00780 : Biotin metabolism	0	1	0	267	21	1	0
path:pae00791 : Atrazine degradation	0	1	0	267	4	1	0
path:pae00860 : Porphyrin metabolism	0	1	0	267	52	1	0
path:pae00903 : Limonene and pinene degradation	0	1	0	267	9	1	0
path:pae00910 : Nitrogen metabolism	0	1	0	267	34	1	0
path:pae00930 : Caprolactam degradation	0	1	0	267	10	1	0
path:pae00997 : Biosynthesis of various other secondary metabolites	0	1	0	267	4	1	0
path:pae00999 : Biosynthesis of various plant secondary metabolites	0	1	0	267	4	1	0
path:pae01040 : Biosynthesis of unsaturated fatty acids	0	1	0	267	6	1	0
path:pae01053 : Biosynthesis of siderophore group nonribosomal peptides	0	1	0	267	7	1	0
path:pae02030 : Bacterial chemotaxis	0	1	0	267	48	1	0
path:pae03410 : Base excision repair	0	1	0	267	13	1	0
path:pae03450 : Non-homologous end-joining	0	1	0	267	2	1	0
path:pae01100 : Metabolic pathways		1	0	267	0	1	0
path:pae01110 : Biosynthesis of secondary metabolites		1	0	267	0	1	0
path:pae01120 : Microbial metabolism in diverse environments		1	0	267	0	1	0
path:pae01200 : Carbon metabolism		1	0	267	0	1	0
path:pae01210 : 2-Oxocarboxylic acid metabolism		1	0	267	0	1	0
path:pae01212 : Fatty acid metabolism		1	0	267	0	1	0
path:pae01220 : Degradation of aromatic compounds		1	0	267	0	1	0
path:pae01230 : Biosynthesis of amino acids		1	0	267	0	1	0
path:pae01240 : Biosynthesis of cofactors		1	0	267	0	1	0
path:pae01250 : Biosynthesis of nucleotide sugars		1	0	267	0	1	0
path:pae01501 : beta-Lactam resistance		1	0	267	0	1	0
path:pae01502 : Vancomycin resistance		1	0	267	0	1	0
path:pae01503 : Cationic antimicrobial peptide (CAMP) resistance		1	0	267	0	1	0
