# Supplementary material for: Compendium-Wide Analysis of Pseudomonas aeruginosa Core and Accessory Genes Reveals Transcriptional Patterns across Strains PAO1 and PA14
Source: mSystems. 2022 Dec 21;8(1):e00342-22. doi: 10.1128/msystems.00342-22 (PMC9948736; doi:10.1128/msystems.00342-22)
Supplement: TABLE S3 [file msystems.00342-22-s0003.xlsx]

## Sheet: Legend
enriched KEGG pathway	Name of KEGG pathway
odds ratio	Odds ratio for how frequently least stable core genes are found within the KEGG pathway
p-value	P-value associated with the Fischer's exact test
num shared genes	Number of genes that are shared between the KEGG pathway and the set of least stable core genes
size gene set	Number of least stable genes
size KEGG pathway	Number of genes in the KEGG pathway
corrected p-value	Multi-test corrected p-value
-log10 adj p-value	-log10 adjusted p-value

## Sheet: Table S3
enriched KEGG pathway	odds ratio	p-value	num shared genes	size gene set	size KEGG pathway	corrected p-value	-log10 adj p-value
path:pae00997 : Biosynthesis of various other secondary metabolites	inf	6.0763e-06	4	267	4	0.000747386	3.12646
path:pae00362 : Benzoate degradation	6.53101	4.81496e-05	9	267	36	0.0029612	2.52853
path:pae00350 : Tyrosine metabolism	6.48846	0.000341776	7	267	28	0.0140128	1.85348
path:pae00470 : D-Amino acid metabolism	6.84922	0.000718496	6	267	23	0.0220937	1.65573
path:pae00622 : Xylene degradation	9.58113	0.0325854	2	267	6	0.801601	0.0960415
path:pae00364 : Fluorobenzoate degradation	7.6634	0.0441375	2	267	7	0.904819	0.0434384
path:pae00633 : Nitrotoluene degradation	19.1015	0.097349	1	267	2	1	0
path:pae00592 : alpha-Linolenic acid metabolism	9.54887	0.142422	1	267	3	1	0
path:pae00040 : Pentose and glucuronate interconversions	6.38491	0.0569464	2	267	8	1	0
path:pae00999 : Biosynthesis of various plant secondary metabolites	6.36466	0.185253	1	267	4	1	0
path:pae00643 : Styrene degradation	4.25409	0.101441	2	267	12	1	0
path:pae00660 : C5-Branched dibasic acid metabolism	3.47925	0.134884	2	267	14	1	0
path:pae00053 : Ascorbate and aldarate metabolism	3.18045	0.301374	1	267	7	1	0
path:pae02060 : Phosphotransferase system (PTS)	2.72556	0.336292	1	267	8	1	0
path:pae00360 : Phenylalanine metabolism	2.61364	0.126218	3	267	26	1	0
path:pae00071 : Fatty acid degradation	2.56122	0.0870798	4	267	34	1	0
path:pae00261 : Monobactam biosynthesis	2.3844	0.369471	1	267	9	1	0
path:pae00440 : Phosphonate and phosphinate metabolism	2.3844	0.369471	1	267	9	1	0
path:pae00750 : Vitamin B6 metabolism	2.3844	0.369471	1	267	9	1	0
path:pae00400 : Phenylalanine, tyrosine and tryptophan biosynthesis	2.29864	0.161675	3	267	30	1	0
path:pae00780 : Biotin metabolism	2.01112	0.28236	2	267	21	1	0
path:pae00280 : Valine, leucine and isoleucine degradation	1.62932	0.249109	4	267	51	1	0
path:pae00061 : Fatty acid biosynthesis	1.46763	0.411178	2	267	28	1	0
path:pae00740 : Riboflavin metabolism	1.46588	0.512157	1	267	14	1	0
path:pae00561 : Glycerolipid metabolism	1.3609	0.536572	1	267	15	1	0
path:pae00300 : Lysine biosynthesis	1.26992	0.55977	1	267	16	1	0
path:pae00627 : Aminobenzoate degradation	1.26992	0.55977	1	267	17	1	0
path:pae00620 : Pyruvate metabolism	1.21166	0.431779	4	267	67	1	0
path:pae00281 : Geraniol degradation	1.19032	0.58181	1	267	17	1	0
path:pae00900 : Terpenoid backbone biosynthesis	1.19032	0.58181	1	267	17	1	0
path:pae00130 : Ubiquinone and other terpenoid-quinone biosynthesis	1.12008	0.602751	1	267	19	1	0
path:pae02010 : ABC transporters	1.00184	0.545421	10	267	208	1	0
path:pae00630 : Glyoxylate and dicarboxylate metabolism	1.00179	0.582631	3	267	61	1	0
path:pae00650 : Butanoate metabolism	0.975907	0.614569	2	267	42	1	0
path:pae00310 : Lysine degradation	0.906015	0.676572	1	267	23	1	0
path:pae00330 : Arginine and proline metabolism	0.90566	0.653182	2	267	45	1	0
path:pae03070 : Bacterial secretion system	0.894118	0.656325	4	267	94	1	0
path:pae02020 : Two-component system	0.851825	0.730937	10	267	235	1	0
path:pae00680 : Methane metabolism	0.792293	0.722816	1	267	26	1	0
path:pae00920 : Sulfur metabolism	0.791509	0.721109	2	267	56	1	0
path:pae00970 : Aminoacyl-tRNA biosynthesis	0.731058	0.749923	1	267	90	1	0
path:pae00030 : Pentose phosphate pathway	0.703843	0.762469	1	267	28	1	0
path:pae00540 : Lipopolysaccharide biosynthesis	0.703843	0.762469	1	267	28	1	0
path:pae00564 : Glycerophospholipid metabolism	0.678571	0.774388	1	267	29	1	0
path:pae02024 : Quorum sensing	0.668048	0.823553	3	267	96	1	0
path:pae00380 : Tryptophan metabolism	0.655043	0.785711	1	267	31	1	0
path:pae00480 : Glutathione metabolism	0.59328	0.816394	1	267	33	1	0
path:pae00520 : Amino sugar and nucleotide sugar metabolism	0.59328	0.816394	1	267	39	1	0
path:pae00230 : Purine metabolism	0.573585	0.861103	2	267	69	1	0
path:pae00010 : Glycolysis / Gluconeogenesis	0.526942	0.850603	1	267	37	1	0
path:pae00260 : Glycine, serine and threonine metabolism	0.386144	0.923644	1	267	51	1	0
path:pae00860 : Porphyrin metabolism	0.370854	0.931145	1	267	52	1	0
path:pae00190 : Oxidative phosphorylation	0.331421	0.949523	1	267	59	1	0
path:pae00020 : Citrate cycle (TCA cycle)	0	1	0	267	28	1	0
path:pae00051 : Fructose and mannose metabolism	0	1	0	267	19	1	0
path:pae00052 : Galactose metabolism	0	1	0	267	5	1	0
path:pae00220 : Arginine biosynthesis	0	1	0	267	31	1	0
path:pae00240 : Pyrimidine metabolism	0	1	0	267	34	1	0
path:pae00250 : Alanine, aspartate and glutamate metabolism	0	1	0	267	37	1	0
path:pae00270 : Cysteine and methionine metabolism	0	1	0	267	45	1	0
path:pae00290 : Valine, leucine and isoleucine biosynthesis	0	1	0	267	19	1	0
path:pae00332 : Carbapenem biosynthesis	0	1	0	267	2	1	0
path:pae00340 : Histidine metabolism	0	1	0	267	24	1	0
path:pae00361 : Chlorocyclohexane and chlorobenzene degradation	0	1	0	267	6	1	0
path:pae00401 : Novobiocin biosynthesis	0	1	0	267	5	1	0
path:pae00405 : Phenazine biosynthesis	0	1	0	267	24	1	0
path:pae00410 : beta-Alanine metabolism	0	1	0	267	20	1	0
path:pae00430 : Taurine and hypotaurine metabolism	0	1	0	267	8	1	0
path:pae00450 : Selenocompound metabolism	0	1	0	267	9	1	0
path:pae00460 : Cyanoamino acid metabolism	0	1	0	267	11	1	0
path:pae00500 : Starch and sucrose metabolism	0	1	0	267	16	1	0
path:pae00521 : Streptomycin biosynthesis	0	1	0	267	8	1	0
path:pae00523 : Polyketide sugar unit biosynthesis	0	1	0	267	5	1	0
path:pae00525 : Acarbose and validamycin biosynthesis	0	1	0	267	2	1	0
path:pae00541 : O-Antigen nucleotide sugar biosynthesis	0	1	0	267	25	1	0
path:pae00550 : Peptidoglycan biosynthesis	0	1	0	267	20	1	0
path:pae00562 : Inositol phosphate metabolism	0	1	0	267	7	1	0
path:pae00565 : Ether lipid metabolism	0	1	0	267	3	1	0
path:pae00590 : Arachidonic acid metabolism	0	1	0	267	4	1	0
path:pae00600 : Sphingolipid metabolism	0	1	0	267	1	1	0
path:pae00623 : Toluene degradation	0	1	0	267	3	1	0
path:pae00625 : Chloroalkane and chloroalkene degradation	0	1	0	267	8	1	0
path:pae00626 : Naphthalene degradation	0	1	0	267	2	1	0
path:pae00640 : Propanoate metabolism	0	1	0	267	44	1	0
path:pae00670 : One carbon pool by folate	0	1	0	267	17	1	0
path:pae00730 : Thiamine metabolism	0	1	0	267	13	1	0
path:pae00760 : Nicotinate and nicotinamide metabolism	0	1	0	267	24	1	0
path:pae00770 : Pantothenate and CoA biosynthesis	0	1	0	267	26	1	0
path:pae00785 : Lipoic acid metabolism	0	1	0	267	2	1	0
path:pae00790 : Folate biosynthesis	0	1	0	267	32	1	0
path:pae00791 : Atrazine degradation	0	1	0	267	4	1	0
path:pae00903 : Limonene and pinene degradation	0	1	0	267	9	1	0
path:pae00910 : Nitrogen metabolism	0	1	0	267	34	1	0
path:pae00930 : Caprolactam degradation	0	1	0	267	10	1	0
path:pae01040 : Biosynthesis of unsaturated fatty acids	0	1	0	267	6	1	0
path:pae01053 : Biosynthesis of siderophore group nonribosomal peptides	0	1	0	267	7	1	0
path:pae02025 : Biofilm formation	0	1	0	267	113	1	0
path:pae02030 : Bacterial chemotaxis	0	1	0	267	48	1	0
path:pae02040 : Flagellar assembly	0	1	0	267	46	1	0
path:pae03010 : Ribosome	0	1	0	267	68	1	0
path:pae03018 : RNA degradation	0	1	0	267	18	1	0
path:pae03020 : RNA polymerase	0	1	0	267	4	1	0
path:pae03030 : DNA replication	0	1	0	267	15	1	0
path:pae03060 : Protein export	0	1	0	267	18	1	0
path:pae03410 : Base excision repair	0	1	0	267	13	1	0
path:pae03420 : Nucleotide excision repair	0	1	0	267	8	1	0
path:pae03430 : Mismatch repair	0	1	0	267	17	1	0
path:pae03440 : Homologous recombination	0	1	0	267	23	1	0
path:pae03450 : Non-homologous end-joining	0	1	0	267	2	1	0
path:pae04122 : Sulfur relay system	0	1	0	267	23	1	0
path:pae01100 : Metabolic pathways		1	0	267	0	1	0
path:pae01110 : Biosynthesis of secondary metabolites		1	0	267	0	1	0
path:pae01120 : Microbial metabolism in diverse environments		1	0	267	0	1	0
path:pae01200 : Carbon metabolism		1	0	267	0	1	0
path:pae01210 : 2-Oxocarboxylic acid metabolism		1	0	267	0	1	0
path:pae01212 : Fatty acid metabolism		1	0	267	0	1	0
path:pae01220 : Degradation of aromatic compounds		1	0	267	0	1	0
path:pae01230 : Biosynthesis of amino acids		1	0	267	0	1	0
path:pae01240 : Biosynthesis of cofactors		1	0	267	0	1	0
path:pae01250 : Biosynthesis of nucleotide sugars		1	0	267	0	1	0
path:pae01501 : beta-Lactam resistance		1	0	267	0	1	0
path:pae01502 : Vancomycin resistance		1	0	267	0	1	0
path:pae01503 : Cationic antimicrobial peptide (CAMP) resistance		1	0	267	0	1	0
