# Supplementary material for: Compendium-Wide Analysis of Pseudomonas aeruginosa Core and Accessory Genes Reveals Transcriptional Patterns across Strains PAO1 and PA14
Source: mSystems. 2022 Dec 21;8(1):e00342-22. doi: 10.1128/msystems.00342-22 (PMC9948736; doi:10.1128/msystems.00342-22)
Supplement: TABLE S4 [file msystems.00342-22-s0004.xlsx]

## Sheet: Legend
PAO1 id	PAO1 gene identifier
Name	Name of gene if available
Transcriptional similarity across strains_rnaseq	Score that indicates if the PAO1 gene and its homologous PA14 gene have similar correlation profiles - if the two genes are related to the same set of core genes. Correlation coefficient comparin the correlation profile between the PAO1 gene and its PA14 homolog using RNA-seq compendia
P-value_rnaseq	P-value associated with the correlation score
label_rnaseq	Most stable if the transcriptional similarity score is in the top 5% or least stable if the score is in the bottom 5%
Transcriptional similarity across strains_array	Score that indicates if the PAO1 gene and its homologous PA14 gene have similar correlation profiles - if the two genes are related to the same set of core genes. Correlation coefficient comparin the correlation profile between the PAO1 gene and its PA14 homolog using array compendia
P-value_array	P-value associated with the correlation score
label_array	Most stable if the transcriptional similarity score is in the top 5% or least stable if the score is in the bottom 5%

## Sheet: Table S4
PAO1 id	Name	Transcriptional similarity across strains_rnaseq	P-value_rnaseq	label_rnaseq	Transcriptional similarity across strains_array	P-value_array	label_array
PA0118		0.290443	1.7715e-104		0.130299	1.18582e-21
PA1859		0.143328	5.98693e-26		0.148827	8.01978e-28
PA3190		0.257508	9.17062e-82		0.218614	8.76355e-59
PA1009		0.54995	0		0.33864	2.23119e-143	most stable
PA1065		0.329633	9.18871e-136		0.216359	1.38103e-57
PA1605		0.265521	5.31426e-87		0.171661	1.37214e-36
PA3397	fprA	0.356777	2.5159e-160		0.170579	3.82235e-36
PA5003		0.507236	0		0.244564	1.48814e-73
PA0955		0.567544	0	most stable	0.268044	1.59012e-88
PA1802	clpX	0.593957	0	most stable	0.30128	1.90649e-112
PA4556	pilE	0.146098	6.58326e-27		0.0836429	9.30143e-10	least stable
PA4946	mutL	0.621134	0	most stable	0.230186	3.82195e-65
PA3795		0.573807	0	most stable	0.279862	1.17287e-96
PA3491		0.487072	0		0.16902	1.65142e-35
PA5436		0.359143	1.38928e-162		0.139783	1.04766e-24
PA2323		0.300184	8.23997e-112		0.169126	1.49633e-35
PA3990		0.275564	7.9708e-94		0.174808	6.71497e-38
PA2902		0.295716	2.06544e-108		0.155817	2.28059e-30
PA1093		0.420064	1.01367e-227		0.22861	2.94899e-64
PA1477	ccmC	0.465345	1.03539e-285		0.243984	3.33184e-73
PA2454		0.322728	6.68315e-130		0.225882	9.77763e-63
PA2694	trx2	0.216181	1.349e-57		0.20483	1.12952e-51
PA3367		0.182658	2.36984e-41		0.092639	1.18533e-11
PA0994	cupC3	0.33889	7.26786e-144		0.135995	1.84554e-23
PA1147		0.151463	8.07591e-29		0.191425	3.09014e-45
PA0138		0.199436	4.0823e-49		0.22479	3.91829e-62
PA4200		0.178678	1.28909e-39		0.0555525	4.87963e-05	least stable
PA2984		0.274047	8.9439e-93		0.285719	7.71462e-101
PA3180		0.149792	3.23589e-28		0.145593	1.10022e-26
PA0157	triB	0.409237	4.04859e-215		0.135891	1.99403e-23
PA3789		0.21489	6.46306e-57		0.142967	8.83483e-26
PA1857		0.206692	1.06306e-52		0.135814	2.11221e-23
PA2924	hisQ	0.142626	1.04049e-25		0.200927	9.44774e-50
PA1565	pauB2	0.216168	1.36991e-57		0.110224	6.65647e-16
PA3255		0.334878	2.55323e-140		0.15049	2.03917e-28
PA3614		0.468435	5.35308e-290		0.240446	4.35683e-71
PA4912		0.257596	8.0564e-82		0.208735	1.22963e-53
PA4452		0.350266	3.295e-154		0.174223	1.18146e-37
PA5213	gcvP1	0.487731	0		0.225102	2.63768e-62
PA0464	creC	0.449385	2.92962e-264		0.0867451	2.16978e-10	least stable
PA2360	hsiA3	0.321792	4.05729e-129		0.186018	9.00562e-43
PA0630		0.334189	1.02516e-139		0.231944	3.83819e-66
PA3952		0.457195	1.29669e-274		0.272929	7.74213e-92
PA0850		0.178539	1.47939e-39		0.15725	6.6246e-31
PA0801		0.37958	6.56678e-183		0.0760234	2.67213e-08	least stable
PA0865	hpd	0.285681	5.3664e-101		0.217489	3.48125e-58
PA3851		0.215011	5.57847e-57		0.226028	8.11703e-63
PA1716	pscC	0.485243	0		0.324874	1.82846e-131	most stable
PA0212	mdcE	0.232369	1.66235e-66		0.157539	5.15422e-31
PA3187		0.264658	1.9879e-86		0.187489	1.95624e-43
PA3088		0.397786	2.73888e-202		0.16978	8.10675e-36
PA3293		0.184465	3.74108e-42		0.110504	5.62036e-16
PA3116		0.285182	1.23111e-100		0.180687	2.04823e-40
PA5524		0.289006	2.02321e-103		0.163839	1.93477e-33
PA1490		0.192782	5.98104e-46		0.162901	4.51065e-33
PA0251		0.103785	2.75657e-14	least stable	0.0537772	8.44742e-05	least stable
PA4357		0.280049	5.75078e-97		0.191028	4.71115e-45
PA1840		0.317887	6.98541e-126		0.189104	3.60567e-44
PA1674	folE2	0.334769	3.18264e-140		0.251424	9.09938e-78
PA2713		0.187514	1.59227e-43		0.117866	5.60228e-18
PA5519		0.231713	3.94288e-66		0.183915	7.82026e-42
PA1788		0.359238	1.12527e-162		0.145703	1.007e-26
PA0026	plcB	0.343884	2.36646e-148		0.240241	5.76673e-71
PA3166	pheA	0.471095	1.00406e-293		0.202046	2.68182e-50
PA1700	pcr2	0.37535	1.39722e-178		0.229511	9.19408e-65
PA5525		0.392049	4.75054e-196		0.129598	1.95413e-21
PA1684		0.259308	6.34117e-83		0.186608	4.888e-43
PA0256		0.415059	7.74174e-222		0.254404	1.22389e-79
PA2568		0.310107	1.40716e-119		0.13463	5.08935e-23
PA3954		0.133231	1.30034e-22	least stable	0.157605	4.86694e-31
PA3286		0.409643	1.39085e-215		0.183641	1.03413e-41
PA4165		0.251068	1.09446e-77		0.143089	8.02656e-26
PA0728		0.177234	5.36892e-39		0.0781604	1.07487e-08	least stable
PA4795		0.329448	1.32525e-135		0.244845	1.00554e-73
PA0769		0.430608	1.90724e-240		0.338144	6.15511e-143	most stable
PA2167		0.389025	8.24982e-193		0.274228	9.92456e-93
PA1896		0.269216	1.77476e-89		0.185006	2.55731e-42
PA4944	hfq	0.40543	8.50226e-211		0.257049	2.54498e-81
PA5425	purK	0.486758	0		0.254301	1.4212e-79
PA5305		0.327677	4.35814e-134		0.221454	2.59986e-60
PA4777	pmrB	0.359685	4.18704e-163		0.127678	7.57624e-21
PA5106		0.32244	1.16427e-129		0.199027	7.88344e-49
PA4801		0.139526	1.15586e-24		0.122299	3.02547e-19
PA5329		0.277342	4.60137e-95		0.185505	1.5304e-42
PA4350	olsB	0.366636	7.27146e-170		0.0992802	3.58113e-13
PA3393	nosD	0.440959	2.18436e-253		0.237245	3.34347e-69
PA0199	exbD1	0.264714	1.82505e-86		0.243623	5.50302e-73
PA0190		0.0745652	4.76701e-08	least stable	0.156863	9.25961e-31
PA4987		0.228755	1.86869e-64		0.124545	6.61661e-20
PA1868	xqhA	0.12667	1.4102e-20	least stable	0.240904	2.32989e-71
PA3366	amiE	0.226117	5.56333e-63		0.144219	3.28658e-26
PA3981		0.626416	0	most stable	0.334466	1.06273e-139	most stable
PA3022		0.353776	1.7304e-157		0.225135	2.52835e-62
PA1306		0.38667	2.60102e-190		0.145218	1.48521e-26
PA5043	pilN	0.365656	6.68048e-169		0.146263	6.42787e-27
PA0582	folB	0.369073	2.82653e-172		0.206698	1.31432e-52
PA3254		0.183619	8.89712e-42		0.0964387	1.64787e-12
PA1528	zipA	0.499072	0		0.192331	1.17341e-45
PA0656		0.402786	7.89987e-208		0.325395	6.64146e-132	most stable
PA0133	bauR	0.285148	1.30332e-100		0.186554	5.17264e-43
PA5399	dgcB	0.192251	1.05809e-45		0.259506	6.69631e-83
PA0800		0.23896	2.45365e-70		0.123808	1.09253e-19
PA1742	pauD2	0.343647	3.88046e-148		0.229785	6.4351e-65
PA2674		0.17079	2.69789e-36		0.105517	1.07792e-14
PA2138	ligD	0.255309	2.33103e-80		0.130326	1.16331e-21
PA1580	gltA	0.502243	0		0.282407	1.83757e-98
PA0441	dht	0.192461	8.4416e-46		0.14254	1.23476e-25
PA5089	pldB	0.277384	4.30078e-95		0.159292	1.11467e-31
PA2160		0.361776	4.03516e-165		0.236201	1.35798e-68
PA0213		0.234941	5.49773e-68		0.108874	1.49836e-15
PA0589		0.329205	2.14156e-135		0.320879	4.02931e-128	most stable
PA1636	kdpD	0.208023	2.26079e-53		0.0402245	0.00328587	least stable
PA2685	vgrG4	0.366522	9.39901e-170		0.169144	1.47073e-35
PA1824		0.333641	3.08748e-139		0.135454	2.76268e-23
PA2669		0.176266	1.38729e-38		0.247153	3.96116e-75
PA0165		0.380417	8.96216e-184		0.303871	1.88692e-114
PA1162	dapE	0.370116	2.58918e-173		0.177945	3.13146e-39
PA2858		0.40492	3.19299e-210		0.108507	1.86466e-15
PA0375	ftsX	0.395135	2.17062e-199		0.165532	4.15219e-34
PA5152		0.444341	1.02936e-257		0.225901	9.54476e-63
PA5440		0.451706	2.61968e-267		0.206312	2.05371e-52
PA4341		0.164742	7.43082e-34		0.134376	6.13735e-23
PA1964		0.438384	3.98871e-250		0.308302	6.32883e-118
PA4009		0.257861	5.44107e-82		0.0580039	2.22691e-05	least stable
PA1604		0.43958	1.22903e-251		0.141229	3.43175e-25
PA0253	hudR	0.238875	2.75511e-70		0.127792	6.99227e-21
PA0291	oprE	0.377229	1.70192e-180		0.222564	6.4876e-61
PA3301		0.412328	1.14084e-218		0.157525	5.21824e-31
PA4681		0.326072	1.01123e-132		0.182944	2.1014e-41
PA3089		0.348069	3.5413e-152		0.218493	1.01708e-58
PA3338		0.214567	9.54879e-57		0.166961	1.11733e-34
PA3674		0.274917	2.24082e-93		0.12181	4.19682e-19
PA2250	lpdV	0.331798	1.23968e-137		0.235363	4.16393e-68
PA3343	hsbD	0.397877	2.1761e-202		0.161786	1.22519e-32
PA2120		0.292189	9.02124e-106		0.201864	3.29256e-50
PA5122		0.321565	6.27176e-129		0.179176	9.25787e-40
PA0957		0.188724	4.47822e-44		0.157181	7.03379e-31
PA2812		0.307154	3.09994e-117		0.138943	1.99358e-24
PA4799		0.154306	7.34645e-30		0.162089	9.3384e-33
PA2352		0.275355	1.114e-93		0.149832	3.51272e-28
PA0344		0.460053	1.80167e-278		0.120355	1.10243e-18
PA5006		0.463892	1.03712e-283		0.158322	2.60661e-31
PA0792	prpD	0.360573	5.86011e-164		0.258914	1.61414e-82
PA4974		0.473176	1.15853e-296		0.215752	2.88827e-57
PA2493	mexE	0.214559	9.64161e-57		0.234094	2.25289e-67
PA0475		0.243503	4.77958e-73		0.111703	2.70732e-16
PA4969	cpdA	0.357207	9.81365e-161		0.0701866	2.84319e-07	least stable
PA3275		0.185688	1.06165e-42		0.160056	5.69054e-32
PA5131	pgm	0.332141	6.24272e-138		0.274035	1.34662e-92
PA1665	fha2	0.349852	7.96774e-154		0.188164	9.66576e-44
PA3496		0.447967	2.07881e-262		0.260026	3.08383e-83
PA3409	hasS	0.234521	9.61649e-68		0.156797	9.80391e-31
PA0137		0.29499	7.26521e-108		0.217496	3.45365e-58
PA0404		0.311109	2.22127e-120		0.245172	6.37512e-74
PA3333	fabH2	0.345128	1.74935e-149		0.296749	5.42923e-109
PA0917	kup	0.434709	1.61035e-245		0.131623	4.57973e-22
PA2742	rpmI	0.41289	2.55617e-219		0.302851	1.16659e-113
PA0168		0.312171	3.12248e-121		0.258488	3.03692e-82
PA1533		0.345085	1.91452e-149		0.16445	1.1126e-33
PA1524	xdhA	0.366254	1.72533e-169		0.209594	4.49238e-54
PA4905	vanB	0.111597	2.71052e-16	least stable	0.0730134	9.25099e-08	least stable
PA4427	sspB	0.318221	3.70831e-126		0.162309	7.67409e-33
PA0039		0.412563	6.11211e-219		0.283012	6.79864e-99
PA4127	hpcG	0.167168	8.0061e-35		0.0969767	1.23837e-12
PA3752		0.301172	1.43353e-112		0.192414	1.07309e-45
PA1340	aatM	0.342491	4.30479e-147		0.225831	1.04303e-62
PA1439		0.305633	4.8729e-116		0.153132	2.2411e-29
PA2857		0.325958	1.26356e-132		0.166831	1.25918e-34
PA1929		0.133028	1.50764e-22	least stable	0.135408	2.85826e-23
PA1420		0.181147	1.09156e-40		0.0463049	0.000713216	least stable
PA1653		0.100526	1.7176e-13	least stable	0.0614843	6.93215e-06	least stable
PA3537	argF	0.369437	1.22735e-172		0.241182	1.59231e-71
PA2207		0.141949	1.76838e-25		0.151498	8.8235e-29
PA4672		0.433053	1.83637e-243		0.176817	9.48983e-39
PA2567		0.306397	1.22402e-116		0.131117	6.5917e-22
PA0974		0.398797	2.1114e-203		0.151637	7.85698e-29
PA4811	fdnH	0.266879	6.6081e-88		0.0976122	8.81966e-13
PA3420		0.251004	1.19955e-77		0.176975	8.12495e-39
PA2477		0.138892	1.8789e-24		0.120068	1.3318e-18
PA4166		0.148827	7.16151e-28		0.12927	2.46651e-21
PA4123	hpcC	0.117294	7.55169e-18	least stable	0.0651482	1.89578e-06	least stable
PA2514	antC	0.200781	9.04964e-50		0.158694	1.88416e-31
PA2189		0.21001	2.19605e-54		0.160105	5.44789e-32
PA1268	lhpA	0.0829809	1.21668e-09	least stable	0.138262	3.34709e-24
PA5067	hisE	0.431101	4.72147e-241		0.255396	2.87927e-80
PA1379		0.107458	3.27084e-15	least stable	0.0921521	1.5177e-11	least stable
PA2680		0.152527	3.31043e-29		0.102828	5.00826e-14
PA3146	wbpK	0.286989	6.03047e-102		0.101999	7.98102e-14
PA1919	nrdG	0.227423	1.04285e-63		0.182402	3.64191e-41
PA2252		0.176473	1.13331e-38		0.0463092	0.000712389	least stable
PA0756		0.309201	7.41762e-119		0.147731	1.96038e-27
PA1966		0.208853	8.55828e-54		0.127025	1.19586e-20
PA2875		0.296371	6.60991e-109		0.105979	8.24232e-15
PA2337	mtlR	0.290967	7.26463e-105		0.181167	1.26582e-40
PA2375		0.260767	7.15973e-84		0.194903	7.31729e-47
PA0783	putP	0.232775	9.73572e-67		0.11102	4.10803e-16
PA5467		0.23221	2.05099e-66		0.119466	1.97767e-18
PA4010		0.328134	1.77212e-134		0.136293	1.47718e-23
PA0764	mucB	0.496355	0		0.311895	8.69225e-121
PA4390		0.465748	2.87392e-286		0.165613	3.85507e-34
PA1000	pqsE	0.276698	1.2962e-94		0.235984	1.81542e-68
PA1761		0.33725	2.07437e-142		0.209316	6.22558e-54
PA4699		0.381587	5.50212e-185		0.116853	1.07506e-17
PA3239		0.325644	2.33255e-132		0.146033	7.73236e-27
PA2150		0.298277	2.36672e-110		0.174818	6.64542e-38
PA0592	ksgA	0.363873	3.70703e-167		0.252441	2.10469e-78
PA4126		0.148543	9.04304e-28		0.214422	1.43964e-56
PA3976	thiE	0.372262	1.84069e-175		0.255285	3.38762e-80
PA1216		0.254812	4.82453e-80		0.275826	7.79931e-94
PA2999	nqrA	0.561062	0	most stable	0.204248	2.19807e-51
PA3122		0.316018	2.37463e-124		0.180012	4.02724e-40
PA1967		0.372263	1.8386e-175		0.130369	1.12742e-21
PA3611		0.382539	5.62873e-186		0.177407	5.31735e-39
PA1094	fliD	0.353421	3.73062e-157		0.289989	5.95447e-104
PA3053		0.402256	3.08155e-207		0.1635	2.62993e-33
PA0031	betC	0.208746	9.70523e-54		0.145897	8.62498e-27
PA2942		0.256036	8.02387e-81		0.188631	5.92652e-44
PA0844	plcH	0.210134	1.89713e-54		0.152563	3.61635e-29
PA2098		0.241042	1.42775e-71		0.139685	1.12961e-24
PA3623		0.55475	0	most stable	0.10095	1.43109e-13
PA3183	zwf	0.411406	1.32012e-217		0.221611	2.13791e-60
PA4368		0.401467	2.33718e-206		0.211168	7.01835e-55
PA5518		0.394051	3.26588e-198		0.132417	2.57576e-22
PA5339		0.456082	4.02351e-273		0.234348	1.6071e-67
PA3811	hscB	0.481477	0		0.202325	1.95608e-50
PA3300	fadD2	0.438863	9.90672e-251		0.249342	1.78599e-76
PA3563	fruR	0.315356	8.24383e-124		0.19856	1.32437e-48
PA0446		0.16771	4.84313e-35		0.0881882	1.08329e-10	least stable
PA4493	roxR	0.449407	2.74471e-264		0.135756	2.20575e-23
PA2441		0.179594	5.17937e-40		0.189432	2.55305e-44
PA1421	gbuA	0.197592	3.15823e-48		0.0584614	1.91706e-05	least stable
PA4479	mreD	0.467829	3.74013e-289		0.253292	6.14956e-79
PA3410	hasI	0.242719	1.41572e-72		0.256653	4.55891e-81
PA3456		0.277891	1.9e-95		0.157608	4.85445e-31
PA1378		0.227479	9.70509e-64		0.145302	1.38861e-26
PA2883		0.423999	2.03864e-232		0.280697	3.01138e-97
PA4784		0.114705	3.92952e-17	least stable	0.165617	3.83916e-34
PA5009	waaP	0.415432	2.84873e-222		0.171014	2.53375e-36
PA3955		0.29289	2.71185e-106		0.220122	1.36318e-59
PA0785	azoR1	0.18752	1.58281e-43		0.198039	2.35672e-48
PA3197		0.293621	7.72952e-107		0.176541	1.24345e-38
PA1173	napB	0.289548	8.09065e-104		0.29257	7.3527e-106
PA2203		0.249928	5.60753e-77		0.253647	3.6757e-79
PA2977	murB	0.494266	0		0.197232	5.73877e-48
PA4119	aph	0.271657	3.89822e-91		0.189235	3.14297e-44
PA1008	bcp	0.359111	1.49075e-162		0.161562	1.4958e-32
PA1835		0.176921	7.30219e-39		0.179909	4.46057e-40
PA0407	gshB	0.319107	6.89271e-127		0.169459	1.09564e-35
PA2484		0.236707	5.1604e-69		0.234646	1.0817e-67
PA1077	flgB	0.403982	3.61066e-209		0.272781	9.77479e-92
PA3102	xcpS	0.404938	3.04576e-210		0.154684	6.01204e-30
PA3777	xseA	0.436216	2.11326e-247		0.182863	2.28249e-41
PA0146		0.297564	8.24775e-110		0.183761	9.14589e-42
PA4351	olsA	0.453024	4.7381e-269		0.1382	3.50779e-24
PA5276	lppL	0.286716	9.52181e-102		0.223666	1.62211e-61
PA4074		0.150226	2.26067e-28		0.139543	1.2594e-24
PA4380	colS	0.371315	1.63941e-174		0.086543	2.38935e-10	least stable
PA1310	phnW	0.129273	2.26048e-21	least stable	0.148543	1.01144e-27
PA0083	tssB1	0.585955	0	most stable	0.245071	7.33831e-74
PA1872		0.380951	2.5145e-184		0.120151	1.26166e-18
PA2242	pslL	0.20648	1.35827e-52		0.1108	4.6962e-16
PA2658		0.274129	7.84155e-93		0.158603	2.04027e-31
PA0103		0.304069	8.13961e-115		0.139393	1.41272e-24
PA3138	uvrB	0.535636	0		0.223394	2.28729e-61
PA0755	opdH	0.248242	6.17968e-76		0.151292	1.04755e-28
PA3485	tsi3	0.352485	2.81272e-156		0.297488	1.49765e-109
PA0288	gpuA	0.119876	1.40502e-18	least stable	0.0493674	0.000307904	least stable
PA0830		0.303079	4.7962e-114		0.161073	2.31136e-32
PA2470	gtdA	0.118785	2.87241e-18	least stable	0.129978	1.49107e-21
PA2816		0.281507	5.31445e-98		0.199294	5.8626e-49
PA2544		0.300464	5.02425e-112		0.209232	6.86386e-54
PA1304		0.415302	4.03611e-222		0.148904	7.53015e-28
PA0374	ftsE	0.444321	1.09102e-257		0.218401	1.13902e-58
PA0185		0.186984	2.76892e-43		0.178496	1.81607e-39
PA3660		0.377683	5.83674e-181		0.154157	9.40992e-30
PA4682		0.423715	4.4809e-232		0.1975	4.2721e-48
PA2815		0.596162	0	most stable	0.273999	1.42673e-92
PA5551		0.322829	5.49655e-130		0.102328	6.63449e-14
PA0653		0.240028	5.72695e-71		0.133387	1.26948e-22
PA0111		0.248469	4.47784e-76		0.22299	3.80312e-61
PA4862		0.323498	1.51011e-130		0.188459	7.10072e-44
PA4458		0.389124	6.46963e-193		0.185678	1.27972e-42
PA5531	tonB1	0.509178	0		0.25243	2.13677e-78
PA2032		0.522827	0		0.247461	2.56628e-75
PA4344		0.305122	1.22549e-115		0.156529	1.23515e-30
PA3419		0.398082	1.29577e-202		0.170821	3.04033e-36
PA4566	obg	0.535568	0		0.167591	6.24083e-35
PA2111		0.293992	4.07723e-107		0.204086	2.6465e-51
PA1661	hsiH2	0.412995	1.93584e-219		0.16818	3.61332e-35
PA1831		0.297867	4.85059e-110		0.145968	8.14304e-27
PA3938		0.359622	4.8168e-163		0.361597	1.21222e-164	most stable
PA4339		0.247257	2.4941e-75		0.0970568	1.18664e-12
PA5363		0.32768	4.33411e-134		0.214865	8.43805e-57
PA3401		0.354858	1.65478e-158		0.0923886	1.34625e-11	least stable
PA3731		0.50934	0		0.212019	2.55567e-55
PA1336	aauS	0.295515	2.92687e-108		0.143708	4.92747e-26
PA1957		0.14125	3.05098e-25		0.0996788	2.8808e-13
PA3203		0.213013	6.1833e-56		0.125613	3.17897e-20
PA3302		0.328826	4.52893e-135		0.122098	3.46159e-19
PA0238		0.161436	1.46496e-32		0.21373	3.30774e-56
PA3233		0.311225	1.79422e-120		0.158743	1.80478e-31
PA4459	lptC	0.493407	0		0.295201	7.96966e-108
PA0178		0.413007	1.87028e-219		0.280349	5.31416e-97
PA3490		0.235486	2.65263e-68		0.154206	9.02644e-30
PA4219	ampO	0.339105	4.67716e-144		0.245052	7.53733e-74
PA3906		0.421114	5.7479e-229		0.189011	3.97654e-44
PA5083	dguB	0.0830217	1.19418e-09	least stable	0.0711814	1.9243e-07	least stable
PA5291	betT2	0.407074	1.17321e-212		0.134067	7.70578e-23
PA4656		0.345061	2.01247e-149		0.148458	1.08437e-27
PA3234		0.532051	0		0.296007	1.9714e-108
PA4222		0.354323	5.29299e-158		0.26304	3.33068e-85
PA5091	hutG	0.320903	2.23406e-128		0.139472	1.33066e-24
PA4476		0.572493	0	most stable	0.117749	6.04107e-18
PA2340		0.203856	2.77751e-51		0.231999	3.5715e-66
PA2940		0.132374	2.43054e-22	least stable	0.165328	5.00227e-34
PA0761	nadB	0.423417	1.01817e-231		0.105941	8.42902e-15
PA0047		0.313651	1.99602e-122		0.302637	1.71087e-113
PA3680		0.366531	9.22032e-170		0.267312	4.91131e-88
PA4586		0.0888651	7.48102e-11	least stable	0.222992	3.79216e-61
PA4442	cysN	0.498543	0		0.304698	4.28369e-115
PA3012		0.358936	2.18945e-162		0.227666	9.95514e-64
PA2500		0.292009	1.22875e-105		0.128371	4.65528e-21
PA4184	souR	0.282139	1.88163e-98		0.178421	1.95658e-39
PA5412		0.45908	3.73831e-277		0.125518	3.39448e-20
PA1193		0.367521	9.72552e-171		0.201706	3.93335e-50
PA0071	tagR1	0.504738	0		0.137821	4.6762e-24
PA0488		0.169971	5.8425e-36		0.0950668	3.38999e-12
PA0334		0.332309	4.46648e-138		0.132946	1.75193e-22
PA0487		0.306896	4.95764e-117		0.160112	5.41361e-32
PA1879		0.175574	2.72811e-38		0.200585	1.38633e-49
PA2080	kynU	0.317899	6.82614e-126		0.158186	2.93562e-31
PA1593		0.283183	3.37713e-99		0.170515	4.05769e-36
PA1452	flhA	0.370672	7.20837e-174		0.126412	1.83013e-20
PA4609	radA	0.409042	6.77178e-215		0.14781	1.83885e-27
PA5053	hslV	0.453317	1.94108e-269		0.315184	1.92072e-123	most stable
PA4850	prmA	0.444124	1.95572e-257		0.296852	4.54371e-109
PA1229		0.19371	2.19955e-46		0.199508	4.61989e-49
PA2004		0.249272	1.42892e-76		0.138693	2.41214e-24
PA2949		0.316615	7.72881e-125		0.133632	1.06119e-22
PA0247	pobA	0.0599706	1.1388e-05	least stable	0.124525	6.70775e-20
PA4495		0.303042	5.12922e-114		0.11813	4.7207e-18
PA0383		0.25364	2.66011e-79		0.0971087	1.15426e-12
PA1982	exaA	0.201207	5.60356e-50		0.169234	1.35159e-35
PA1474		0.351079	5.78207e-155		0.181841	6.41928e-41
PA0011	htrB1	0.465148	1.93321e-285		0.189567	2.21562e-44
PA4017		0.427906	3.8396e-237		0.268018	1.65511e-88
PA0831	oruR	0.338079	3.82682e-143		0.170411	4.47767e-36
PA1718	pscE	0.324774	1.26994e-131		0.2602	2.37711e-83
PA0537		0.485472	0		0.162636	5.72169e-33
PA0963	aspS	0.572509	0	most stable	0.150542	1.95223e-28
PA2916		0.190574	6.33593e-45		0.227967	6.75663e-64
PA2478		0.121451	4.94631e-19	least stable	0.107293	3.82369e-15
PA4149		0.265181	8.94765e-87		0.145185	1.52411e-26
PA0281	cysW	0.468475	4.69958e-290		0.236941	5.03088e-69
PA2603		0.238359	5.54889e-70		0.155202	3.86204e-30
PA4608		0.505628	0		0.274932	3.2443e-93
PA3751	purT	0.445401	4.42246e-259		0.194892	7.40929e-47
PA1655		0.361501	7.45224e-165		0.157765	4.23659e-31
PA1615		0.266176	1.94881e-87		0.13103	7.02012e-22
PA0854	fumC2	0.476849	6.73453e-302		0.233335	6.14576e-67
PA0511	nirJ	0.485483	0		0.325831	2.84295e-132	most stable
PA3767		0.364506	8.9321e-168		0.227719	9.30633e-64
PA0952		0.269425	1.28138e-89		0.191255	3.70183e-45
PA2489		0.17256	5.00383e-37		0.148354	1.18052e-27
PA5454	rmd	0.4579	1.45853e-275		0.123537	1.31372e-19
PA0775		0.435729	8.58853e-247		0.273489	3.19982e-92
PA2097		0.201859	2.68696e-50		0.113679	7.98817e-17
PA1256	lhpO	0.127633	7.1968e-21	least stable	0.154298	8.34471e-30
PA1577		0.268942	2.71586e-89		0.1745	9.04152e-38
PA4378	inaA	0.364777	4.85348e-168		0.144068	3.70437e-26
PA1103		0.441962	1.14956e-254		0.224641	4.73131e-62
PA2195	hcnC	0.545372	0		0.202293	2.02899e-50
PA3034		0.324956	8.91054e-132		0.255515	2.41689e-80
PA3320		0.140113	7.35867e-25		0.173097	3.48869e-37
PA2540		0.465771	2.66933e-286		0.187542	1.85089e-43
PA2702	tse2	0.360045	1.88951e-163		0.18088	1.68839e-40
PA4773		0.402063	5.06652e-207		0.263727	1.17747e-85
PA5023		0.355332	5.90669e-159		0.180136	3.55527e-40
PA0717		0.208332	1.57517e-53		0.0754285	3.42842e-08	least stable
PA1958		0.212213	1.60841e-55		0.184982	2.61953e-42
PA2059	sppB	0.209107	6.35128e-54		0.123599	1.25893e-19
PA1778	cobA	0.276568	1.59659e-94		0.119408	2.0542e-18
PA4821		0.203843	2.81881e-51		0.162547	6.19794e-33
PA0985	pyoS5	0.27681	1.08381e-94		0.331535	3.74948e-137	most stable
PA0781		0.312482	1.75256e-121		0.351346	6.30398e-155	most stable
PA2667	mvaU	0.336398	1.17465e-141		0.236389	1.05543e-68
PA4788		0.253168	5.27703e-79		0.205389	5.94731e-52
PA4454		0.408855	1.10699e-214		0.115353	2.79268e-17
PA3261		0.513188	0		0.172987	3.87529e-37
PA4771	lldD	0.297142	1.72523e-109		0.168639	2.35767e-35
PA0694	exbD2	0.255096	3.18308e-80		0.191859	1.94466e-45
PA2963		0.399316	5.64823e-204		0.173532	2.29716e-37
PA1766		0.518389	0		0.313167	8.23458e-122	most stable
PA4581	rtcR	0.329168	2.30576e-135		0.101725	9.30114e-14
PA4342		0.216599	8.10539e-58		0.113985	6.6001e-17
PA1658	hsiC2	0.579919	0	most stable	0.260387	1.79818e-83
PA3932		0.289766	5.59637e-104		0.322474	1.89081e-129	most stable
PA4461	lptB	0.513489	0		0.320809	4.61073e-128	most stable
PA1638		0.234684	7.74354e-68		0.196694	1.03585e-47
PA1235		0.278611	5.93264e-96		0.260331	1.95585e-83
PA3849		0.419955	1.3636e-227		0.170657	3.54986e-36
PA3205		0.161808	1.05119e-32		0.132836	1.89836e-22
PA0177		0.357045	1.39881e-160		0.261861	1.97383e-84
PA2205		0.145477	1.08348e-26		0.169109	1.52035e-35
PA1016		0.13267	1.95823e-22	least stable	0.189971	1.4462e-44
PA4735		0.577599	0	most stable	0.179277	8.37199e-40
PA2427		0.301688	5.72481e-113		0.285506	1.10027e-100
PA3865		0.367312	1.56496e-170		0.117077	9.31286e-18
PA1714	exsD	0.470861	2.14294e-293		0.351531	4.24006e-155	most stable
PA3997	lipB	0.58786	0	most stable	0.23366	3.99957e-67
PA2983		0.430203	5.99217e-240		0.238168	9.63605e-70
PA3806		0.562441	0	most stable	0.250158	5.5749e-77
PA1187		0.234039	1.82498e-67		0.133672	1.03024e-22
PA3193	glk	0.457565	4.1204e-275		0.198897	9.11402e-49
PA4111		0.217477	2.77252e-58		0.225786	1.10532e-62
PA1587	lpd	0.625792	0	most stable	0.32797	4.32669e-134	most stable
PA2880		0.14655	4.57225e-27		0.0781347	1.08686e-08	least stable
PA1274		0.295636	2.37445e-108		0.149406	4.98608e-28
PA2615	ftsK	0.58531	0	most stable	0.221428	2.68506e-60
PA4425		0.445686	1.89284e-259		0.241498	1.03208e-71
PA0060		0.304146	7.08902e-115		0.298942	1.17642e-110
PA0923	dinB	0.299531	2.61094e-111		0.100686	1.65626e-13
PA3415		0.316873	4.75203e-125		0.331001	1.08499e-136	most stable
PA2054	cynR	0.297721	6.26928e-110		0.167406	7.40402e-35
PA0105	coxB	0.424737	2.64086e-233		0.296422	9.60256e-109
PA3041		0.458995	4.86081e-277		0.310182	2.0335e-119
PA3303		0.312324	2.34828e-121		0.180877	1.69338e-40
PA1148	toxA	0.243474	4.97464e-73		0.195004	6.55763e-47
PA2137		0.184279	4.52849e-42		0.0896159	5.3893e-11	least stable
PA3587	metR	0.309166	7.8977e-119		0.158437	2.357e-31
PA1812	mltD	0.518295	0		0.215364	4.6195e-57
PA1312		0.240384	3.51682e-71		0.120307	1.13768e-18
PA1060		0.343144	1.10653e-147		0.106843	4.97824e-15
PA1597		0.418192	1.65411e-225		0.244895	9.38565e-74
PA1733		0.439775	6.94756e-252		0.0595094	1.35459e-05	least stable
PA0114	senC	0.416124	4.42795e-223		0.168302	3.22688e-35
PA0231	pcaD	0.290856	8.78219e-105		0.159032	1.40059e-31
PA0693	exbB2	0.189328	2.37142e-44		0.11965	1.75308e-18
PA3800		0.580477	0	most stable	0.216164	1.75054e-57
PA4992		0.277698	2.59529e-95		0.134907	4.14636e-23
PA3604	erdR	0.346878	4.39599e-151		0.179244	8.65238e-40
PA4731	panD	0.360666	4.76645e-164		0.248968	3.03869e-76
PA1018		0.0989194	4.14457e-13	least stable	0.135592	2.49208e-23
PA2381		0.383542	5.05842e-187		0.174789	6.83486e-38
PA2041		0.432868	3.11439e-243		0.182088	5.00231e-41
PA3129		0.384938	1.74208e-188		0.165814	3.20724e-34
PA4302	tadA	0.445161	9.01261e-259		0.227099	2.06272e-63
PA0803		0.192637	6.98825e-46		0.207125	8.01699e-53
PA2814		0.199688	3.08096e-49		0.131919	3.69724e-22
PA0362	fdx1	0.313472	2.78325e-122		0.199908	2.95474e-49
PA3637	pyrG	0.512905	0		0.302279	3.23528e-113
PA3425		0.193643	2.36474e-46		0.0954463	2.77962e-12
PA1087	flgL	0.319943	1.40154e-127		0.168687	2.25331e-35
PA4178	eftM	0.222821	3.64077e-61		0.178835	1.29821e-39
PA3295		0.513229	0		0.212249	1.94241e-55
PA2389	pvdR	0.346546	8.87346e-151		0.32424	6.24808e-131	most stable
PA4684		0.403043	4.07299e-208		0.0931051	9.34408e-12
PA3039		0.240136	4.93982e-71		0.14718	3.06718e-27
PA4067	oprG	0.552873	0		0.250764	2.34368e-77
PA4890	desT	0.285728	4.96468e-101		0.13756	5.6973e-24
PA3661		0.274788	2.74957e-93		0.0855817	3.76784e-10	least stable
PA3642	rnhB	0.446791	7.03182e-261		0.18563	1.34417e-42
PA0984		0.22849	2.6316e-64		0.241444	1.11135e-71
PA3169		0.357078	1.3009e-160		0.172985	3.88296e-37
PA5340		0.423262	1.56217e-231		0.239055	2.89673e-70
PA2821		0.243197	7.30978e-73		0.122051	3.57126e-19
PA0905	rsmA	0.412288	1.27068e-218		0.350079	9.4569e-154	most stable
PA2641	nuoF	0.435512	1.60569e-246		0.322324	2.52394e-129	most stable
PA4172		0.313528	2.50953e-122		0.251464	8.59662e-78
PA4092	hpaC	0.1513	9.2598e-29		0.138335	3.16608e-24
PA0012		0.266648	9.43324e-88		0.247436	2.65827e-75
PA5218		0.235181	3.99074e-68		0.107292	3.82544e-15
PA0360		0.450411	1.32388e-265		0.119223	2.31965e-18
PA4869		0.40195	6.75798e-207		0.136819	9.95553e-24
PA4603		0.128495	3.92379e-21	least stable	0.156934	8.71194e-31
PA2889	atuD	0.25524	2.57847e-80		0.206372	1.91516e-52
PA3944		0.267794	1.60925e-88		0.185034	2.48398e-42
PA2345		0.319539	3.02763e-127		0.154842	5.25415e-30
PA4925		0.467865	3.32927e-289		0.307244	4.32936e-117
PA0455	dbpA	0.361931	2.85623e-165		0.209029	8.71471e-54
PA4133		0.361871	3.26477e-165		0.20764	4.40752e-53
PA4738		0.387327	5.25192e-191		0.281712	5.74039e-98
PA3291	tli1	0.350868	9.08506e-155		0.225002	2.99348e-62
PA3315		0.224969	2.40596e-62		0.226305	5.69506e-63
PA4691		0.256809	2.57296e-81		0.272612	1.27557e-91
PA5113		0.531072	0		0.183457	1.24667e-41
PA2697		0.172224	6.90223e-37		0.216006	2.1215e-57
PA4910		0.268297	7.38947e-89		0.213643	3.67041e-56
PA2565		0.197892	2.26749e-48		0.219933	1.72084e-59
PA5456		0.553067	0		0.219385	3.39133e-59
PA1134		0.152802	2.62564e-29		0.172083	9.18158e-37
PA3588		0.117463	6.77001e-18	least stable	0.13983	1.01053e-24
PA1198		0.385257	8.03247e-189		0.231482	7.03753e-66
PA2288		0.263025	2.38105e-85		0.188355	7.91474e-44
PA4552	pilW	0.121542	4.65508e-19	least stable	0.0424461	0.00192126	least stable
PA0501	bioF	0.265523	5.30209e-87		0.18732	2.33379e-43
PA1843	metH	0.401355	3.10814e-206		0.17526	4.3327e-38
PA4041		0.288439	5.26706e-103		0.155797	2.31977e-30
PA0323		0.226168	5.21413e-63		0.199839	3.1918e-49
PA2158		0.313342	3.55032e-122		0.33441	1.18815e-139	most stable
PA1061		0.321536	6.62664e-129		0.136839	9.80469e-24
PA4920	nadE	0.309386	5.27912e-119		0.216536	1.1142e-57
PA5463		0.254287	1.03735e-79		0.181114	1.33531e-40
PA0939		0.195724	2.46172e-47		0.131011	7.11682e-22
PA1895		0.329086	2.71134e-135		0.231922	3.95211e-66
PA0169	siaD	0.190902	4.47354e-45		0.168439	2.84043e-35
PA5241	ppx	0.497215	0		0.152782	3.00784e-29
PA1283		0.274144	7.66287e-93		0.167225	8.75788e-35
PA0809		0.238306	5.96363e-70		0.138658	2.47697e-24
PA5283		0.321519	6.85658e-129		0.0924699	1.29172e-11	least stable
PA3056		0.290362	2.03597e-104		0.148588	9.75077e-28
PA3870	moaA1	0.16877	1.80415e-35		0.193872	2.23667e-46
PA2918		0.261224	3.60155e-84		0.0826517	1.46501e-09	least stable
PA0078	tssL1	0.56849	0	most stable	0.221471	2.54576e-60
PA4595		0.526039	0		0.253298	6.09258e-79
PA1433		0.228576	2.35521e-64		0.163972	1.71622e-33
PA0397		0.382778	3.17439e-186		0.185073	2.3853e-42
PA2076		0.339251	3.46585e-144		0.195406	4.23331e-47
PA0536		0.503998	0		0.24079	2.72424e-71
PA4673		0.535067	0		0.231158	1.07509e-65
PA4272	rplJ	0.679128	0	most stable	0.425104	2.58471e-233	most stable
PA3717		0.256342	5.11729e-81		0.300829	4.23248e-112
PA4733	acsB	0.429573	3.54354e-239		0.141068	3.88716e-25
PA5056	phaC1	0.517579	0		0.251561	7.47497e-78
PA1923		0.290822	9.30614e-105		0.271526	7.0375e-91
PA5391		0.202732	9.99529e-51		0.187196	2.65463e-43
PA4904	vanA	0.197585	3.18552e-48		0.129598	1.95406e-21
PA5093		0.220988	3.61708e-60		0.141968	1.93169e-25
PA2613		0.595996	0	most stable	0.252786	1.27911e-78
PA5151		0.209812	2.77358e-54		0.164409	1.15504e-33
PA5134	ctpA	0.491892	0		0.211308	5.93969e-55
PA2421		0.123412	1.32272e-19	least stable	0.143971	4.00047e-26
PA0004	gyrB	0.618165	0	most stable	0.297488	1.49981e-109
PA4330		0.262021	1.08537e-84		0.120884	7.77142e-19
PA4063		0.384161	1.13767e-187		0.367056	5.78293e-170	most stable
PA3017		0.38795	1.14803e-191		0.222818	4.71647e-61
PA1917		0.180736	1.64998e-40		0.172479	6.2964e-37
PA3167	serC	0.588411	0	most stable	0.305637	7.91489e-116
PA5186		0.253035	6.40599e-79		0.0637279	3.15988e-06	least stable
PA0287	gpuP	0.121691	4.21409e-19	least stable	0.126821	1.3777e-20
PA5311		0.240419	3.35335e-71		0.142882	9.44436e-26
PA3309		0.586668	0	most stable	0.26826	1.13845e-88
PA0278		0.139276	1.40008e-24		0.165141	5.93355e-34
PA1015		0.177067	6.32553e-39		0.142157	1.66573e-25
PA5286		0.494518	0		0.277531	5.06975e-95
PA5102		0.155983	1.74734e-30		0.152275	4.60467e-29
PA3373		0.241748	5.41351e-72		0.245184	6.27007e-74
PA2950	pfmá	0.462751	3.79557e-282		0.21921	4.20614e-59
PA2435		0.305711	4.23716e-116		0.120795	8.24096e-19
PA2174		0.333407	4.93861e-139		0.178618	1.60984e-39
PA3526	motY	0.442038	9.19881e-255		0.15691	8.89418e-31
PA0065		0.470554	5.78531e-293		0.23629	1.20638e-68
PA2492	mexT	0.196522	1.02666e-47		0.0827308	1.41313e-09	least stable
PA2789		0.136353	1.28494e-23		0.125772	2.85036e-20
PA3483		0.377637	6.49724e-181		0.236853	5.66851e-69
PA4276	secE	0.58555	0	most stable	0.421394	7.09403e-229	most stable
PA2037		0.0739492	6.1439e-08	least stable	0.268716	5.62083e-89
PA4065		0.461197	5.02239e-280		0.251103	1.4422e-77
PA1053		0.353206	5.93153e-157		0.185481	1.56736e-42
PA1157		0.34366	3.77816e-148		0.187545	1.84508e-43
PA0308		0.221474	1.97035e-60		0.188292	8.45305e-44
PA3639	accA	0.273186	3.49868e-92		0.0992729	3.59525e-13
PA2512	antA	0.2234	1.75551e-61		0.161853	1.15367e-32
PA4680		0.232813	9.26386e-67		0.237243	3.3543e-69
PA1238		0.178318	1.84153e-39		0.16504	6.50329e-34
PA0040		0.216869	5.83079e-58		0.149522	4.53368e-28
PA2247	bkdA1	0.373358	1.44971e-176		0.217489	3.48413e-58
PA1406		0.158785	1.52967e-31		0.15061	1.84562e-28
PA0195	pntAA	0.258627	1.74503e-82		0.154376	7.81113e-30
PA4829	lpd3	0.32211	2.20019e-129		0.185158	2.18735e-42
PA2795		0.406638	3.66445e-212		0.155522	2.9373e-30
PA0218		0.266076	2.27021e-87		0.128686	3.72923e-21
PA0848	ahpB	0.299526	2.63144e-111		0.150758	1.63206e-28
PA4315	mvaT	0.493123	0		0.25442	1.19495e-79
PA3441		0.243912	2.70915e-73		0.246289	1.33545e-74
PA2278	arsB	0.218075	1.33052e-58		0.14797	1.61389e-27
PA4280	birA	0.479523	9.49143e-306		0.181033	1.44797e-40
PA3165	hisC2	0.475327	1.01244e-299		0.220988	4.64778e-60
PA0796	prpB	0.397298	9.39149e-202		0.159512	9.18578e-32
PA4644		0.294902	8.4632e-108		0.25529	3.36042e-80
PA2507	catA	0.242157	3.07709e-72		0.191778	2.11877e-45
PA3461		0.413263	9.45322e-220		0.27306	6.29761e-92
PA2962	tmk	0.343259	8.70732e-148		0.193757	2.5319e-46
PA3830		0.223846	9.99278e-62		0.185051	2.44069e-42
PA3979		0.502497	0		0.188039	1.10216e-43
PA5445		0.331438	2.54005e-137		0.19843	1.52872e-48
PA1426		0.113021	1.12615e-16	least stable	0.190288	1.03315e-44
PA4317		0.527965	0		0.26652	1.6607e-87
PA1040		0.292476	5.51933e-106		0.274481	6.64234e-93
PA2321		0.280474	2.87555e-97		0.136319	1.44871e-23
PA0936	lpxO2	0.518434	0		0.200594	1.37297e-49
PA2596		0.199205	5.27624e-49		0.194161	1.63664e-46
PA2647	nuoL	0.489682	0		0.384322	1.71409e-187	most stable
PA2412		0.376557	8.26138e-180		0.296673	6.20037e-109
PA3110		0.356352	6.37186e-160		0.130698	8.90842e-22
PA4055	ribC	0.346301	1.48665e-150		0.226175	6.72562e-63
PA2756		0.407629	2.75073e-213		0.20662	1.438e-52
PA1711	exsE	0.410663	9.43018e-217		0.183059	1.869e-41
PA2088		0.243066	8.76014e-73		0.183042	1.90158e-41
PA4928		0.569805	0	most stable	0.199159	6.81131e-49
PA3605		0.291179	5.06629e-105		0.191136	4.20363e-45
PA4323		0.376333	1.39798e-179		0.173526	2.30999e-37
PA3790	oprC	0.265237	8.20833e-87		0.10729	3.83032e-15
PA4926		0.184787	2.68846e-42		0.0607582	8.88898e-06	least stable
PA0254	hudA	0.323045	3.62233e-130		0.117115	9.08828e-18
PA3837		0.334063	1.32088e-139		0.201503	4.94355e-50
PA1314		0.184714	2.89754e-42		0.168474	2.74903e-35
PA2545	xthA	0.302147	2.53035e-113		0.170048	6.30286e-36
PA3935	tauD	0.284161	6.7052e-100		0.293705	1.05054e-106
PA0049		0.266241	1.76204e-87		0.171377	1.79651e-36
PA0873	phhR	0.272568	9.28934e-92		0.117283	8.15857e-18
PA3395	nosY	0.36855	9.32154e-172		0.240343	5.01543e-71
PA4129		0.317184	2.63729e-125		0.164824	7.91956e-34
PA4878	brlR	0.323187	2.75487e-130		0.164175	1.4283e-33
PA3581	glpF	0.247553	1.64088e-75		0.204891	1.05389e-51
PA3384	phnC	0.20604	2.26076e-52		0.0760675	2.62311e-08	least stable
PA1440		0.56292	0	most stable	0.282994	7.00655e-99
PA3959		0.23973	8.60056e-71		0.144497	2.63643e-26
PA1851		0.22853	2.50002e-64		0.133562	1.11644e-22
PA4500	dppA3	0.276747	1.19923e-94		0.16248	6.58082e-33
PA0272		0.26575	3.74355e-87		0.0869286	1.98756e-10	least stable
PA4151	acoB	0.196007	1.80548e-47		0.138435	2.93617e-24
PA1906		0.173886	1.40024e-37		0.153997	1.0783e-29
PA0425	mexA	0.376147	2.16077e-179		0.165158	5.84286e-34
PA3643	lpxB	0.53469	0		0.238731	4.49233e-70
PA3161	himD	0.29721	1.53071e-109		0.169137	1.48069e-35
PA4057	nrdR	0.364762	5.01981e-168		0.250009	6.89606e-77
PA5325	sphA	0.192266	1.0407e-45		0.152543	3.67767e-29
PA2259	ptxS	0.371217	2.05595e-174		0.0936309	7.13499e-12
PA1239		0.138239	3.09077e-24		0.109657	9.37249e-16
PA2869		0.335163	1.43541e-140		0.151844	6.60667e-29
PA0539		0.169924	6.1116e-36		0.160603	3.50847e-32
PA0810		0.367134	2.34672e-170		0.177054	7.52397e-39
PA1578		0.28104	1.13971e-97		0.166158	2.34027e-34
PA4122		0.124327	7.09418e-20	least stable	0.122776	2.19641e-19
PA0907	alpA	0.28466	2.93145e-100		0.210083	2.52721e-54
PA3204	cpxR	0.268818	3.29358e-89		0.105903	8.61316e-15
PA2594		0.320977	1.93683e-128		0.279007	4.69194e-96
PA2887	atuB	0.18017	2.91083e-40		0.180622	2.18671e-40
PA4824		0.216023	1.63477e-57		0.213767	3.16643e-56
PA1877		0.352696	1.78696e-156		0.244952	8.65999e-74
PA2903	cobJ	0.302976	5.76546e-114		0.180641	2.14656e-40
PA2178		0.283519	1.93888e-99		0.289332	1.80852e-103
PA2253	ansA	0.258657	1.67043e-82		0.125339	3.83997e-20
PA2997	nqrC	0.509165	0		0.220623	7.31437e-60
PA3217	cyaB	0.400289	4.73889e-205		0.192613	8.67043e-46
PA1141		0.131929	3.35931e-22	least stable	0.269812	1.02434e-89
PA4718		0.193476	2.83235e-46		0.144721	2.20587e-26
PA0294	aguR	0.195144	4.63406e-47		0.206354	1.95751e-52
PA1181		0.366852	4.45373e-170		0.140309	6.99026e-25
PA4396		0.301603	6.6602e-113		0.135013	3.83051e-23
PA3024		0.29715	1.70211e-109		0.132337	2.73083e-22
PA3791		0.311222	1.8047e-120		0.190166	1.17579e-44
PA2981	lpxK	0.378735	4.8576e-182		0.142062	1.79499e-25
PA1130	rhlC	0.327162	1.19715e-133		0.148082	1.47408e-27
PA3808		0.481429	0		0.175437	3.64617e-38
PA3828	lptF	0.563539	0	most stable	0.178682	1.5105e-39
PA0843	plcR	0.281961	2.52049e-98		0.187855	1.33499e-43
PA1255	lhpK	0.108784	1.48757e-15	least stable	0.104446	1.99671e-14
PA4580		0.15002	2.68206e-28		0.195299	4.75701e-47
PA0124		0.318288	3.26321e-126		0.126307	1.96847e-20
PA0260	tle3	0.139053	1.66083e-24		0.162069	9.51149e-33
PA0914		0.260345	1.34679e-83		0.204127	2.52427e-51
PA2581		0.521912	0		0.232461	1.94721e-66
PA4465		0.588105	0	most stable	0.32617	1.4671e-132	most stable
PA4983		0.321538	6.6054e-129		0.214325	1.61881e-56
PA1547		0.284052	8.038e-100		0.231364	8.20868e-66
PA3201		0.44879	1.75557e-263		0.252386	2.27942e-78
PA4845	dipZ	0.302283	1.98566e-113		0.187349	2.2651e-43
PA5479	gltP	0.418596	5.52771e-226		0.133852	9.02311e-23
PA0055		0.531655	0		0.324688	2.62359e-131	most stable
PA1057	shaD	0.382081	1.68787e-185		0.167281	8.31082e-35
PA2196		0.319747	2.03471e-127		0.105404	1.15039e-14
PA2061	sppD	0.1869	3.02055e-43		0.139891	9.64085e-25
PA4007	proA	0.44711	2.70491e-261		0.263669	1.28538e-85
PA1650		0.29207	1.10604e-105		0.188027	1.11609e-43
PA5029		0.190036	1.122e-44		0.0950735	3.37827e-12
PA3568		0.365273	1.58616e-168		0.224215	8.11017e-62
PA5564	gidB	0.514551	0		0.219638	2.47904e-59
PA4031	ppa	0.499772	0		0.224242	7.83698e-62
PA5405		0.165931	2.50293e-34		0.152057	5.52645e-29
PA3013	faoB	0.490591	0		0.228153	5.31715e-64
PA1570		0.281634	4.31132e-98		0.101744	9.20143e-14
PA4852		0.621649	0	most stable	0.259754	4.62348e-83
PA1045		0.515709	0		0.143867	4.34568e-26
PA3277		0.35805	1.54174e-161		0.186146	7.8905e-43
PA5394	cls	0.45801	1.03637e-275		0.109338	1.13476e-15
PA5538	amiA	0.243999	2.40056e-73		0.248014	1.17519e-75
PA2714		0.179019	9.17939e-40		0.156655	1.10807e-30
PA0558		0.315407	7.48591e-124		0.151169	1.16009e-28
PA5567		0.275363	1.09988e-93		0.135906	1.973e-23
PA2079		0.31871	1.46568e-126		0.240714	3.02138e-71
PA2497		0.154903	4.41186e-30		0.114584	4.53507e-17
PA0474		0.126529	1.55611e-20	least stable	0.114713	4.18189e-17
PA5136		0.494555	0		0.209363	5.8869e-54
PA5514		0.338517	1.55972e-143		0.0937671	6.65176e-12
PA3675		0.227992	5.00612e-64		0.233151	7.8409e-67
PA1194		0.212004	2.0643e-55		0.160981	2.50892e-32
PA2474		0.27276	6.86006e-92		0.148298	1.23548e-27
PA4270	rpoB	0.628708	0	most stable	0.325183	1.00392e-131	most stable
PA3412		0.160336	3.89789e-32		0.0440495	0.00128441	least stable
PA3947	rocR	0.256349	5.06365e-81		0.193813	2.38416e-46
PA0829		0.136588	1.07641e-23		0.138203	3.50107e-24
PA5433		0.151131	1.06605e-28		0.0832721	1.10311e-09	least stable
PA1199		0.283981	9.0278e-100		0.148863	7.78768e-28
PA2164		0.367654	7.19359e-171		0.232109	3.09227e-66
PA5442		0.3801	1.90486e-183		0.221202	3.56088e-60
PA4190	pqsL	0.352403	3.36018e-156		0.155638	2.65883e-30
PA3747		0.503022	0		0.219531	2.82962e-59
PA0158	triC	0.524321	0		0.145023	1.73419e-26
PA4719		0.574917	0	most stable	0.244527	1.56655e-73
PA1994		0.388212	6.05087e-192		0.142865	9.56651e-26
PA1996	ppiC1	0.291113	5.66851e-105		0.219909	1.77302e-59
PA3437	folM	0.36049	7.04259e-164		0.212709	1.12215e-55
PA2960	pilZ	0.455101	8.21221e-272		0.263805	1.04629e-85
PA2904	cobI	0.258589	1.84766e-82		0.131647	4.50042e-22
PA4421		0.522914	0		0.263274	2.33769e-85
PA2481		0.326892	2.0334e-133		0.109644	9.44589e-16
PA3899	fecI	0.280627	2.24089e-97		0.269328	2.1753e-89
PA4410	ddlB	0.518059	0		0.207662	4.29583e-53
PA5120		0.288056	1.0046e-102		0.29664	6.56945e-109
PA1324		0.448701	2.29773e-263		0.293487	1.52709e-106
PA5040	pilQ	0.410299	2.46757e-216		0.154817	5.36638e-30
PA4704	cbpA	0.258446	2.28491e-82		0.142943	9.00358e-26
PA0370		0.382484	6.41607e-186		0.286393	2.51139e-101
PA1039		0.214175	1.53197e-56		0.12883	3.36971e-21
PA3285		0.391609	1.41543e-195		0.122083	3.49642e-19
PA4246	rpsE	0.669285	0	most stable	0.380923	5.88771e-184	most stable
PA4281	sbcD	0.381716	4.04077e-185		0.187736	1.51193e-43
PA4519	speC	0.372294	1.7111e-175		0.258229	4.45619e-82
PA1434		0.109952	7.37574e-16	least stable	0.127641	7.77497e-21
PA5367	pstA	0.345453	8.84497e-150		0.13826	3.35197e-24
PA2624	idh	0.581143	0	most stable	0.224711	4.3317e-62
PA5477		0.433781	2.29379e-244		0.140968	4.20131e-25
PA0305	hacB	0.262937	2.71894e-85		0.171003	2.56086e-36
PA0378		0.292087	1.0739e-105		0.160617	3.46312e-32
PA2589		0.231038	9.55334e-66		0.205945	3.13748e-52
PA1748		0.363845	3.94839e-167		0.125262	4.04717e-20
PA3950		0.441	1.93445e-253		0.134776	4.5675e-23
PA4444	mltB1	0.36518	1.9562e-168		0.172172	8.43953e-37
PA1160		0.309069	9.43891e-119		0.244588	1.43899e-73
PA0545		0.449332	3.44186e-264		0.231861	4.28281e-66
PA0381	thiG	0.584068	0	most stable	0.192246	1.28529e-45
PA1435		0.11069	4.7155e-16	least stable	0.0895502	5.56662e-11	least stable
PA2342	mtlD	0.137914	3.9553e-24		0.103539	3.34927e-14
PA4430		0.600749	0	most stable	0.334271	1.5738e-139	most stable
PA4056	ribD	0.382372	8.40723e-186		0.230082	4.37823e-65
PA4243	secY	0.662492	0	most stable	0.41733	4.4516e-224	most stable
PA4160	fepD	0.287652	1.98275e-102		0.18274	2.58625e-41
PA3307		0.405471	7.64293e-211		0.275307	1.78488e-93
PA5017	dipA	0.434829	1.14074e-245		0.229451	9.93456e-65
PA0820		0.0669838	9.42188e-07	least stable	0.249275	1.96442e-76
PA1985	pqqA	0.193739	2.13144e-46		0.227644	1.02385e-63
PA4352		0.586397	0	most stable	0.275035	2.75355e-93
PA0447	gcdH	0.236589	6.05198e-69		0.134094	7.55408e-23
PA4523		0.484553	0		0.273447	3.41928e-92
PA5347		0.270049	4.84313e-90		0.20198	2.8894e-50
PA1939		0.317871	7.19953e-126		0.0662184	1.28112e-06	least stable
PA5334	rph	0.423521	7.64693e-232		0.153783	1.29213e-29
PA0444		0.274345	5.56446e-93		0.120524	9.86251e-19
PA2808	ptrA	0.147313	2.46498e-27		0.0975616	9.06171e-13
PA5483	algB	0.50822	0		0.281905	4.18764e-98
PA4538	ndh	0.271103	9.30231e-91		0.213606	3.83698e-56
PA2925	hisM	0.104806	1.53523e-14	least stable	0.158997	1.44404e-31
PA5107	blc	0.444809	2.56842e-258		0.256138	9.71167e-81
PA1019	mucK	0.13162	4.20033e-22	least stable	0.294192	4.54761e-107
PA1750		0.530419	0		0.234089	2.26748e-67
PA4521	ampE	0.417397	1.42381e-224		0.207645	4.38425e-53
PA2760	oprQ	0.488353	0		0.227475	1.27242e-63
PA1832		0.467	5.3028e-288		0.162984	4.18659e-33
PA4012		0.330411	1.96396e-136		0.141953	1.95402e-25
PA4865	ureA	0.289058	1.85463e-103		0.330608	2.36661e-136	most stable
PA1377		0.38305	1.65131e-186		0.217148	5.28356e-58
PA0812		0.285817	4.27344e-101		0.167159	9.30547e-35
PA0321		0.0773956	1.44769e-08	least stable	0.163203	3.43674e-33
PA0298	spuB	0.402427	1.98568e-207		0.206251	2.20336e-52
PA4318		0.490989	0		0.210873	9.94908e-55
PA1680		0.325654	2.2898e-132		0.201852	3.33712e-50
PA1242	sprP	0.375359	1.37014e-178		0.192023	1.63136e-45
PA5552	glmU	0.480244	8.54205e-307		0.136746	1.05202e-23
PA0836	ackA	0.605216	0	most stable	0.33993	1.58725e-144	most stable
PA4696	ilvI	0.439335	2.50469e-251		0.185207	2.07853e-42
PA5465		0.255309	2.33052e-80		0.150149	2.70233e-28
PA1889		0.353732	1.90238e-157		0.167582	6.29551e-35
PA0852	cbpD	0.443271	2.43673e-256		0.223083	3.38312e-61
PA1192		0.415442	2.77003e-222		0.271073	1.43072e-90
PA0528		0.2217	1.48622e-60		0.146841	4.03358e-27
PA3613		0.647355	0	most stable	0.270064	6.91777e-90
PA0584	cca	0.353238	5.5356e-157		0.118441	3.85887e-18
PA2691		0.128043	5.3939e-21	least stable	0.103852	2.80281e-14
PA2122		0.278301	9.801e-96		0.0875397	1.48218e-10	least stable
PA2837		0.13213	2.90134e-22	least stable	0.141026	4.0167e-25
PA4199		0.260207	1.6545e-83		0.172363	7.03244e-37
PA0021		0.173678	1.71106e-37		0.176063	1.98364e-38
PA4217	phzS	0.340501	2.64809e-145		0.213329	5.34952e-56
PA3882		0.28389	1.05049e-99		0.167174	9.17887e-35
PA5449	wbpX	0.320642	3.68234e-128		0.183168	1.67401e-41
PA2758		0.200594	1.1166e-49		0.15106	1.2699e-28
PA4796		0.227156	1.46893e-63		0.161637	1.39899e-32
PA3531	bfrB	0.457425	6.35855e-275		0.170402	4.5156e-36
PA5156		0.257576	8.29956e-82		0.231738	5.02955e-66
PA0846		0.396873	2.74335e-201		0.147045	3.42097e-27
PA4717		0.405869	2.71397e-211		0.131465	5.13102e-22
PA3011	topA	0.542826	0		0.212703	1.13092e-55
PA3517		0.19449	9.44378e-47		0.179122	9.77018e-40
PA5522	pauA6	0.416369	2.28445e-223		0.179915	4.43375e-40
PA0595	lptD	0.580105	0	most stable	0.236361	1.09698e-68
PA1298		0.212938	6.76529e-56		0.103996	2.58161e-14
PA3117	asd	0.365454	1.0551e-168		0.159012	1.42517e-31
PA5464		0.499024	0		0.258448	3.22356e-82
PA0577	dnaG	0.422551	1.1102e-230		0.13679	1.01787e-23
PA3662		0.405889	2.57596e-211		0.244854	9.94023e-74
PA0262	vgrG2b	0.337813	6.58005e-143		0.142661	1.12313e-25
PA1833		0.436623	6.52085e-248		0.222957	3.96051e-61
PA1105	fliJ	0.405633	5.01994e-211		0.175792	2.58082e-38
PA3681		0.185084	1.97937e-42		0.0648389	2.12076e-06	least stable
PA3464		0.149464	4.2424e-28		0.118849	2.96072e-18
PA1837		0.327023	1.57227e-133		0.299577	3.8565e-111
PA2124		0.141346	2.82987e-25		0.168565	2.52516e-35
PA0110		0.288905	2.40015e-103		0.221203	3.55418e-60
PA5209		0.380128	1.78243e-183		0.189345	2.79901e-44
PA1598		0.336721	6.08834e-142		0.112723	1.44603e-16
PA3985		0.322285	1.56978e-129		0.173287	2.90579e-37
PA0353	ilvD	0.469267	3.67752e-291		0.206744	1.24689e-52
PA1801	clpP	0.47863	1.84766e-304		0.257776	8.70458e-82
PA5559	atpE	0.609397	0	most stable	0.333974	2.85605e-139	most stable
PA1362		0.179776	4.31635e-40		0.166483	1.73594e-34
PA2198		0.243597	4.19731e-73		0.119199	2.35488e-18
PA0197	tonB2	0.271084	9.58698e-91		0.202005	2.80626e-50
PA4206	mexH	0.239663	9.42711e-71		0.198562	1.32051e-48
PA3311	nbdA	0.494871	0		0.307147	5.15737e-117
PA0546	metK	0.384019	1.60081e-187		0.216307	1.47191e-57
PA1867	xphA	0.211459	3.95062e-55		0.21002	2.72125e-54
PA0510	nirE	0.386611	3.00275e-190		0.282556	1.44039e-98
PA1074	braC	0.554245	0	most stable	0.199276	5.98145e-49
PA3546	algX	0.218006	1.44772e-58		0.11443	4.99312e-17
PA2085		0.216972	5.13978e-58		0.213279	5.67739e-56
PA1124	dgt	0.527536	0		0.124612	6.31893e-20
PA0209		0.257597	8.04383e-82		0.227663	9.99116e-64
PA2992		0.313271	4.05135e-122		0.147987	1.59192e-27
PA3487	tle5	0.177756	3.2108e-39		0.162461	6.69573e-33
PA4648	cupE1	0.340883	1.20459e-145		0.334634	7.57913e-140	most stable
PA1826		0.18115	1.08877e-40		0.119772	1.61889e-18
PA1724	pscK	0.333253	6.73117e-139		0.219819	1.98248e-59
PA4602	glyA3	0.564433	0	most stable	0.222261	9.48493e-61
PA0677	hxcW	0.149556	3.93432e-28		0.0733057	8.21711e-08	least stable
PA3010		0.385189	9.48734e-189		0.113767	7.56133e-17
PA5460		0.307283	2.45122e-117		0.183277	1.4975e-41
PA1118		0.446632	1.12913e-260		0.262056	1.47164e-84
PA5352		0.171485	1.39604e-36		0.134088	7.58602e-23
PA2175		0.27355	1.96623e-92		0.318216	6.38709e-126	most stable
PA4942	hflK	0.579943	0	most stable	0.218441	1.08377e-58
PA0719		0.183922	6.52887e-42		0.120999	7.20185e-19
PA0681	hxcT	0.153955	9.8969e-30		0.0719379	1.42514e-07	least stable
PA4997	msbA	0.617545	0	most stable	0.282906	8.10167e-99
PA4576		0.487526	0		0.165472	4.38365e-34
PA2347		0.198867	7.68656e-49		0.145848	8.96869e-27
PA0997	pqsB	0.227098	1.58279e-63		0.224724	4.2604e-62
PA1739		0.166564	1.39763e-34		0.142131	1.70074e-25
PA4977	aruI	0.201743	3.06167e-50		0.205413	5.7841e-52
PA4772		0.302707	9.32731e-114		0.174161	1.25365e-37
PA0223		0.0983391	5.67765e-13	least stable	0.0597137	1.26506e-05	least stable
PA0279		0.236686	5.30613e-69		0.182962	2.06302e-41
PA4750	folP	0.582092	0	most stable	0.286453	2.26938e-101
PA0593	pdxA	0.497799	0		0.208534	1.55404e-53
PA0002	dnaN	0.57938	0	most stable	0.262523	7.27249e-85
PA4043	ispA	0.364832	4.28266e-168		0.210913	9.49041e-55
PA0550		0.33665	7.04631e-142		0.187475	1.9857e-43
PA2044		0.480873	1.04434e-307		0.179032	1.06761e-39
PA2482		0.302781	8.16913e-114		0.163493	2.64526e-33
PA4868	ureC	0.382066	1.74935e-185		0.226855	2.82036e-63
PA4235	ftnA	0.375968	3.29191e-179		0.283848	1.71571e-99
PA3145	wbpL	0.299244	4.32724e-111		0.226082	7.57106e-63
PA2162		0.381028	2.08985e-184		0.266701	1.25857e-87
PA1743		0.168222	3.00672e-35		0.12652	1.69836e-20
PA4457		0.42041	3.94498e-228		0.194716	8.97034e-47
PA5302	dadX	0.255083	3.24673e-80		0.195092	5.96111e-47
PA0875		0.277557	3.2534e-95		0.163417	2.83488e-33
PA4877		0.3717	6.75327e-175		0.375857	9.14551e-179	most stable
PA0148		0.36407	2.38118e-167		0.142102	1.73909e-25
PA3305		0.414693	2.06639e-221		0.148987	7.03713e-28
PA0411	pilJ	0.488687	0		0.244221	2.39789e-73
PA2502		0.227361	1.12903e-63		0.142859	9.6167e-26
PA1100	fliE	0.369735	6.19604e-173		0.153001	2.50292e-29
PA2394	pvdN	0.376409	1.16921e-179		0.3956	1.58139e-199	most stable
PA5554	atpD	0.66383	0	most stable	0.331904	1.79858e-137	most stable
PA4114		0.322073	2.36308e-129		0.190064	1.31047e-44
PA2666		0.318992	8.57885e-127		0.277284	7.54126e-95
PA3047		0.338026	4.2573e-143		0.232929	1.05057e-66
PA5202		0.250687	1.89153e-77		0.173448	2.49009e-37
PA4929		0.37868	5.53966e-182		0.196764	9.59513e-48
PA3694		0.344218	1.17598e-148		0.28714	7.20866e-102
PA4663	moeB	0.535708	0		0.207318	6.40495e-53
PA2637	nuoA	0.442418	3.00439e-255		0.27097	1.67941e-90
PA2467	foxR	0.345402	9.84615e-150		0.210747	1.15417e-54
PA4742	truB	0.548127	0		0.253927	2.44769e-79
PA2923	hisJ	0.152331	3.90419e-29		0.13413	7.35537e-23
PA2660		0.357432	5.99461e-161		0.261513	3.32589e-84
PA5097		0.236596	5.99405e-69		0.17694	8.41138e-39
PA4507		0.217308	3.40684e-58		0.174595	8.25172e-38
PA3621	fdxA	0.213874	2.19972e-56		0.253812	2.89182e-79
PA0399		0.286138	2.50273e-101		0.299434	4.95719e-111
PA4312		0.390041	6.78242e-194		0.109583	9.79637e-16
PA0248		0.311008	2.6759e-120		0.126787	1.41138e-20
PA0036	trpB	0.331307	3.30264e-137		0.155661	2.60738e-30
PA2838		0.121137	6.09606e-19	least stable	0.218049	1.75456e-58
PA0698		0.239167	1.85179e-70		0.154877	5.09766e-30
PA1695	pscP	0.381953	2.28968e-185		0.290106	4.88531e-104
PA2109		0.206205	1.86872e-52		0.142029	1.84102e-25
PA5065	ubiB	0.563582	0	most stable	0.186166	7.72974e-43
PA1618		0.37758	7.43608e-181		0.136511	1.25439e-23
PA3391	nosR	0.370697	6.81567e-174		0.238449	6.58713e-70
PA5119	glnA	0.465396	8.79446e-286		0.271295	1.00985e-90
PA1317	cyoA	0.319998	1.26126e-127		0.192919	6.24772e-46
PA1731		0.359308	9.63405e-163		0.128074	5.73782e-21
PA1927	metE	0.213087	5.66305e-56		0.114289	5.45452e-17
PA2055		0.172242	6.78295e-37		0.177019	7.78049e-39
PA5328	sphB	0.142335	1.3072e-25		0.102961	4.6462e-14
PA3814	iscS	0.5372	0		0.206138	2.5101e-52
PA4310	pctB	0.455329	4.08815e-272		0.203806	3.63953e-51
PA2396	pvdF	0.319203	5.74352e-127		0.318861	1.88389e-126	most stable
PA4816		0.284826	2.22438e-100		0.168904	1.84129e-35
PA1344		0.361194	1.47471e-164		0.131147	6.45491e-22
PA2553		0.396981	2.0894e-201		0.209138	7.66354e-54
PA4134		0.354244	6.2725e-158		0.234428	1.44535e-67
PA0361		0.337298	1.88346e-142		0.184282	5.37146e-42
PA1353		0.303299	3.23763e-114		0.244185	2.52099e-73
PA1443	fliM	0.516251	0		0.151621	7.95703e-29
PA0909	alpC	0.328306	1.26392e-134		0.289875	7.21518e-104
PA2979	kdsB	0.440469	9.14911e-253		0.181289	1.11925e-40
PA4652	cupE5	0.31473	2.66268e-123		0.12399	9.65974e-20
PA4363	iciA	0.217255	3.63552e-58		0.128484	4.30174e-21
PA0023	qor	0.452859	7.8317e-269		0.274227	9.93336e-93
PA1540		0.281493	5.43092e-98		0.178439	1.92161e-39
PA3909	eddB	0.374617	7.75422e-178		0.0839164	8.19824e-10	least stable
PA3941		0.328029	2.1809e-134		0.207976	2.98137e-53
PA5475		0.581456	0	most stable	0.339944	1.54402e-144	most stable
PA5058	phaC2	0.487078	0		0.289238	2.1176e-103
PA0837	slyD	0.568165	0	most stable	0.310371	1.438e-119
PA3825		0.437907	1.59059e-249		0.142205	1.60531e-25
PA0606	agtD	0.187591	1.46981e-43		0.125174	4.2996e-20
PA1819		0.377184	1.89154e-180		0.200059	2.49723e-49
PA1916		0.126245	1.89442e-20	least stable	0.183708	9.66115e-42
PA2128	cupA1	0.255422	1.97467e-80		0.157454	5.54829e-31
PA4060		0.203804	2.94992e-51		0.196734	9.91085e-48
PA0245	aroQ2	0.117725	5.71539e-18	least stable	0.102827	5.01078e-14
PA3706	wspC	0.434461	3.27537e-245		0.169763	8.2388e-36
PA3601		0.366844	4.5327e-170		0.279666	1.61131e-96
PA3778		0.245888	1.71259e-74		0.164923	7.2331e-34
PA3107	metZ	0.57429	0	most stable	0.226523	4.31117e-63
PA1186		0.135959	1.72563e-23		0.176512	1.27906e-38
PA2021		0.305504	6.1499e-116		0.137209	7.42236e-24
PA3113	trpF	0.444381	9.12411e-258		0.231802	4.62677e-66
PA2519	xylS	0.217533	2.58788e-58		0.133015	1.66617e-22
PA5562	spoOJ	0.463095	1.28508e-282		0.170054	6.26444e-36
PA3741		0.293364	1.20219e-106		0.232891	1.105e-66
PA5148		0.376557	8.2501e-180		0.245628	3.37069e-74
PA0387		0.358919	2.27424e-162		0.254445	1.15265e-79
PA2093		0.196194	1.47138e-47		0.141621	2.53087e-25
PA1122		0.316969	3.96401e-125		0.199215	6.39808e-49
PA1286		0.200954	7.4515e-50		0.21806	1.73023e-58
PA0933	ygcA	0.540586	0		0.240979	2.10247e-71
PA1473		0.263211	1.79559e-85		0.237006	4.61445e-69
PA4535		0.446168	4.51475e-260		0.248426	6.55325e-76
PA2551		0.288539	4.4513e-103		0.198199	1.97467e-48
PA2598		0.233878	2.26063e-67		0.244011	3.21018e-73
PA4163		0.467032	4.7923e-288		0.310793	6.62158e-120
PA3794		0.292143	9.76293e-106		0.201805	3.51707e-50
PA5287	amtB	0.496052	0		0.119419	2.03972e-18
PA3507		0.0862812	2.60461e-10	least stable	0.129679	1.84498e-21
PA2439		0.22458	3.94358e-62		0.217556	3.20712e-58
PA5020		0.304284	5.54039e-115		0.12887	3.27549e-21
PA4836		0.364769	4.94464e-168		0.283962	1.42131e-99
PA2558		0.190911	4.43035e-45		0.111666	2.77041e-16
PA0434		0.173814	1.50131e-37		0.13912	1.74118e-24
PA1981		0.228327	3.25024e-64		0.161796	1.21395e-32
PA1663	sfa2	0.319083	7.21572e-127		0.19606	2.07368e-47
PA1059	shaF	0.350107	4.62145e-154		0.177576	4.50162e-39
PA2429		0.146418	5.08441e-27		0.125017	4.79104e-20
PA4327		0.438776	1.27697e-250		0.160968	2.53723e-32
PA3881		0.238555	4.25197e-70		0.174259	1.14054e-37
PA2194	hcnB	0.513301	0		0.250135	5.76327e-77
PA3596		0.208464	1.34959e-53		0.158583	2.07525e-31
PA4404		0.445569	2.68722e-259		0.208799	1.14095e-53
PA3958		0.366906	3.93971e-170		0.175693	2.84222e-38
PA4588	gdhA	0.315828	3.39674e-124		0.155642	2.6498e-30
PA3433		0.158323	2.2927e-31		0.0400939	0.00338864	least stable
PA0115		0.205389	4.79117e-52		0.1215	5.16199e-19
PA0405	algH	0.389187	5.54338e-193		0.0904727	3.52607e-11	least stable
PA1760		0.526907	0		0.205093	8.35509e-52
PA1622		0.31567	4.56675e-124		0.0806505	3.60767e-09	least stable
PA1500		0.135798	1.94616e-23		0.0691437	4.25693e-07	least stable
PA4174		0.130031	1.31755e-21	least stable	0.108687	1.6746e-15
PA4792		0.12639	1.71388e-20	least stable	0.185418	1.67377e-42
PA4000	rlpA	0.458536	2.02643e-276		0.176883	8.89451e-39
PA0085	hcp1	0.662765	0	most stable	0.284697	4.21351e-100
PA0239		0.171692	1.14652e-36		0.225483	1.62447e-62
PA1913		0.3087	1.85264e-118		0.13729	6.98711e-24
PA4090		0.389217	5.15156e-193		0.160137	5.29601e-32
PA1563		0.372744	6.02571e-176		0.0740731	6.00732e-08	least stable
PA3885	tpbA	0.089525	5.40902e-11	least stable	0.148541	1.01344e-27
PA2723		0.115629	2.19048e-17	least stable	0.157986	3.496e-31
PA2177		0.45059	7.71177e-266		0.201603	4.42022e-50
PA5318		0.136523	1.13094e-23		0.043792	0.0013714	least stable
PA3380		0.205771	3.08347e-52		0.0591937	1.50488e-05	least stable
PA3256		0.499745	0		0.161784	1.22707e-32
PA0492		0.171674	1.16588e-36		0.11863	3.41426e-18
PA4393	ampG	0.458415	2.95347e-276		0.133328	1.32593e-22
PA3887	nhaP	0.347079	2.87672e-151		0.204142	2.4815e-51
PA0244		0.0907737	2.90933e-11	least stable	0.150443	2.11995e-28
PA5510		0.227694	7.35633e-64		0.159865	6.73195e-32
PA3060	pelE	0.217141	4.18259e-58		0.19542	4.17126e-47
PA1222		0.278891	3.77291e-96		0.139694	1.12183e-24
PA2969	plsX	0.4275	1.19976e-236		0.178155	2.54495e-39
PA0891		0.402257	3.07961e-207		0.139261	1.56339e-24
PA3864	dauR	0.237091	3.0796e-69		0.0977569	8.16086e-13
PA1416		0.197313	4.29956e-48		0.0982208	6.35894e-13
PA3771		0.148716	7.84536e-28		0.133603	1.08333e-22
PA3812	iscA	0.486767	0		0.24873	4.25998e-76
PA0697		0.270574	2.13237e-90		0.139965	9.11182e-25
PA0601	agtR	0.381992	2.08651e-185		0.182098	4.9542e-41
PA5466		0.271452	5.38445e-91		0.124293	7.85672e-20
PA0336	ygdP	0.512333	0		0.193986	1.97719e-46
PA1450		0.430457	2.9232e-240		0.0865255	2.40928e-10	least stable
PA3046		0.417268	2.01644e-224		0.183594	1.08505e-41
PA0840		0.370519	1.02566e-173		0.17441	9.86543e-38
PA0127		0.194489	9.45642e-47		0.0872933	1.66876e-10	least stable
PA2900		0.388756	1.59403e-192		0.202115	2.48011e-50
PA1823	nudC	0.540145	0		0.297357	1.88544e-109
PA1414		0.459261	2.12306e-277		0.248957	3.08651e-76
PA2612	serS	0.555237	0	most stable	0.263924	8.73479e-86
PA2001	atoB	0.401812	9.64692e-207		0.202441	1.71616e-50
PA0668	tyrZ	0.368866	4.53388e-172		0.203411	5.71099e-51
PA4956	rhdA	0.408696	1.6796e-214		0.206536	1.58551e-52
PA0189		0.181137	1.10302e-40		0.148198	1.34044e-27
PA3652	uppS	0.481716	0		0.260764	1.02239e-83
PA2642	nuoG	0.447768	3.7764e-262		0.359654	8.98391e-163	most stable
PA2934	cif	0.119834	1.4437e-18	least stable	0.202114	2.48307e-50
PA2348		0.146585	4.44335e-27		0.166557	1.62156e-34
PA1063		0.256985	1.9856e-81		0.153795	1.27961e-29
PA5423		0.425823	1.29276e-234		0.191212	3.87559e-45
PA4833		0.289111	1.69455e-103		0.147307	2.76589e-27
PA0950		0.377061	2.52424e-180		0.230481	2.60107e-65
PA1132		0.280286	3.90798e-97		0.143367	6.44752e-26
PA4758	carA	0.465982	1.36374e-286		0.239082	2.79058e-70
PA1607		0.20063	1.07234e-49		0.135749	2.21683e-23
PA0252		0.20658	1.21039e-52		0.123003	1.88409e-19
PA3014	faoA	0.51768	0		0.205334	6.33922e-52
PA4300	tadC	0.354085	8.86723e-158		0.257651	1.04678e-81
PA0348		0.0815642	2.31633e-09	least stable	0.159353	1.0567e-31
PA1221		0.196838	7.25715e-48		0.199526	4.52584e-49
PA0534	pauB1	0.204088	2.13085e-51		0.117367	7.72592e-18
PA4019	ubiX	0.441375	6.43825e-254		0.15752	5.24132e-31
PA1251		0.341143	7.02778e-146		0.240037	7.61531e-71
PA3520		0.300215	7.79556e-112		0.198006	2.44262e-48
PA0971	tolA	0.476309	3.99782e-301		0.205882	3.37155e-52
PA3352		0.494448	0		0.248552	5.4828e-76
PA2292		0.094185	5.12274e-12	least stable	0.167396	7.47454e-35
PA5346	sadB	0.533069	0		0.192033	1.6147e-45
PA0346		0.125446	3.29244e-20	least stable	0.13484	4.35692e-23
PA3988	lptE	0.40497	2.80367e-210		0.267598	3.16275e-88
PA4073		0.0482737	0.000412713	least stable	0.0931536	9.11486e-12
PA1746		0.447058	3.16271e-261		0.235794	2.34053e-68
PA0941		0.319039	7.83679e-127		0.16347	2.70224e-33
PA3137		0.356753	2.65479e-160		0.132634	2.19919e-22
PA4030		0.326177	8.24184e-133		0.157433	5.65115e-31
PA2393		0.38645	4.44422e-190		0.360964	4.94857e-164	most stable
PA2663	ppyR	0.264007	5.3592e-86		0.225158	2.45637e-62
PA4364		0.212781	8.16745e-56		0.113208	1.07035e-16
PA3294	vgrG4a	0.208051	2.18665e-53		0.168816	1.99769e-35
PA1086	flgK	0.50463	0		0.161576	1.47727e-32
PA2850	ohr	0.231058	9.3068e-66		0.117584	6.72053e-18
PA1211		0.205887	2.69633e-52		0.153162	2.18446e-29
PA1104	fliI	0.520448	0		0.232127	3.02047e-66
PA2126	cgrC	0.425195	7.40998e-234		0.225419	1.76279e-62
PA1865		0.35479	1.91686e-158		0.0830567	1.21762e-09	least stable
PA4324		0.368501	1.04249e-171		0.226654	3.64784e-63
PA0951		0.306044	2.3214e-116		0.209559	4.68028e-54
PA0863		0.208684	1.04347e-53		0.0954381	2.79159e-12
PA5441		0.564221	0	most stable	0.171563	1.50612e-36
PA4169		0.195046	5.15604e-47		0.163308	3.12636e-33
PA2978	ptpA	0.452183	6.14869e-268		0.109826	8.46554e-16
PA0156	triA	0.402833	6.99356e-208		0.207184	7.48494e-53
PA0194		0.189692	1.61374e-44		0.153993	1.08183e-29
PA4233		0.444494	6.53193e-258		0.0961977	1.8719e-12
PA1457	cheZ	0.514789	0		0.250436	3.74963e-77
PA4947	amiB	0.486434	0		0.256298	7.68148e-81
PA4158	fepC	0.214808	7.13189e-57		0.18666	4.63235e-43
PA1682		0.262362	6.48489e-85		0.21433	1.60836e-56
PA3063	pelB	0.284507	3.77659e-100		0.191507	2.83144e-45
PA4355	pyeM	0.165379	4.15161e-34		0.201723	3.86059e-50
PA2845		0.134141	6.65798e-23	least stable	0.0787452	8.34235e-09	least stable
PA5047		0.510546	0		0.177167	6.73423e-39
PA3907		0.431316	2.56911e-241		0.19345	3.52517e-46
PA3062	pelC	0.164827	6.87366e-34		0.19752	4.17956e-48
PA0063		0.327694	4.21409e-134		0.126833	1.36644e-20
PA5130		0.474989	3.07643e-299		0.275095	2.50303e-93
PA3942	tesB	0.409592	1.59064e-215		0.242693	1.99135e-72
PA2804		0.208172	1.89793e-53		0.0765336	2.15473e-08	least stable
PA2657	carR	0.296174	9.32073e-109		0.150316	2.35494e-28
PA3798		0.371407	1.32539e-174		0.121195	6.32099e-19
PA2939		0.444693	3.62635e-258		0.240464	4.24908e-71
PA0714		0.291161	5.22062e-105		0.205693	4.192e-52
PA2380		0.264739	1.75678e-86		0.160372	4.30148e-32
PA1961		0.150371	2.005e-28		0.0761034	2.58369e-08	least stable
PA0437	codA	0.341432	3.86537e-146		0.16923	1.35688e-35
PA1959	bacA	0.383048	1.65988e-186		0.204529	1.59511e-51
PA5208		0.489102	0		0.304663	4.56559e-115
PA1727	mucR	0.496481	0		0.108704	1.65753e-15
PA3518		0.246931	3.95145e-75		0.175688	2.85842e-38
PA2267		0.287288	3.64922e-102		0.150595	1.86825e-28
PA5123		0.38143	8.00959e-185		0.117718	6.16331e-18
PA5385	cdhB	0.150117	2.47352e-28		0.256694	4.28995e-81
PA3559		0.412688	4.38375e-219		0.229895	5.58052e-65
PA4958		0.479435	1.27083e-305		0.227595	1.0905e-63
PA1503		0.0853427	4.06144e-10	least stable	0.116194	1.63767e-17
PA2621	clpS	0.551433	0		0.294382	3.27772e-107
PA0459		0.4525	2.34443e-268		0.273466	3.31678e-92
PA5529		0.431477	1.62423e-241		0.0782027	1.05541e-08	least stable
PA4205	mexG	0.231438	5.65943e-66		0.211005	8.50905e-55
PA4687	hitA	0.501186	0		0.172152	8.59921e-37
PA4924		0.259693	3.5709e-83		0.0890166	7.23405e-11	least stable
PA3493		0.353735	1.88944e-157		0.162288	7.815e-33
PA0057		0.160934	2.29113e-32		0.0938406	6.40445e-12
PA0150		0.319813	1.79465e-127		0.143633	5.22761e-26
PA0413	chpA	0.505462	0		0.218232	1.4012e-58
PA3215		0.282231	1.62006e-98		0.161576	1.4773e-32
PA4914	amaR	0.251726	4.24827e-78		0.119621	1.78716e-18
PA0211	mdcD	0.230674	1.53828e-65		0.191108	4.33053e-45
PA1617		0.329743	7.38797e-136		0.176043	2.02154e-38
PA0973	oprL	0.520351	0		0.300823	4.27854e-112
PA1244		0.137395	5.86061e-24		0.0465768	0.000663229	least stable
PA5507		0.284562	3.44919e-100		0.105471	1.10641e-14
PA4610		0.451699	2.67117e-267		0.261839	2.03931e-84
PA2739	pheT	0.261611	2.01165e-84		0.166224	2.20201e-34
PA2113	opdO	0.301932	3.70985e-113		0.150547	1.94395e-28
PA2652		0.43596	4.42351e-247		0.0637154	3.17392e-06	least stable
PA4238	rpoA	0.648107	0	most stable	0.449256	1.3345e-263	most stable
PA1056	shaC	0.399334	5.39808e-204		0.195505	3.8008e-47
PA5110	fbp	0.411609	7.70113e-218		0.211144	7.21853e-55
PA2905	cobH	0.250622	2.0762e-77		0.159378	1.03396e-31
PA4376	pncB2	0.359513	6.1228e-163		0.169273	1.30415e-35
PA1677		0.405786	3.3695e-211		0.251446	8.81091e-78
PA4806		0.179063	8.78762e-40		0.112453	1.70781e-16
PA3515		0.253307	4.31555e-79		0.13278	1.97778e-22
PA2213		0.157447	4.92017e-31		0.175649	2.9688e-38
PA4418	ftsI	0.51189	0		0.203162	7.57434e-51
PA4075		0.378264	1.47983e-181		0.156966	8.46846e-31
PA3683		0.353713	1.98353e-157		0.197483	4.35225e-48
PA4565	proB	0.383749	3.07144e-187		0.234608	1.13838e-67
PA2944	cobN	0.323635	1.15891e-130		0.13926	1.56479e-24
PA3119		0.242805	1.25752e-72		0.144158	3.45152e-26
PA2725		0.446462	1.87369e-260		0.172356	7.0829e-37
PA1830		0.497009	0		0.257559	1.19922e-81
PA2254	pvcA	0.0531566	0.000100432	least stable	0.12519	4.25389e-20
PA4313		0.424443	5.96933e-233		0.189647	2.0349e-44
PA4561	ribF	0.44346	1.39308e-256		0.239828	1.01268e-70
PA4467		0.400865	1.08808e-205		0.312566	2.50921e-121
PA4876	osmE	0.548393	0		0.284145	1.05e-99
PA3707	wspB	0.434677	1.76373e-245		0.192242	1.29006e-45
PA4251	rplE	0.544969	0		0.315115	2.1843e-123	most stable
PA5109		0.42704	4.34426e-236		0.217806	2.36169e-58
PA0818		0.210941	7.30138e-55		0.148575	9.85692e-28
PA2552		0.430664	1.62512e-240		0.204332	1.99676e-51
PA3322		0.291564	2.62658e-105		0.139524	1.27817e-24
PA4599	mexC	0.187196	2.21987e-43		0.0765043	2.18161e-08	least stable
PA5523		0.33032	2.35082e-136		0.20172	3.87373e-50
PA1756	cysH	0.444763	2.9439e-258		0.258227	4.47101e-82
PA0024	hemF	0.45114	1.45662e-266		0.260157	2.53413e-83
PA5420	purU2	0.236769	4.74617e-69		0.304075	1.31095e-114
PA1142		0.21254	1.08973e-55		0.142157	1.666e-25
PA5227		0.332122	6.48841e-138		0.239587	1.40613e-70
PA0669		0.0871532	1.71651e-10	least stable	0.11218	2.02104e-16
PA4328		0.584078	0	most stable	0.308889	2.16698e-118
PA5289		0.33451	5.36954e-140		0.174332	1.06388e-37
PA3845		0.287833	1.46185e-102		0.16333	3.06522e-33
PA2191	exoY	0.392927	5.3761e-197		0.199441	4.97311e-49
PA0802		0.26952	1.10445e-89		0.351802	2.37349e-155	most stable
PA4100		0.135861	1.85595e-23		0.143811	4.5418e-26
PA0503		0.316055	2.21519e-124		0.14022	7.48682e-25
PA2677		0.275548	8.18523e-94		0.130414	1.09165e-21
PA1301		0.405428	8.52886e-211		0.311495	1.81872e-120
PA5397		0.218998	4.26906e-59		0.352475	5.58881e-156	most stable
PA3071		0.405704	4.16427e-211		0.170881	2.87419e-36
PA3805	pilF	0.489921	0		0.246483	1.0171e-74
PA2485		0.255535	1.67351e-80		0.277138	9.53316e-95
PA1149		0.141968	1.74259e-25		0.0487102	0.000370205	least stable
PA3690		0.215753	2.26921e-57		0.105117	1.35783e-14
PA3709		0.259607	4.05716e-83		0.172216	8.09234e-37
PA2792		0.33584	3.64145e-141		0.252104	3.42173e-78
PA5166	dctD	0.37587	4.13449e-179		0.14602	7.8113e-27
PA4207	mexI	0.230329	2.41354e-65		0.171807	1.19402e-36
PA0043		0.26461	2.14009e-86		0.185481	1.56774e-42
PA1318	cyoB	0.342878	1.92362e-147		0.1933	4.14491e-46
PA0557		0.235249	3.64232e-68		0.120975	7.31436e-19
PA1553	ccoO1	0.533526	0		0.256661	4.50383e-81
PA1976	ercS'	0.239482	1.20646e-70		0.132734	2.04495e-22
PA2964	pabC	0.355019	1.165e-158		0.182137	4.76244e-41
PA2689		0.102222	6.67772e-14	least stable	0.20751	5.12774e-53
PA5190		0.30162	6.46609e-113		0.159167	1.24478e-31
PA0720		0.223628	1.3157e-61		0.111712	2.69222e-16
PA3854		0.258141	3.59073e-82		0.15316	2.18717e-29
PA2936		0.133528	1.04518e-22	least stable	0.211411	5.25957e-55
PA5049	rpmE	0.511212	0		0.267182	6.00613e-88
PA3602		0.31721	2.51261e-125		0.177873	3.35989e-39
PA5409		0.424159	1.31198e-232		0.244366	1.96004e-73
PA1360		0.235814	1.71064e-68		0.103462	3.49925e-14
PA3577		0.167131	8.27949e-35		0.224571	5.17281e-62
PA3644	lpxA	0.554069	0	most stable	0.285798	6.75984e-101
PA4584		0.177147	5.84528e-39		0.0991405	3.86413e-13
PA3528	rnt	0.438689	1.64075e-250		0.157645	4.70282e-31
PA2585	uvrC	0.495362	0		0.270042	7.15829e-90
PA0093	tse6	0.457166	1.41521e-274		0.122495	2.65275e-19
PA0814		0.129107	2.54321e-21	least stable	0.23565	2.83963e-68
PA1462		0.319459	3.52311e-127		0.201311	6.13409e-50
PA2595		0.142699	9.82362e-26		0.191788	2.09705e-45
PA2800	vacJ	0.450305	1.82235e-265		0.202265	2.09383e-50
PA5565	gidA	0.571783	0	most stable	0.185694	1.25845e-42
PA4071		0.117676	5.90054e-18	least stable	0.188596	6.15154e-44
PA3566		0.263103	2.11438e-85		0.198907	9.01267e-49
PA3927		0.23758	1.59086e-69		0.0942252	5.25054e-12
PA3628		0.226499	3.41573e-63		0.141902	2.03232e-25
PA5234		0.351069	5.89722e-155		0.0725943	1.09554e-07	least stable
PA2517	xylY	0.178624	1.35954e-39		0.15632	1.47989e-30
PA3782		0.307458	1.78466e-117		0.225129	2.54856e-62
PA2449	gcsR	0.244498	1.19689e-73		0.161506	1.57242e-32
PA3748		0.514223	0		0.186121	8.09773e-43
PA5371		0.343637	3.9561e-148		0.116627	1.24204e-17
PA2554		0.423774	3.8063e-232		0.238932	3.42406e-70
PA0934	relA	0.442488	2.44577e-255		0.195893	2.49107e-47
PA1478		0.241942	4.14313e-72		0.237387	2.76222e-69
PA5126		0.311351	1.42101e-120		0.184358	4.96995e-42
PA1361	norM	0.356992	1.57299e-160		0.213407	4.87405e-56
PA3735	thrC	0.570537	0	most stable	0.182071	5.08912e-41
PA2269		0.185716	1.03167e-42		0.2267	3.43671e-63
PA4639		0.350006	5.74242e-154		0.242988	1.32525e-72
PA1159		0.469766	7.38036e-292		0.292175	1.4464e-105
PA3594		0.225214	1.76182e-62		0.135296	3.10703e-23
PA5309	pauB4	0.184896	2.40244e-42		0.139429	1.3745e-24
PA1109		0.251724	4.25511e-78		0.231058	1.22573e-65
PA4814	fadH2	0.221451	2.02788e-60		0.101418	1.10332e-13
PA5135		0.341222	5.97515e-146		0.24034	5.03384e-71
PA0009	glyQ	0.547041	0		0.244145	2.66572e-73
PA5549	glmS	0.273533	2.0207e-92		0.148611	9.5668e-28
PA2270		0.215323	3.82608e-57		0.248556	5.45289e-76
PA4332	sadC	0.394476	1.12906e-198		0.0826647	1.45636e-09	least stable
PA2204		0.513006	0		0.287947	1.86053e-102
PA5217		0.360281	1.11956e-163		0.187215	2.60253e-43
PA3288		0.28462	3.132e-100		0.103239	3.97093e-14
PA3260		0.223658	1.26738e-61		0.2412	1.55291e-71
PA1969		0.379	2.59343e-182		0.166543	1.64228e-34
PA2651		0.32584	1.59208e-132		0.19848	1.44698e-48
PA3744	rimM	0.580815	0	most stable	0.325631	4.19319e-132	most stable
PA1666	lip2	0.362422	9.54319e-166		0.224457	5.97358e-62
PA3726		0.321918	3.18164e-129		0.175055	5.28476e-38
PA5560	atpB	0.592155	0	most stable	0.339368	5.03129e-144	most stable
PA4938	purA	0.526715	0		0.151883	6.3929e-29
PA0590	apaH	0.447719	4.38074e-262		0.189268	3.03508e-44
PA5304	dadA	0.320969	1.96793e-128		0.220877	5.33591e-60
PA4144		0.194111	1.42361e-46		0.211165	7.04026e-55
PA2222		0.153892	1.0439e-29		0.0282529	0.0389867	least stable
PA3252		0.214648	8.65349e-57		0.216008	2.1154e-57
PA3280	oprO	0.3267	2.96476e-133		0.0451507	0.000966846	least stable
PA3803	gcpE	0.593252	0	most stable	0.299315	6.11287e-111
PA1165	pcpS	0.34905	4.40411e-153		0.121722	4.45193e-19
PA3020		0.520583	0		0.122328	2.96772e-19
PA3236	betX	0.227007	1.77977e-63		0.304455	6.62818e-115
PA1455	fliA	0.334828	2.8221e-140		0.259781	4.44144e-83
PA2974		0.442102	7.62946e-255		0.235309	4.47509e-68
PA4700	mrcB	0.47031	1.27267e-292		0.13494	4.04433e-23
PA5535		0.336009	2.58738e-141		0.320726	5.40149e-128	most stable
PA4916	nrtR	0.34212	9.29878e-147		0.136253	1.5219e-23
PA0050		0.385136	1.07877e-188		0.182636	2.87298e-41
PA2217		0.119872	1.40797e-18	least stable	0.0787083	8.47744e-09	least stable
PA0898	aruD	0.336553	8.58112e-142		0.235744	2.50292e-68
PA2953		0.485449	0		0.228757	2.43831e-64
PA3045	rocA2	0.212382	1.31562e-55		0.155316	3.50456e-30
PA3866		0.168587	2.1388e-35		0.212348	1.72626e-55
PA2844		0.253378	3.89083e-79		0.164206	1.38863e-33
PA4003	pbpA	0.641365	0	most stable	0.199698	3.73666e-49
PA1506		0.216202	1.31477e-57		0.148758	8.48603e-28
PA0533		0.357648	3.72938e-161		0.176035	2.03807e-38
PA3474		0.192639	6.97783e-46		0.105307	1.21689e-14
PA3688		0.366658	6.90548e-170		0.296157	1.51893e-108
PA3470		0.151953	5.36211e-29		0.189397	2.64957e-44
PA1090		0.316352	1.26711e-124		0.138775	2.26579e-24
PA2000	dchB	0.357695	3.36426e-161		0.170198	5.47126e-36
PA3231		0.293261	1.4344e-106		0.249039	2.74721e-76
PA0107		0.305696	4.34853e-116		0.34316	2.00597e-147	most stable
PA2591	vqsR	0.456489	1.14631e-273		0.174862	6.36909e-38
PA3787		0.247271	2.44589e-75		0.215175	5.80517e-57
PA4180		0.397327	8.7374e-202		0.184702	3.49247e-42
PA3312		0.293974	4.20631e-107		0.135462	2.74652e-23
PA3824	queA	0.396656	4.74646e-201		0.208039	2.7691e-53
PA1196	ddaR	0.461247	4.29253e-280		0.28662	1.71686e-101
PA1728		0.463396	4.96541e-283		0.263601	1.42633e-85
PA4879		0.507025	0		0.189721	1.88145e-44
PA3258		0.365983	3.19074e-169		0.0942069	5.30052e-12
PA0018	fmt	0.335468	7.74623e-141		0.231538	6.54327e-66
PA0569		0.167269	7.28565e-35		0.168113	3.84628e-35
PA4343		0.190871	4.6214e-45		0.294206	4.43346e-107
PA1189		0.171524	1.34505e-36		0.147715	1.98718e-27
PA1945		0.268067	1.05573e-88		0.109721	9.01824e-16
PA3797		0.362145	1.77184e-165		0.152649	3.36504e-29
PA3268		0.459364	1.54179e-277		0.169671	8.97655e-36
PA5569	rnpA	0.508329	0		0.288457	7.89728e-103
PA4553	pilX	0.181313	9.23779e-41		0.080077	4.65266e-09	least stable
PA1309		0.291356	3.74852e-105		0.0945377	4.46519e-12
PA4820		0.124088	8.35279e-20	least stable	0.201926	3.0682e-50
PA0608		0.426773	9.14956e-236		0.172548	5.8966e-37
PA0113		0.248652	3.45417e-76		0.217797	2.38994e-58
PA2349		0.176838	7.92182e-39		0.127448	8.89772e-21
PA0504	bioD	0.286493	1.38304e-101		0.12809	5.67549e-21
PA0102		0.277971	1.66883e-95		0.116689	1.19372e-17
PA3689		0.322452	1.13733e-129		0.141028	4.01063e-25
PA0067	prlC	0.463154	1.06652e-282		0.195134	5.69765e-47
PA3173		0.343405	6.43031e-148		0.211878	3.02284e-55
PA4097		0.22839	2.99499e-64		0.149215	5.83342e-28
PA3929	cioB	0.37119	2.18743e-174		0.19906	7.59689e-49
PA5430		0.344314	9.63582e-149		0.160805	2.93238e-32
PA3966		0.383766	2.94527e-187		0.270147	6.07924e-90
PA5452	wbpW	0.409792	9.3977e-216		0.223712	1.53157e-61
PA3612		0.302772	8.30239e-114		0.203436	5.54924e-51
PA1549		0.349236	2.96534e-153		0.29027	3.6978e-104
PA1404		0.25974	3.32642e-83		0.383398	1.58579e-186	most stable
PA3172		0.358651	4.10998e-162		0.287404	4.63057e-102
PA4952		0.414355	5.11738e-221		0.146525	5.20607e-27
PA4082	cupB5	0.22308	2.62577e-61		0.154165	9.3488e-30
PA2173		0.357166	1.07448e-160		0.289663	1.03391e-103
PA4948		0.21492	6.23014e-57		0.148444	1.09731e-27
PA2779		0.20236	1.52348e-50		0.11128	3.50653e-16
PA0191		0.291859	1.58785e-105		0.234406	1.48794e-67
PA1014	wapB	0.404173	2.20415e-209		0.219399	3.32992e-59
PA4385	groEL	0.577941	0	most stable	0.28005	8.63929e-97
PA1423	bdlA	0.278924	3.57649e-96		0.120625	9.22262e-19
PA0573		0.135571	2.30577e-23	least stable	0.115241	2.9977e-17
PA0228	pcaF	0.240681	2.34241e-71		0.115361	2.77843e-17
PA0088	tssF1	0.631626	0	most stable	0.187098	2.93875e-43
PA1279	cobU	0.402547	1.46022e-207		0.187654	1.64814e-43
PA0980		0.165073	5.49079e-34		0.250693	2.59461e-77
PA3365		0.196758	7.91658e-48		0.108943	1.43772e-15
PA2604		0.537822	0		0.194035	1.87447e-46
PA1952	fapE	0.177525	4.03151e-39		0.116002	1.85091e-17
PA4592		0.362043	2.22746e-165		0.159421	9.95854e-32
PA5376	cbcV	0.374536	9.35639e-178		0.299288	6.4095e-111
PA0747		0.340564	2.32531e-145		0.116498	1.34851e-17
PA1468		0.228508	2.5727e-64		0.229096	1.57379e-64
PA2961	holB	0.454431	6.41567e-271		0.173706	1.94307e-37
PA4577		0.499236	0		0.377097	4.99843e-180	most stable
PA1624		0.475999	1.11186e-300		0.144625	2.38114e-26
PA2935		0.187515	1.59108e-43		0.180169	3.4419e-40
PA2404	fpvH	0.287434	2.85889e-102		0.272195	2.46057e-91
PA1432	lasI	0.284621	3.12726e-100		0.146611	4.85653e-27
PA0345		0.403808	5.662e-209		0.206291	2.10521e-52
PA5539		0.312033	4.0321e-121		0.254987	5.22842e-80
PA4600	nfxB	0.229069	1.24374e-64		0.13123	6.07889e-22
PA2836		0.133962	7.59532e-23	least stable	0.161348	1.81026e-32
PA4616		0.288477	4.94071e-103		0.203602	4.59522e-51
PA1664	orfX	0.27641	2.05877e-94		0.269695	1.22823e-89
PA4899		0.157979	3.09659e-31		0.131519	4.93493e-22
PA4528	pilD	0.29698	2.29004e-109		0.143722	4.87128e-26
PA1584	sdhB	0.635235	0	most stable	0.338427	3.45214e-143	most stable
PA3125		0.184939	2.29818e-42		0.110232	6.62791e-16
PA0030	cosX	0.102218	6.69176e-14	least stable	0.195158	5.54583e-47
PA1397		0.196765	7.85877e-48		0.146445	5.54862e-27
PA0624		0.498595	0		0.372638	1.63027e-175	most stable
PA1510	tplE	0.432738	4.50072e-243		0.184328	5.12279e-42
PA4751	ftsH	0.589826	0	most stable	0.263874	9.41919e-86
PA5214	gcvH1	0.360193	1.36025e-163		0.208356	1.91369e-53
PA0541		0.383991	1.71285e-187		0.264816	2.24972e-86
PA0618		0.510425	0		0.374997	6.80864e-178	most stable
PA2444	glyA2	0.243544	4.51496e-73		0.126728	1.47048e-20
PA5342		0.235825	1.68552e-68		0.174959	5.8e-38
PA2583		0.379382	1.0495e-182		0.166781	1.31892e-34
PA4494	roxS	0.534133	0		0.261712	2.46902e-84
PA5246		0.246123	1.23129e-74		0.144902	1.91057e-26
PA1558		0.0856564	3.50285e-10	least stable	0.104111	2.4184e-14
PA1320	cyoD	0.325463	3.32154e-132		0.270878	1.93988e-90
PA3448		0.234181	1.51178e-67		0.186128	8.04405e-43
PA1183	dctA	0.223885	9.51394e-62		0.116703	1.18299e-17
PA0708		0.160319	3.95562e-32		0.15294	2.63278e-29
PA4710	phuR	0.392325	2.39824e-196		0.282099	3.04833e-98
PA0925		0.286883	7.20181e-102		0.144615	2.40141e-26
PA3148	wbpI	0.318771	1.30455e-126		0.0921929	1.48672e-11	least stable
PA2768		0.154283	7.48654e-30		0.171943	1.04911e-36
PA2912		0.241566	6.95431e-72		0.164274	1.30568e-33
PA0005	lptA	0.358795	2.98759e-162		0.11915	2.43216e-18
PA2060	sppC	0.124308	7.18685e-20	least stable	0.183686	9.87595e-42
PA2094		0.217387	3.09448e-58		0.183477	1.22236e-41
PA0607	rpe	0.475613	3.95989e-300		0.149339	5.27073e-28
PA4293	pprA	0.382837	2.75028e-186		0.249292	1.91589e-76
PA1772		0.433501	5.10616e-244		0.225678	1.26773e-62
PA4512	lpxO1	0.423022	3.03017e-231		0.217316	4.30503e-58
PA4651	cupE4	0.376743	5.3324e-180		0.180167	3.44796e-40
PA4024	eutB	0.382533	5.71321e-186		0.244407	1.85132e-73
PA2388	fpvR	0.312647	1.29131e-121		0.193984	1.98209e-46
PA1768		0.578102	0	most stable	0.326148	1.53231e-132	most stable
PA1534	recR	0.290217	2.60491e-104		0.188038	1.10304e-43
PA3792	leuA	0.357463	5.59264e-161		0.192019	1.63796e-45
PA1003	mvfR	0.303199	3.87339e-114		0.181304	1.10282e-40
PA3593		0.0798239	5.03435e-09	least stable	0.21844	1.08564e-58
PA3473		0.267844	1.49067e-88		0.227623	1.05167e-63
PA2631		0.420319	5.05093e-228		0.189179	3.33396e-44
PA0616		0.479827	3.44262e-306		0.416605	3.143e-223	most stable
PA0427	oprM	0.443245	2.63051e-256		0.197803	3.05661e-48
PA5388	caiX	0.157049	6.94962e-31		0.15311	2.28257e-29
PA0995	ogt	0.243377	5.69646e-73		0.17715	6.84405e-39
PA3722		0.382531	5.73573e-186		0.196067	2.05936e-47
PA4356	xenB	0.245077	5.33329e-74		0.191659	2.40598e-45
PA2721		0.250821	1.56097e-77		0.180584	2.2717e-40
PA2351		0.0872021	1.67663e-10	least stable	0.114153	5.94105e-17
PA2157		0.290127	3.03072e-104		0.258766	2.01012e-82
PA2302	ambE	0.333063	9.864e-139		0.246481	1.01963e-74
PA3009		0.457643	3.23299e-275		0.304608	5.03563e-115
PA1963		0.295188	5.16358e-108		0.292834	4.67979e-106
PA2027		0.231159	8.15466e-66		0.00134543	0.921706	least stable
PA3700	lysS	0.670046	0	most stable	0.262235	1.12298e-84
PA3940		0.465959	1.46573e-286		0.30868	3.1737e-118
PA1642	selD	0.427941	3.48626e-237		0.12434	7.6118e-20
PA2455		0.151356	8.83577e-29		0.13726	7.1429e-24
PA1764		0.211068	6.28164e-55		0.101997	7.98975e-14
PA5154		0.463702	1.88729e-283		0.284513	5.71095e-100
PA1909		0.141536	2.44048e-25		0.122696	2.31677e-19
PA0625		0.512713	0		0.378707	1.12654e-181	most stable
PA3296	phoA	0.282	2.36527e-98		0.0869871	1.93269e-10	least stable
PA0416	chpD	0.293395	1.13967e-106		0.147614	2.15647e-27
PA0208	mdcA	0.226145	5.36909e-63		0.15799	3.48252e-31
PA3188		0.2749	2.30017e-93		0.18918	3.32962e-44
PA4867	ureB	0.225643	1.02007e-62		0.247676	1.89312e-75
PA0978		0.0723591	1.17191e-07	least stable	0.161466	1.62949e-32
PA3763	purL	0.668136	0	most stable	0.210467	1.60747e-54
PA2629	purB	0.558366	0	most stable	0.267613	3.09253e-88
PA5221		0.452986	5.33174e-269		0.0951853	3.18644e-12
PA2513	antB	0.197024	5.90811e-48		0.118454	3.82788e-18
PA4516		0.31654	8.89895e-125		0.20887	1.04936e-53
PA3019		0.542611	0		0.171652	1.3836e-36
PA3308	hepA	0.594093	0	most stable	0.232878	1.12413e-66
PA1024		0.20819	1.8588e-53		0.190746	6.35731e-45
PA2052	cynS	0.244482	1.22435e-73		0.0808681	3.27437e-09	least stable
PA3331		0.419583	3.76695e-227		0.297115	2.87419e-109
PA2411		0.37553	9.17252e-179		0.330938	1.22999e-136	most stable
PA0284		0.429172	1.09663e-238		0.270544	3.27129e-90
PA4611		0.506796	0		0.340269	7.90393e-145	most stable
PA1408		0.433412	6.59026e-244		0.221617	2.12324e-60
PA4776	pmrA	0.289925	4.27532e-104		0.199104	7.23653e-49
PA3567		0.287033	5.59845e-102		0.190854	5.67236e-45
PA0084	tssC1	0.653355	0	most stable	0.289658	1.04147e-103
PA2428		0.240182	4.63649e-71		0.086196	2.81791e-10	least stable
PA3388		0.273555	1.94978e-92		0.192429	1.05653e-45
PA3133		0.280513	2.69948e-97		0.196587	1.16509e-47
PA0462		0.569293	0	most stable	0.252285	2.63415e-78
PA3603	dgkA	0.136423	1.21845e-23		0.176599	1.17408e-38
PA0402	pyrB	0.454536	4.64993e-271		0.197474	4.39421e-48
PA5545		0.413466	5.5055e-220		0.233074	8.67454e-67
PA1693	pscR	0.251812	3.75056e-78		0.218012	1.8351e-58
PA2871		0.389078	7.24802e-193		0.13873	2.34488e-24
PA3908		0.483657	0		0.203544	4.90751e-51
PA4284	recB	0.571059	0	most stable	0.141407	2.98825e-25
PA0732		0.339368	2.72425e-144		0.180641	2.14541e-40
PA4669	ipk	0.314631	3.20194e-123		0.256931	3.02626e-81
PA2214		0.211537	3.5989e-55		0.226101	7.39094e-63
PA4375	mexW	0.538074	0		0.281924	4.06232e-98
PA3027		0.319963	1.34721e-127		0.19335	3.92854e-46
PA4525	pilA	0.238807	3.02092e-70		0.0912164	2.43212e-11	least stable
PA5332	crc	0.39356	1.11008e-197		0.118051	4.96981e-18
PA4050	pgpA	0.386937	1.35969e-190		0.181927	5.88501e-41
PA4759	dapB	0.392338	2.32213e-196		0.29569	3.41707e-108
PA2407	fpvC	0.258892	1.17675e-82		0.239792	1.06368e-70
PA2632		0.392391	2.03696e-196		0.248264	8.24113e-76
PA0460		0.503783	0		0.237819	1.54339e-69
PA0296	spuI	0.491758	0		0.172644	5.37948e-37
PA0020	tsaP	0.46018	1.21179e-278		0.230827	1.65807e-65
PA3489		0.29666	3.99756e-109		0.182308	4.00536e-41
PA3665		0.35381	1.60912e-157		0.209439	5.38661e-54
PA0376	rpoH	0.517994	0		0.275321	1.74634e-93
PA1691	pscT	0.208783	9.28539e-54		0.268064	1.53946e-88
PA5226		0.501033	0		0.285442	1.22224e-100
PA0912		0.168438	2.45789e-35		0.243885	3.82165e-73
PA5380	gbdR	0.419116	1.34417e-226		0.165981	2.75287e-34
PA5315	rpmG	0.403545	1.11628e-208		0.28791	1.9806e-102
PA5491		0.463128	1.15617e-282		0.22943	1.02119e-64
PA5563	soj	0.410406	1.85754e-216		0.182896	2.20556e-41
PA1281	cobV	0.243702	3.62418e-73		0.267362	4.5479e-88
PA4381	colR	0.325483	3.19623e-132		0.131168	6.35588e-22
PA3458		0.465029	2.82194e-285		0.267817	2.2561e-88
PA0486		0.281112	1.01364e-97		0.119191	2.36736e-18
PA2499		0.116621	1.16356e-17	least stable	0.137547	5.75124e-24
PA1590	braB	0.499884	0		0.150834	1.53299e-28
PA2762		0.164691	7.78271e-34		0.258906	1.63353e-82
PA3857	pcs	0.480552	3.05634e-307		0.218961	5.71564e-59
PA2163		0.433456	5.81574e-244		0.270146	6.09007e-90
PA0255		0.292265	7.9187e-106		0.142603	1.17509e-25
PA2251		0.20393	2.55473e-51		0.198008	2.4372e-48
PA5144		0.152162	4.49917e-29		0.144668	2.30202e-26
PA0265	davD	0.373376	1.39086e-176		0.190017	1.37672e-44
PA4473		0.364461	9.89524e-168		0.262431	8.35725e-85
PA2566		0.228423	2.86941e-64		0.274307	8.74612e-93
PA3705	wspD	0.347999	4.10524e-152		0.17276	4.81233e-37
PA2767		0.200149	1.83924e-49		0.0904509	3.56452e-11	least stable
PA2827		0.39572	4.99859e-200		0.222681	5.60316e-61
PA4728	folK	0.388503	2.96621e-192		0.21836	1.19704e-58
PA4002	rodA	0.607096	0	most stable	0.277353	6.75197e-95
PA3251		0.180206	2.80966e-40		0.127884	6.55868e-21
PA1342	aatJ	0.482934	0		0.235213	5.08532e-68
PA5322	algC	0.578499	0	most stable	0.282989	7.06844e-99
PA3933	betT3	0.283342	2.59807e-99		0.177746	3.80972e-39
PA0938	wzz2	0.486959	0		0.238287	8.1993e-70
PA1464		0.465549	5.41012e-286		0.159485	9.41111e-32
PA0046		0.315799	3.58453e-124		0.284499	5.84352e-100
PA4137		0.242712	1.43126e-72		0.154944	4.81501e-30
PA3224		0.307406	1.96111e-117		0.213158	6.56144e-56
PA2200		0.309671	3.13041e-119		0.106531	5.97551e-15
PA3703	wspF	0.421036	7.11498e-229		0.216802	8.05694e-58
PA4854	purH	0.595815	0	most stable	0.175985	2.13954e-38
PA3755		0.300643	3.65721e-112		0.248091	1.053e-75
PA4255	rpmC	0.529493	0		0.354295	1.09968e-157	most stable
PA0354		0.440128	2.48294e-252		0.235751	2.48104e-68
PA2839		0.0611948	7.50834e-06	least stable	0.107971	2.56208e-15
PA1535		0.184431	3.87707e-42		0.0915808	2.02519e-11	least stable
PA3044	rocsS2	0.138268	3.02342e-24		0.103015	4.50748e-14
PA2996	nqrD	0.534041	0		0.25069	2.60547e-77
PA3346	hsbR	0.424624	3.61463e-233		0.267738	2.54789e-88
PA3105	xcpQ	0.480624	2.40309e-307		0.281064	1.65532e-97
PA4976	aruH	0.268648	4.29102e-89		0.157666	4.61701e-31
PA4475		0.439171	4.03818e-251		0.177927	3.18712e-39
PA3265		0.204999	7.50529e-52		0.0881824	1.08633e-10	least stable
PA2521	czcB	0.101264	1.14088e-13	least stable	0.144642	2.34964e-26
PA1734		0.248279	5.86962e-76		0.14758	2.21618e-27
PA2761		0.302303	1.91587e-113		0.243393	7.56201e-73
PA3413		0.315849	3.2648e-124		0.183162	1.6833e-41
PA3356	pauA5	0.404429	1.13941e-209		0.246869	5.91157e-75
PA4973	thiC	0.213247	4.67244e-56		0.150627	1.82023e-28
PA0101		0.347974	4.32854e-152		0.172442	6.52433e-37
PA1559		0.290343	2.10074e-104		0.165237	5.43681e-34
PA0773	pdxJ	0.36357	7.32044e-167		0.219379	3.41589e-59
PA0842		0.202158	1.91604e-50		0.0565781	3.52768e-05	least stable
PA2866	mttC	0.156687	9.51027e-31		0.157269	6.51742e-31
PA2202		0.280248	4.15829e-97		0.211177	6.94251e-55
PA5312	pauC	0.466849	8.58069e-288		0.224343	6.89807e-62
PA0554		0.449658	1.28784e-264		0.290679	1.84795e-104
PA2215	lyxD	0.180491	2.1104e-40		0.131276	5.88049e-22
PA1176	napF	0.387071	9.80291e-191		0.271986	3.41811e-91
PA3609	potC	0.327398	7.53236e-134		0.240906	2.32232e-71
PA3545	algG	0.408178	6.53792e-214		0.081342	2.64869e-09	least stable
PA5254		0.219537	2.19209e-59		0.178363	2.07145e-39
PA0309		0.249297	1.38034e-76		0.254599	9.2081e-80
PA0232	pcaC	0.223674	1.2422e-61		0.248778	3.98016e-76
PA2901		0.347436	1.35219e-151		0.224054	9.94233e-62
PA2141		0.238145	7.4144e-70		0.222619	6.05929e-61
PA4543		0.414079	1.07139e-220		0.238983	3.19573e-70
PA0332		0.395325	1.34792e-199		0.263856	9.67644e-86
PA0282	cysT	0.403228	2.52994e-208		0.247734	1.74471e-75
PA4861		0.309814	2.41154e-119		0.239322	2.01538e-70
PA5045	ponA	0.474298	2.96679e-298		0.183324	1.42791e-41
PA0104		0.197835	2.41647e-48		0.183142	1.71919e-41
PA1461	motD	0.439329	2.55151e-251		0.201439	5.3124e-50
PA0075	pppA	0.435939	4.69464e-247		0.19168	2.35227e-45
PA0910	alpD	0.333209	7.35454e-139		0.260913	8.18923e-84
PA1543	apt	0.389638	1.82849e-193		0.156634	1.12839e-30
PA2193	hcnA	0.403239	2.45763e-208		0.249647	1.15692e-76
PA4388		0.258131	3.64769e-82		0.172505	6.14408e-37
PA2623	icd	0.596897	0	most stable	0.324272	5.87604e-131	most stable
PA2053	cynT	0.167727	4.76693e-35		0.214	2.39345e-56
PA3842	spcS	0.280733	1.88202e-97		0.241935	5.65807e-72
PA5168	dctQ	0.33582	3.79275e-141		0.0927012	1.14837e-11
PA1869		0.402846	6.77298e-208		0.269228	2.53844e-89
PA4247	rplR	0.647268	0	most stable	0.41184	1.05683e-217	most stable
PA2072		0.457307	9.15289e-275		0.22336	2.38581e-61
PA1373	fabF2	0.186731	3.60206e-43		0.172604	5.58838e-37
PA0214		0.218726	5.97336e-59		0.149507	4.58773e-28
PA3727		0.422642	8.64619e-231		0.183396	1.32758e-41
PA1637	kdpE	0.0859103	3.10629e-10	least stable	0.212832	9.69937e-56
PA3469		0.238619	3.8972e-70		0.0549255	5.93415e-05	least stable
PA0702		0.0972211	1.03576e-12	least stable	0.156209	1.62782e-30
PA5327	sphC	0.123314	1.41356e-19	least stable	0.147014	3.50687e-27
PA1654		0.319147	6.38767e-127		0.131539	4.86593e-22
PA0901	aruE	0.335444	8.13139e-141		0.19304	5.48064e-46
PA5206	argE	0.432422	1.10872e-242		0.245194	6.18227e-74
PA3547	algL	0.218823	5.29729e-59		0.130458	1.0584e-21
PA0699		0.19565	2.66817e-47		0.124206	8.33709e-20
PA0688	lapA	0.172138	7.49504e-37		0.00703027	0.607548	least stable
PA3896		0.274317	5.82463e-93		0.162199	8.4667e-33
PA5200	amgR	0.430293	4.64174e-240		0.185761	1.17416e-42
PA0970	tolR	0.453148	3.24642e-269		0.250004	6.95451e-77
PA2995	nqrE	0.50822	0		0.188925	4.35135e-44
PA3192	gltR	0.433576	4.12336e-244		0.228736	2.5055e-64
PA1884		0.197598	3.13994e-48		0.139612	1.19474e-24
PA1791		0.48253	0		0.277263	7.80384e-95
PA0201		0.419239	9.59586e-227		0.320127	1.69234e-127	most stable
PA5490	cc4	0.517035	0		0.272251	2.25422e-91
PA1302		0.296149	9.73766e-109		0.20287	1.05483e-50
PA0858		0.374806	4.98237e-178		0.219778	2.08447e-59
PA4839	speA	0.460037	1.8899e-278		0.137875	4.48928e-24
PA4747	secG	0.551647	0		0.346124	4.08703e-150	most stable
PA4259	rpsS	0.56784	0	most stable	0.399971	2.55054e-204	most stable
PA2226	qsrO	0.0620433	5.5996e-06	least stable	0.0839591	8.03782e-10	least stable
PA0648		0.303177	4.02846e-114		0.28877	4.66371e-103
PA3219		0.147107	2.91275e-27		0.173278	2.93271e-37
PA3904		0.446111	5.34855e-260		0.184551	4.08027e-42
PA3529		0.510309	0		0.280181	6.98044e-97
PA3817		0.46574	2.94267e-286		0.19585	2.61024e-47
PA2763		0.204904	8.36355e-52		0.166386	1.89778e-34
PA3023		0.449195	5.1928e-264		0.162108	9.18412e-33
PA4737		0.234406	1.12046e-67		0.0998369	2.64194e-13
PA1606		0.23644	7.38886e-69		0.161813	1.19514e-32
PA3757	nagR	0.23279	9.54779e-67		0.181176	1.25467e-40
PA1179	phoP	0.375576	8.23042e-179		0.198205	1.96041e-48
PA3965		0.180876	1.43382e-40		0.197416	4.68543e-48
PA2210		0.190098	1.05063e-44		0.240688	3.13206e-71
PA4159	fepB	0.320514	4.70284e-128		0.183936	7.65453e-42
PA2919		0.378828	3.90188e-182		0.148276	1.2584e-27
PA1903	phzE2	0.396341	1.04821e-200		0.26747	3.85434e-88
PA4372		0.35414	7.8704e-158		0.190466	8.56071e-45
PA2505	opdT	0.0954094	2.70475e-12	least stable	0.0948136	3.86854e-12
PA3486	vgrG4b	0.244294	1.59056e-73		0.196557	1.20413e-47
PA3823	tgt	0.360976	2.39602e-164		0.230118	4.17351e-65
PA3693		0.210765	8.99598e-55		0.0944736	4.61628e-12
PA2362	dotU3	0.391227	3.63473e-195		0.170582	3.81174e-36
PA4517		0.247705	1.32252e-75		0.124186	8.44955e-20
PA0225		0.258637	1.72052e-82		0.10722	3.99015e-15
PA2049		0.500948	0		0.133404	1.25372e-22
PA3592		0.0954182	2.69232e-12	least stable	0.195234	5.107e-47
PA2516	xylZ	0.131303	5.28244e-22	least stable	0.197893	2.76987e-48
PA2026		0.301185	1.401e-112		0.162771	5.07047e-33
PA0275		0.319247	5.2793e-127		0.0700242	3.02872e-07	least stable
PA4873		0.479343	1.72901e-305		0.209126	7.7736e-54
PA3435		0.357221	9.50966e-161		0.170939	2.71982e-36
PA3704	wspE	0.512917	0		0.212029	2.52456e-55
PA1686	alkA	0.400384	3.72172e-205		0.205515	5.14427e-52
PA2277	arsR	0.203926	2.56371e-51		0.128297	4.90554e-21
PA3482	metG	0.59363	0	most stable	0.249025	2.80253e-76
PA3052		0.497901	0		0.161257	1.96314e-32
PA2706		0.164451	9.68575e-34		0.182434	3.52421e-41
PA1277	cobQ	0.397052	1.74867e-201		0.154751	5.67547e-30
PA5561	atpI	0.527093	0		0.27967	1.60181e-96
PA4078		0.378358	1.18667e-181		0.240076	7.21753e-71
PA3241		0.393448	1.46691e-197		0.193466	3.46513e-46
PA0651	trpC	0.35661	3.62997e-160		0.124966	4.96134e-20
PA4783		0.230308	2.48223e-65		0.177592	4.43335e-39
PA2888	atuC	0.235511	2.56774e-68		0.217219	4.84309e-58
PA4560	ileS	0.669317	0	most stable	0.228907	2.00886e-64
PA5178		0.523235	0		0.229567	8.5444e-65
PA5472		0.386395	5.08115e-190		0.160013	5.90715e-32
PA0302	spuF	0.283743	1.33968e-99		0.270715	2.50235e-90
PA0400		0.434681	1.74617e-245		0.219292	3.80093e-59
PA1575		0.335536	6.74712e-141		0.154889	5.04874e-30
PA2809	copR	0.25134	7.39936e-78		0.0839862	7.93792e-10	least stable
PA5355	glcD	0.162193	7.43964e-33		0.0322368	0.0184949	least stable
PA2114		0.325135	6.29539e-132		0.198698	1.13561e-48
PA4518		0.0783615	9.54629e-09	least stable	0.181138	1.30261e-40
PA1325		0.216343	1.1077e-57		0.117154	8.86055e-18
PA4260	rplB	0.638968	0	most stable	0.412335	2.84835e-218	most stable
PA3536		0.190113	1.03442e-44		0.175335	4.02692e-38
PA0989		0.160127	4.69022e-32		0.16657	1.60247e-34
PA1088		0.342158	8.59772e-147		0.164855	7.69871e-34
PA1620		0.124464	6.46194e-20	least stable	0.282883	8.4098e-99
PA1793	ppiB	0.517693	0		0.266209	2.67821e-87
PA0804		0.337048	3.13289e-142		0.147442	2.47869e-27
PA4923		0.203831	2.85758e-51		0.114556	4.61388e-17
PA3081		0.383221	1.09522e-186		0.193279	4.23992e-46
PA2426	pvdS	0.359549	5.66393e-163		0.279844	1.2071e-96
PA1410		0.189839	1.3813e-44		0.137879	4.47634e-24
PA4210	phzA1	0.296726	3.562e-109		0.248746	4.16543e-76
PA5528		0.459304	1.86038e-277		0.162672	5.54169e-33
PA4898	opdK	0.139343	1.33024e-24		0.241982	5.30753e-72
PA3421		0.143841	3.99181e-26		0.0930243	9.73788e-12
PA3411		0.16817	3.1562e-35		0.178802	1.34171e-39
PA1975		0.167019	9.1834e-35		0.184352	4.99801e-42
PA3290	tle1	0.360816	3.41901e-164		0.113984	6.60374e-17
PA1671	stk1	0.273527	2.03923e-92		0.184954	2.69782e-42
PA4930	alr	0.405763	3.57596e-211		0.110627	5.21794e-16
PA2087		0.243438	5.23388e-73		0.148225	1.31136e-27
PA3422		0.296404	6.2433e-109		0.120659	9.01822e-19
PA3038	opdQ	0.485222	0		0.229716	7.0433e-65
PA3163	cmk	0.462939	2.10388e-282		0.200713	1.2006e-49
PA1431	rsaL	0.496764	0		0.153888	1.18239e-29
PA1897		0.345929	3.25063e-150		0.210071	2.56183e-54
PA3279	oprP	0.176198	1.48348e-38		0.120758	8.44489e-19
PA3855		0.322214	1.80062e-129		0.145939	8.33895e-27
PA3329		0.367556	8.99905e-171		0.259652	5.38423e-83
PA5103	puuR	0.41063	1.02849e-216		0.176993	7.98199e-39
PA4252	rplX	0.573307	0	most stable	0.414043	3.02186e-220	most stable
PA2562		0.248473	4.45747e-76		0.141318	3.2015e-25
PA1616		0.189545	1.88601e-44		0.213113	6.92939e-56
PA4470	fumC1	0.49633	0		0.298764	1.60675e-110
PA5502		0.295963	1.34417e-108		0.228632	2.8652e-64
PA2654		0.435063	5.8273e-246		0.129742	1.76357e-21
PA3492		0.430841	9.85562e-241		0.193021	5.5936e-46
PA0687	hxcS	0.175655	2.51972e-38		0.120367	1.09411e-18
PA2648	nuoM	0.518584	0		0.305509	9.95747e-116
PA0478		0.134775	4.16484e-23	least stable	0.102377	6.45569e-14
PA0740	sdsA1	0.0861948	2.71396e-10	least stable	0.104236	2.25142e-14
PA3007	lexA	0.419571	3.88664e-227		0.222912	4.18957e-61
PA2091		0.239111	1.99687e-70		0.203665	4.27555e-51
PA1348		0.358766	3.19026e-162		0.273768	2.05711e-92
PA4951	orn	0.128156	4.98147e-21	least stable	0.208735	1.22916e-53
PA0640		0.426266	3.76772e-235		0.275401	1.53721e-93
PA0522		0.328777	4.99192e-135		0.292817	4.81916e-106
PA4490	magC	0.534766	0		0.202461	1.67638e-50
PA2712		0.203599	3.72424e-51		0.107203	4.03106e-15
PA5544		0.483919	0		0.273539	2.95672e-92
PA3734		0.368252	1.84013e-171		0.217773	2.46165e-58
PA3892		0.254671	5.9268e-80		0.160909	2.67256e-32
PA0981		0.13737	5.9723e-24		0.214619	1.13576e-56
PA5231		0.558678	0	most stable	0.222241	9.723e-61
PA1296		0.236282	9.13051e-69		0.163896	1.83795e-33
PA0887	acsA	0.428752	3.57833e-238		0.246326	1.26762e-74
PA1767		0.58667	0	most stable	0.25452	1.0336e-79
PA0959		0.520967	0		0.235516	3.39442e-68
PA0403	pyrR	0.43629	1.70539e-247		0.231567	6.29632e-66
PA2661		0.20819	1.86e-53		0.124147	8.6804e-20
PA0389		0.339308	3.0804e-144		0.162673	5.53772e-33
PA0749		0.171647	1.1964e-36		0.155957	2.0219e-30
PA3160	wzz	0.342727	2.63385e-147		0.110501	5.63227e-16
PA1409	aphA	0.188214	7.65835e-44		0.120592	9.42761e-19
PA2896	sbrI	0.392469	1.67727e-196		0.235427	3.82361e-68
PA4950		0.294004	3.99071e-107		0.158396	2.44308e-31
PA0045		0.457837	1.77326e-275		0.279188	3.49948e-96
PA5118	thiI	0.579591	0	most stable	0.251962	4.19888e-78
PA0415	chpC	0.268495	5.43646e-89		0.138662	2.46998e-24
PA0061		0.380337	1.08556e-183		0.22304	3.56933e-61
PA0500	bioB	0.284119	7.18589e-100		0.19331	4.09832e-46
PA1258	lhpM	0.0852752	4.19269e-10	least stable	0.108304	2.10352e-15
PA3853		0.352063	6.97442e-156		0.177481	4.94282e-39
PA0422		0.327952	2.53374e-134		0.258222	4.50076e-82
PA2320	gntR	0.20755	3.92074e-53		0.167654	5.88604e-35
PA2633		0.473553	3.38963e-297		0.26804	1.59931e-88
PA4326		0.38201	1.99801e-185		0.253149	7.56875e-79
PA4340		0.360922	2.69804e-164		0.131207	6.1807e-22
PA0540		0.285337	9.5206e-101		0.248009	1.18266e-75
PA5070	tatC	0.514836	0		0.246351	1.22317e-74
PA2967	fabG	0.444655	4.0582e-258		0.192836	6.828e-46
PA5469		0.164699	7.72814e-34		0.137759	4.89964e-24
PA2617	aat	0.330112	3.55155e-136		0.140951	4.25585e-25
PA0396	pilU	0.441582	3.50809e-254		0.170308	4.93223e-36
PA4520		0.438425	3.5416e-250		0.217859	2.21375e-58
PA5313	gabT2	0.333633	3.13883e-139		0.280627	3.3806e-97
PA3558	arnF	0.36455	8.09907e-168		0.251048	1.56161e-77
PA4701		0.542713	0		0.211138	7.26751e-55
PA3654	pyrH	0.437995	1.2336e-249		0.235666	2.77791e-68
PA5343		0.421453	2.26994e-229		0.13942	1.38394e-24
PA2265		0.397191	1.23066e-201		0.167425	7.27525e-35
PA4695	ilvH	0.388453	3.35088e-192		0.172096	9.07073e-37
PA3582	glpK	0.276127	3.23999e-94		0.144197	3.34616e-26
PA5290		0.315874	3.11377e-124		0.103531	3.36367e-14
PA5382		0.340935	1.08203e-145		0.121448	5.34295e-19
PA0942		0.49585	0		0.191891	1.87932e-45
PA1246	aprD	0.323483	1.55321e-130		0.281336	1.06158e-97
PA4434		0.357107	1.22263e-160		0.199513	4.58946e-49
PA3600		0.314443	4.55071e-123		0.314528	6.54225e-123	most stable
PA5411	gbcB	0.235978	1.37349e-68		0.307884	1.35234e-117
PA4202	nmoA	0.358923	2.25736e-162		0.129985	1.48325e-21
PA1266	lhpE	0.102896	4.56505e-14	least stable	0.189388	2.67371e-44
PA5294		0.156573	1.05015e-30		0.195551	3.61798e-47
PA5484	kinB	0.546553	0		0.14502	1.73872e-26
PA2255	pvcB	0.0593393	1.40742e-05	least stable	0.109323	1.14479e-15
PA3684		0.433669	3.16452e-244		0.288022	1.64224e-102
PA0598		0.395249	1.62883e-199		0.240887	2.38406e-71
PA5375	betT1	0.286219	2.18476e-101		0.122879	2.04792e-19
PA0196	pntB	0.335347	9.90141e-141		0.111554	2.96623e-16
PA0670		0.0683275	5.67571e-07	least stable	0.0998984	2.5543e-13
PA1842		0.240582	2.68364e-71		0.14772	1.97871e-27
PA2272	pbpC	0.344349	8.94934e-149		0.177895	3.29e-39
PA5494		0.373085	2.73405e-176		0.195806	2.7393e-47
PA3980		0.607407	0	most stable	0.264285	5.04732e-86
PA2256	pvcC	0.0986155	4.8885e-13	least stable	0.16369	2.21375e-33
PA3663		0.320965	1.98251e-128		0.209598	4.46976e-54
PA2891	atuF	0.216579	8.31183e-58		0.186039	8.81932e-43
PA4864	ureD	0.364391	1.15605e-167		0.168351	3.08301e-35
PA2280		0.1587	1.64712e-31		0.182109	4.89629e-41
PA2788		0.372696	6.74015e-176		0.165755	3.38543e-34
PA2832	tpm	0.28412	7.17215e-100		0.228157	5.29023e-64
PA5504		0.304392	4.55812e-115		0.199624	4.05833e-49
PA1902	phzD2	0.309029	1.01557e-118		0.266039	3.47388e-87
PA0968		0.34958	1.4258e-153		0.195251	5.01195e-47
PA5158		0.280471	2.88803e-97		0.149371	5.13384e-28
PA4604		0.367349	1.44003e-170		0.150427	2.14765e-28
PA2539		0.44811	1.35412e-262		0.148953	7.23488e-28
PA2243	pslM	0.128754	3.26569e-21	least stable	0.15248	3.87713e-29
PA5105	hutC	0.334337	7.60956e-140		0.168603	2.43704e-35
PA0671		0.137159	7.00691e-24		0.13918	1.66272e-24
PA1518		0.249605	8.89008e-77		0.191698	2.30828e-45
PA0042		0.188335	6.74406e-44		0.216697	9.1614e-58
PA2957		0.491411	0		0.162155	8.80511e-33
PA5299		0.393761	6.72275e-198		0.13189	3.77389e-22
PA3868		0.227138	1.5029e-63		0.119885	1.50301e-18
PA4634		0.305956	2.71892e-116		0.0462007	0.000733274	least stable
PA1347		0.234112	1.65643e-67		0.148699	8.90383e-28
PA2373	vgrG3	0.192339	9.62236e-46		0.104353	2.10539e-14
PA4501	opdD	0.343581	4.45384e-148		0.173727	1.90539e-37
PA4793		0.504135	0		0.253879	2.62384e-79
PA4481	mreB	0.568699	0	most stable	0.22264	5.90027e-61
PA1007		0.452021	1.00557e-267		0.208443	1.72814e-53
PA1095		0.381147	1.57435e-184		0.214257	1.75605e-56
PA2688	pfeA	0.201999	2.2928e-50		0.223757	1.44648e-61
PA4941	hflC	0.561132	0	most stable	0.275269	1.89508e-93
PA1337	ansB	0.408659	1.85217e-214		0.214671	1.06678e-56
PA4613	katB	0.280416	3.15776e-97		0.173548	2.26176e-37
PA4832		0.210601	1.09171e-54		0.121622	4.7583e-19
PA1689		0.432641	5.94754e-243		0.224462	5.93342e-62
PA4622		0.158756	1.56866e-31		0.0739874	6.22198e-08	least stable
PA4124	hpcB	0.15362	1.31553e-29		0.0944855	4.58785e-12
PA0658		0.28919	1.48358e-103		0.0685971	5.24796e-07	least stable
PA2828		0.446399	2.26459e-260		0.218183	1.48855e-58
PA5298		0.466366	4.01572e-287		0.356466	9.81352e-160	most stable
PA0811		0.281413	6.19328e-98		0.0947737	3.94973e-12
PA1841		0.370323	1.60899e-173		0.0952314	3.11066e-12
PA3374		0.236892	4.02178e-69		0.154433	7.4451e-30
PA3911		0.32631	6.34994e-133		0.193249	4.38094e-46
PA1071	braF	0.525981	0		0.26123	5.08693e-84
PA4109	ampR	0.241938	4.16475e-72		0.213378	5.04255e-56
PA1818	cadA	0.419394	6.29623e-227		0.0669856	9.63803e-07	least stable
PA4734		0.313769	1.60031e-122		0.181574	8.40048e-41
PA5335		0.473138	1.31333e-296		0.185187	2.12313e-42
PA4892	ureF	0.273897	1.13442e-92		0.194216	1.54234e-46
PA1480	ccmF	0.499898	0		0.340051	1.23931e-144	most stable
PA5187		0.229979	3.81134e-65		0.178715	1.46297e-39
PA0762	algU	0.532076	0		0.286765	1.3483e-101
PA1911	femR	0.365263	1.62199e-168		0.24415	2.64566e-73
PA2778		0.202873	8.51359e-51		0.180031	3.94998e-40
PA3418	ldh	0.440419	1.05886e-252		0.298469	2.69693e-110
PA3079		0.463994	7.50288e-284		0.175698	2.82993e-38
PA4112		0.587417	0	most stable	0.204893	1.05086e-51
PA2022		0.354472	3.8294e-158		0.0624943	4.88277e-06	least stable
PA2399	pvdD	0.29024	2.5026e-104		0.353117	1.40258e-156	most stable
PA3996	lis	0.46136	3.01033e-280		0.231531	6.60418e-66
PA4157		0.317671	1.05193e-125		0.182019	5.364e-41
PA0458		0.498599	0		0.179358	7.72518e-40
PA2248	bkdA2	0.370995	3.42825e-174		0.211715	3.66655e-55
PA2848		0.163397	2.51665e-33		0.188115	1.01729e-43
PA4048		0.225677	9.76946e-63		0.133081	1.58803e-22
PA1882		0.26276	3.55532e-85		0.167756	5.35784e-35
PA2584	pgsA	0.432845	3.32536e-243		0.18616	7.77805e-43
PA4636		0.478717	1.38514e-304		0.238631	5.14557e-70
PA3030	mobA	0.268163	9.09518e-89		0.161251	1.97336e-32
PA4968		0.383772	2.90289e-187		0.18415	6.14748e-42
PA5164	rmlC	0.43635	1.43387e-247		0.1775	4.85298e-39
PA1652		0.358896	2.39528e-162		0.115056	3.36959e-17
PA3716		0.530293	0		0.251562	7.45883e-78
PA5038	aroB	0.38922	5.11447e-193		0.160069	5.62365e-32
PA3903	prfC	0.488796	0		0.24587	2.40055e-74
PA2142		0.210795	8.67935e-55		0.228223	4.85876e-64
PA2548		0.133273	1.26038e-22	least stable	0.137772	4.85162e-24
PA0686	hxcR	0.112397	1.65735e-16	least stable	0.0877938	1.31124e-10	least stable
PA4694	ilvC	0.507832	0		0.237595	2.08666e-69
PA0751		0.207491	4.20258e-53		0.129514	2.07452e-21
PA0894		0.247308	2.31883e-75		0.199203	6.48536e-49
PA3335		0.321097	1.53988e-128		0.25724	1.92141e-81
PA5548		0.213653	2.8715e-56		0.192847	6.74524e-46
PA3984	lnt	0.56025	0	most stable	0.171293	1.94538e-36
PA2830	htpX	0.433963	1.36618e-244		0.152756	3.07384e-29
PA3263		0.324203	3.85239e-131		0.16346	2.72665e-33
PA3209		0.266373	1.4393e-87		0.11354	8.71182e-17
PA4665	prfA	0.558488	0	most stable	0.218369	1.18474e-58
PA5404		0.187065	2.54324e-43		0.262793	4.84337e-85
PA3318		0.147456	2.19378e-27		0.225746	1.16286e-62
PA4903		0.16256	5.35126e-33		0.168407	2.9256e-35
PA1496		0.226601	2.99521e-63		0.145019	1.73979e-26
PA0495		0.151712	6.56e-29		0.109524	1.01522e-15
PA1530		0.239105	2.01502e-70		0.167463	7.02842e-35
PA1987	pqqC	0.270318	3.18399e-90		0.209792	3.55942e-54
PA0439		0.192735	6.28813e-46		0.102928	4.73348e-14
PA2675		0.163785	1.77222e-33		0.172026	9.69826e-37
PA3099	xcpV	0.279316	1.89279e-96		0.194057	1.8318e-46
PA4760	dnaJ	0.461957	4.62769e-281		0.328847	7.70023e-135	most stable
PA3253		0.229671	5.68931e-65		0.189917	1.5298e-44
PA5196		0.281514	5.2543e-98		0.202523	1.56394e-50
PA2824	sagS	0.362222	1.49372e-165		0.174017	1.44119e-37
PA1444	fliN	0.334754	3.27888e-140		0.168883	1.87772e-35
PA3104	xcpP	0.445368	4.88221e-259		0.330558	2.61821e-136	most stable
PA0949	wrbA	0.336943	3.87632e-142		0.189822	1.69181e-44
PA2241	pslK	0.28233	1.37601e-98		0.237877	1.42715e-69
PA1278	cobP	0.292669	3.96359e-106		0.230838	1.63444e-65
PA1498	pykF	0.100413	1.8284e-13	least stable	0.0942317	5.23288e-12
PA1292		0.45838	3.28964e-276		0.16186	1.14595e-32
PA0600	agtS	0.414846	1.37196e-221		0.216405	1.3062e-57
PA2257	pvcD	0.0977838	7.65971e-13	least stable	0.16585	3.10131e-34
PA4809	fdhE	0.301376	9.97397e-113		0.151423	9.38694e-29
PA0384		0.120884	7.21206e-19	least stable	0.0643446	2.53446e-06	least stable
PA4860		0.356439	5.27851e-160		0.0695873	3.58794e-07	least stable
PA1941		0.460344	7.2514e-279		0.271041	1.50317e-90
PA1491		0.260844	6.37233e-84		0.168638	2.35979e-35
PA5153		0.477052	3.44337e-302		0.301817	7.34798e-113
PA1526		0.405809	3.17149e-211		0.185615	1.36595e-42
PA4091	hpaA	0.20185	2.71444e-50		0.120774	8.35817e-19
PA3087		0.406159	1.27563e-211		0.23321	7.25306e-67
PA2646	nuoK	0.373779	5.45241e-177		0.288493	7.43669e-103
PA5050	priA	0.410853	5.70251e-217		0.140282	7.13691e-25
PA3115	fimV	0.45173	2.4328e-267		0.202166	2.34108e-50
PA2968	fabD	0.46772	5.30379e-289		0.197695	3.44456e-48
PA0884		0.105322	1.13982e-14	least stable	0.161141	2.17521e-32
PA3084		0.459715	5.17053e-278		0.173554	2.24927e-37
PA1561	aer	0.419684	2.85854e-227		0.224568	5.18992e-62
PA0193		0.168597	2.12016e-35		0.186034	8.86391e-43
PA2537		0.293503	9.46123e-107		0.110601	5.29984e-16
PA2271		0.215009	5.59706e-57		0.149162	6.09442e-28
PA2483		0.336941	3.89729e-142		0.205227	7.16242e-52
PA5470		0.313926	1.19451e-122		0.151519	8.67006e-29
PA4422		0.323855	7.56683e-131		0.15479	5.48992e-30
PA4400	mutT	0.339839	1.03542e-144		0.0754746	3.36307e-08	least stable
PA2634	aceA	0.434581	2.32087e-245		0.205792	3.73969e-52
PA2015	liuA	0.504503	0		0.195153	5.57584e-47
PA1633	kdpA	0.105543	1.00277e-14	least stable	0.102906	4.79321e-14
PA3378		0.239107	2.00903e-70		0.043243	0.00157531	least stable
PA0183	atsA	0.2108	8.63429e-55		0.130534	1.0019e-21
PA4510		0.182258	3.55579e-41		0.207062	8.62354e-53
PA2655		0.136511	1.14125e-23		0.246166	1.58551e-74
PA0704		0.219507	2.2755e-59		0.238659	4.95709e-70
PA5004	wapH	0.610681	0	most stable	0.271887	3.99175e-91
PA5396		0.311396	1.30834e-120		0.341895	2.76445e-146	most stable
PA1326	ilvA2	0.243691	3.68071e-73		0.061309	7.36267e-06	least stable
PA1084	flgI	0.38414	1.19754e-187		0.133974	8.25446e-23
PA3032	snr1	0.348048	3.70009e-152		0.18333	1.41892e-41
PA2670		0.207703	3.28107e-53		0.190209	1.12331e-44
PA4299	tadD	0.300374	5.88718e-112		0.259162	1.11588e-82
PA3123		0.306988	4.19238e-117		0.204927	1.01096e-51
PA1504		0.389256	4.68276e-193		0.2328	1.24576e-66
PA5293		0.201112	6.23784e-50		0.113114	1.1352e-16
PA4513		0.389037	8.00464e-193		0.157466	5.49064e-31
PA4563	rpsT	0.605776	0	most stable	0.333943	3.04285e-139	most stable
PA0134		0.436347	1.44729e-247		0.184026	6.97943e-42
PA1356		0.271259	7.29375e-91		0.299274	6.56229e-111
PA5025	metY	0.454008	2.34272e-270		0.217344	4.15856e-58
PA1536		0.188258	7.31124e-44		0.154523	6.89677e-30
PA0090	clpV1	0.638413	0	most stable	0.271816	4.46255e-91
PA2928		0.169829	6.67876e-36		0.113335	9.89481e-17
PA1133		0.177183	5.6434e-39		0.152193	4.93264e-29
PA4729	panB	0.492271	0		0.223471	2.07427e-61
PA3555	arnD	0.336103	2.13756e-141		0.214673	1.06392e-56
PA3226		0.261349	2.98668e-84		0.189739	1.84669e-44
PA4683		0.333208	7.36704e-139		0.285821	6.51461e-101
PA0347	glpQ	0.236058	1.23413e-68		0.104375	2.07982e-14
PA0502		0.301781	4.85354e-113		0.177638	4.23835e-39
PA1475	ccmA	0.489184	0		0.168592	2.46151e-35
PA0041		0.395536	7.93874e-200		0.107909	2.65858e-15
PA5162	rmlD	0.360116	1.61295e-163		0.207357	6.12147e-53
PA5314		0.254627	6.32178e-80		0.206169	2.42288e-52
PA0568		0.213997	1.89684e-56		0.135486	2.6977e-23
PA0331	ilvA1	0.447732	4.20692e-262		0.115383	2.74016e-17
PA4141		0.252156	2.28319e-78		0.140464	6.20276e-25
PA1030		0.315867	3.15536e-124		0.107969	2.56606e-15
PA2906		0.242119	3.24266e-72		0.150305	2.37554e-28
PA1794	glnS	0.57437	0	most stable	0.257992	6.32825e-82
PA4962		0.354591	2.9573e-158		0.180976	1.5331e-40
PA1363		0.242118	3.24802e-72		0.16529	5.17791e-34
PA3831	pepA	0.565671	0	most stable	0.219961	1.66204e-59
PA4919	pncB1	0.291933	1.39911e-105		0.111206	3.66904e-16
PA3006	psrA	0.35107	5.89462e-155		0.219051	5.11904e-59
PA0372		0.490959	0		0.188264	8.70571e-44
PA0449		0.376454	1.05257e-179		0.216293	1.49762e-57
PA1858	str	0.141066	3.5199e-25		0.0997596	2.75613e-13
PA1755		0.306693	7.16641e-117		0.216071	1.96061e-57
PA2462		0.312327	2.33601e-121		0.0857244	3.52261e-10	least stable
PA3535		0.458879	6.98331e-277		0.218568	9.27109e-59
PA2071	fusA2	0.527362	0		0.227851	7.85162e-64
PA2166		0.390352	3.15244e-194		0.175988	2.1341e-38
PA2649	nuoN	0.463709	1.84694e-283		0.242721	1.9155e-72
PA0099		0.33432	7.86862e-140		0.134177	7.10906e-23
PA4070		0.236553	6.34825e-69		0.188151	9.80605e-44
PA1259	lhpH	0.100213	2.04168e-13	least stable	0.0950959	3.33893e-12
PA2039		0.324214	3.77375e-131		0.162195	8.49883e-33
PA4023		0.408173	6.62718e-214		0.200507	1.51292e-49
PA2446	gcvH2	0.186204	6.2257e-43		0.129989	1.47912e-21
PA1467		0.285567	6.48649e-101		0.188131	1.00124e-43
PA0948		0.230919	1.11691e-65		0.185978	9.39156e-43
PA5167	dctP	0.401085	6.21319e-206		0.176102	1.9089e-38
PA2659		0.339283	3.24705e-144		0.152891	2.74425e-29
PA1127		0.244092	2.10961e-73		0.127312	9.78779e-21
PA0312		0.200218	1.70274e-49		0.263784	1.08027e-85
PA3109		0.454636	3.43043e-271		0.177473	4.98377e-39
PA5419	soxG	0.182963	1.73733e-41		0.345932	6.11245e-150	most stable
PA3162	rpsA	0.659209	0	most stable	0.355008	2.34264e-158	most stable
PA1226		0.183123	1.47588e-41		0.102878	4.86809e-14
PA4558		0.465568	5.09286e-286		0.239999	8.01721e-71
PA2849	ohrR	0.388975	9.33722e-193		0.185783	1.1488e-42
PA3186	oprB	0.246572	6.54539e-75		0.141432	2.93122e-25
PA1579		0.407471	4.16376e-213		0.213902	2.69246e-56
PA2616	trxB1	0.594109	0	most stable	0.24257	2.35922e-72
PA0734		0.244069	2.17818e-73		0.16094	2.60216e-32
PA1038		0.187689	1.32574e-43		0.168404	2.93235e-35
PA0025	aroE	0.342053	1.06749e-146		0.158758	1.78095e-31
PA2495	oprN	0.153403	1.58035e-29		0.217369	4.03336e-58
PA1376	aceK	0.420576	2.50662e-228		0.262897	4.13964e-85
PA1542		0.276019	3.85232e-94		0.14432	3.03375e-26
PA4978		0.212683	9.18174e-56		0.157087	7.62878e-31
PA4085	cupB2	0.188859	3.88562e-44		0.113248	1.04436e-16
PA1706	pcrV	0.473343	6.7249e-297		0.369727	1.31805e-172	most stable
PA4779		0.188689	4.64684e-44		0.136272	1.50086e-23
PA0647		0.288508	4.69186e-103		0.358217	2.12638e-161	most stable
PA4496	dppA1	0.471731	1.27625e-294		0.293877	7.82165e-107
PA0943		0.468864	1.34543e-290		0.155999	1.94977e-30
PA0526		0.296858	2.82998e-109		0.230667	2.04162e-65
PA1630		0.317718	9.61652e-126		0.0739746	6.25476e-08	least stable
PA1101	fliF	0.423227	1.72292e-231		0.166214	2.22223e-34
PA1588	sucC	0.669281	0	most stable	0.351979	1.62295e-155	most stable
PA0956	proS	0.679695	0	most stable	0.238016	1.18252e-69
PA3916	moaE	0.242658	1.54078e-72		0.134239	6.79183e-23
PA4994		0.251662	4.65688e-78		0.172582	5.70568e-37
PA5132		0.18133	9.0761e-41		0.208647	1.36162e-53
[truncated: 3,340 more rows]
