# Supplementary material for: Compendium-Wide Analysis of Pseudomonas aeruginosa Core and Accessory Genes Reveals Transcriptional Patterns across Strains PAO1 and PA14
Source: mSystems. 2022 Dec 21;8(1):e00342-22. doi: 10.1128/msystems.00342-22 (PMC9948736; doi:10.1128/msystems.00342-22)
Supplement: TABLE S5 [file msystems.00342-22-s0005.xlsx]

## Sheet: Legend
gene id	PAO1 gene identifier
gene name	Gene name if available
corr to exoS	Pearson correlation between exoS profile and profile of gene id
corr to exoU	Pearson correlation between exoU profile and profile of gene id
label	Both if correlation score to exoS > 0.4 and exoU > 0.2 exoS only if the correlation score to exoS > 0.2 and exoU < 0 exoU only if the correlation score to exoS < 0.2 and exoU is > 0.2

## Sheet: Table S5
gene id	gene name	corr to exoS	corr to exoU	label
PA0044	exoT	0.658689	0.511918	both
PA1690	pscU	0.400721	0.342725	both
PA1694	pscQ	0.467328	0.379913	both
PA1695	pscP	0.54094	0.382713	both
PA1696	pscO	0.498835	0.375339	both
PA1697		0.558713	0.391809	both
PA1698	popN	0.561618	0.409986	both
PA1699	pcr1	0.557785	0.378738	both
PA1700	pcr2	0.549292	0.423455	both
PA1701	pcr3	0.501023	0.398077	both
PA1702	pcr4	0.441933	0.317617	both
PA1703	pcrD	0.54512	0.416057	both
PA1705	pcrG	0.555677	0.373862	both
PA1706	pcrV	0.601883	0.544902	both
PA1707	pcrH	0.633125	0.441373	both
PA1708	popB	0.715461	0.538078	both
PA1709	popD	0.634005	0.543818	both
PA1710	exsC	0.555334	0.423128	both
PA1711	exsE	0.488566	0.315038	both
PA1712	exsB	0.574378	0.409776	both
PA1713	exsA	0.511148	0.262737	both
PA1714	exsD	0.62451	0.425221	both
PA1715	pscB	0.545098	0.326012	both
PA1716	pscC	0.582955	0.472725	both
PA1717	pscD	0.546279	0.34233	both
PA1718	pscE	0.519852	0.37053	both
PA1719	pscF	0.542818	0.421252	both
PA1720	pscG	0.481773	0.383512	both
PA1721	pscH	0.532597	0.37804	both
PA1722	pscI	0.467533	0.403732	both
PA1723	pscJ	0.502676	0.404667	both
PA1724	pscK	0.445539	0.358648	both
PA2191	exoY	0.754403	0.330963	both
PA3842	spcS	0.522733	0.348276	both
PA0099		0.272059	-0.191028	exoS only
PA0574		0.39017	-0.20089	exoS only
PA1312		0.39653	-0.244496	exoS only
PA1313		0.455672	-0.261385	exoS only
PA1314		0.351385	-0.138832	exoS only
PA1315		0.360858	-0.302714	exoS only
PA1316		0.265997	-0.241537	exoS only
PA1931		0.236515	-0.166715	exoS only
PA1932		0.267528	-0.175459	exoS only
PA1933		0.221045	-0.151402	exoS only
PA2108		0.408539	-0.152889	exoS only
PA2251		0.359658	-0.0636392	exoS only
PA2252		0.289877	-0.0554697	exoS only
PA2594		0.314456	-0.168099	exoS only
PA2595		0.346463	-0.13589	exoS only
PA2596		0.358023	-0.113601	exoS only
PA2597		0.349918	-0.118849	exoS only
PA2598		0.334129	-0.141479	exoS only
PA2599		0.356839	-0.121286	exoS only
PA2600		0.33061	-0.0886671	exoS only
PA2601		0.348102	-0.216902	exoS only
PA2602		0.354612	-0.0930896	exoS only
PA2603		0.412487	-0.12654	exoS only
PA2723		0.342852	-0.0662476	exoS only
PA3840		0.266333	-0.100958	exoS only
PA4147	acoR	0.396518	-0.125117	exoS only
PA4148		0.28035	-0.0690693	exoS only
PA4149		0.295629	-0.0720098	exoS only
PA4150		0.323073	-0.0957535	exoS only
PA4151	acoB	0.32538	-0.048839	exoS only
PA4152		0.304211	-0.0971144	exoS only
PA4153		0.270011	-0.0621531	exoS only
PA4278		0.220905	-0.0444581	exoS only
PA4849		0.321857	-0.199753	exoS only
PA5465		0.203207	-0.0194177	exoS only
PA0620		-0.00607755	0.230747	exoU only
PA0958	oprD	0.107352	0.203628	exoU only
PA0987		-0.14733	0.269327	exoU only
PA0988		0.0223217	0.389238	exoU only
PA0990		0.0418042	0.2441	exoU only
PA0991	hptA	-0.0680398	0.243322	exoU only
PA0992	cupC1	0.00680793	0.264947	exoU only
PA1887		-0.163429	0.422643	exoU only
PA1888		-0.166161	0.450742	exoU only
PA2189		0.00770554	0.264228	exoU only
PA2458		-0.1221	0.356799	exoU only
PA2794		-0.131295	0.313049	exoU only
PA3475	pheC	0.0398782	0.262097	exoU only
PA3477	rhlR	-0.0577582	0.306844	exoU only
PA3486	vgrG4b	0.00198387	0.204886	exoU only
PA3487	tle5	0.148041	0.489389	exoU only
PA3488	tli5	0.0721518	0.406331	exoU only
PA3507		-0.065583	0.26647	exoU only
PA3835		-0.0904613	0.325598	exoU only
PA3866		-0.114683	0.249546	exoU only
PA4011		0.0504667	0.201729	exoU only
PA4430		0.0136609	0.2004	exoU only
PA0001	dnaA	-0.00713716	0.0366461
PA0002	dnaN	0.145528	0.129929
PA0003	recF	0.0339055	-0.0109577
PA0004	gyrB	0.0720598	0.121186
PA0005	lptA	-0.00494519	0.0104242
PA0006		0.0364027	-0.0543551
PA0007		-0.0180514	-0.0490931
PA0008	glyS	0.0188334	0.104719
PA0009	glyQ	0.0213988	0.0839226
PA0010	tag	-0.0643701	0.0664496
PA0011	htrB1	0.100058	0.0930049
PA0012		-0.0706344	0.0155168
PA0013		-0.0596563	-0.0399875
PA0014		0.00203729	0.0104916
PA0015		0.00757927	0.0683086
PA0016	trkA	-0.0123077	0.0134936
PA0017		-0.0278087	-0.047803
PA0018	fmt	0.0161311	0.000670427
PA0019	def	0.0978595	0.0404924
PA0020	tsaP	0.125333	-0.00924609
PA0021		0.0335061	-0.000906692
PA0022		0.0228971	-0.0577968
PA0023	qor	0.0682177	0.0974213
PA0024	hemF	0.06789	0.0170917
PA0025	aroE	0.130317	0.0563162
PA0026	plcB	0.0687001	0.0589558
PA0027		-0.0283839	-0.0208111
PA0028		0.0294924	-0.0189598
PA0029		-0.00840497	-0.017851
PA0030	cosX	-0.0235618	-0.0145305
PA0031	betC	0.0460332	0.050413
PA0032		0.0666342	-0.0423383
PA0033	hptC	-0.0281823	-0.0634564
PA0034		0.100064	-0.0442363
PA0035	trpA	0.0948523	0.0471619
PA0036	trpB	0.160557	0.0577232
PA0037	trpI	0.0370821	-0.112808
PA0038		0.0831658	0.0528681
PA0039		0.117882	0.0913179
PA0040		-0.0313464	-0.0964079
PA0041		-0.105444	-0.0985788
PA0042		0.0148364	-0.058538
PA0043		0.0973542	0.11511
PA0045		-0.0272333	0.00117154
PA0046		-0.0365746	0.0193013
PA0047		-0.00920243	0.0437106
PA0048		-0.0333779	0.0730287
PA0049		-0.0624599	0.037646
PA0050		0.0104604	-0.0748853
PA0051	phzH	0.00771774	-0.0736709
PA0052		-0.0258192	0.0262325
PA0054		-0.105393	0.0889419
PA0055		0.110304	0.0415628
PA0056		-0.0261155	0.0598819
PA0057		-0.0111332	-0.00863014
PA0058	dsbM	0.0541252	-0.0917406
PA0059	osmC	-0.0527229	-0.0228888
PA0060		0.0185722	0.0102969
PA0061		-0.00365388	0.0409261
PA0062		-0.0180107	-0.0926367
PA0063		-0.0786229	-0.0514953
PA0064		-0.000915256	0.123123
PA0065		0.0409931	0.0366777
PA0066		0.0689424	0.0588588
PA0067	prlC	0.0318641	-0.011363
PA0068		-0.0273127	-0.148047
PA0069		-0.0888726	-0.0836805
PA0070	tagQ1	-0.0774097	-0.0881393
PA0071	tagR1	-0.035577	-0.0554233
PA0072	tagS1	-0.0706836	-0.0807518
PA0073	tagT1	-0.10306	-0.0593685
PA0074	ppkA	-0.0283339	-0.106245
PA0075	pppA	-0.0427029	-0.0732399
PA0076	tagF1	-0.0517142	-0.0745315
PA0077	icmF1	-0.0529907	-0.0735017
PA0078	tssL1	-0.0376146	-0.0444889
PA0079	tssK1	-0.10792	-0.0420362
PA0080	tssJ1	-0.0265243	-0.0456533
PA0081	fha1	0.0164809	-0.051136
PA0082	tssA1	-0.0916871	-0.0423227
PA0083	tssB1	-0.0795769	-0.0772314
PA0084	tssC1	-0.0843982	-0.0700783
PA0085	hcp1	-0.105595	-0.0786515
PA0086	tagJ1	-0.16526	-0.094381
PA0087	tssE1	-0.145191	-0.0960841
PA0088	tssF1	-0.171634	-0.0673117
PA0089	tssG1	-0.156407	-0.14015
PA0090	clpV1	-0.11695	-0.0403043
PA0091	vgrG1	-0.131903	-0.0484388
PA0092	tsi6	0.163366	0.103428
PA0093	tse6	-0.0402253	0.0890883
PA0094	eagT6	-0.015164	-0.0187996
PA0096		0.0239666	-0.0441929
PA0097		-0.142427	-0.0338688
PA0098		0.0739807	-0.0704691
PA0101		-0.0428783	-0.0314748
PA0102		0.127178	0.0395494
PA0103		0.0766113	0.0243241
PA0104		0.0453358	0.0124948
PA0105	coxB	0.0168663	-0.00589148
PA0106	coxA	0.0782069	0.0936481
PA0107		0.0675995	0.0916136
PA0108	coIII	0.0835813	0.0364218
PA0109		0.0217894	0.00306263
PA0110		-0.0104135	0.00432655
PA0111		0.101834	0.0431222
PA0112		0.0415185	0.105459
PA0113		0.0947756	0.109713
PA0114	senC	0.0136636	0.0336006
PA0115		-0.0230414	0.011587
PA0116		0.0216267	0.0122353
PA0117		0.0745007	0.0197725
PA0118		0.028031	-0.0259799
PA0119		0.0895201	0.00301242
PA0120		0.0417197	0.0680116
PA0121		0.10435	0.0355609
PA0122	rahU	-0.0214872	-0.0103042
PA0123		0.00800464	-0.00376792
PA0124		-0.00626909	0.0263734
PA0125		0.00553059	-0.00315935
PA0126		-0.146619	0.00930137
PA0127		-0.0482982	-0.0172392
PA0128		0.0396791	-0.000888781
PA0129	bauD	0.0299496	0.00833358
PA0130	bauC	0.171875	0.0500448
PA0131	bauB	0.123395	0.0333997
PA0132	bauA	0.116726	0.0130154
PA0133	bauR	0.0972719	-0.165631
PA0134		0.0934679	-0.0707416
PA0136		0.0880364	-0.0254146
PA0137		0.0467769	-0.064805
PA0138		0.0593521	-0.0439674
PA0139	ahpC	0.0610242	-0.0514069
PA0140	ahpF	0.00153182	-0.00992645
PA0141		0.0562974	0.147301
PA0142		-0.0567168	-0.0108432
PA0143	nuh	0.0199016	0.0483215
PA0144		0.00357569	-0.0339437
PA0145		-0.0615831	-0.00822234
PA0146		0.0282658	-0.0779598
PA0147		0.082063	0.000481217
PA0148		-0.120226	0.0600733
PA0149		-0.0901272	-0.0667516
PA0150		-0.0162472	-0.0314843
PA0151		0.0317352	-0.0611507
PA0152	pcaQ	0.0481946	-0.0224771
PA0153	pcaH	-0.0767227	-0.0645872
PA0154	pcaG	-0.0937349	-0.0662331
PA0155	pcaR	-0.0428672	0.0966361
PA0156	triA	-0.0342238	-0.0501182
PA0157	triB	-0.0422586	-0.0256734
PA0158	triC	0.0506152	-0.0429705
PA0159		0.0918816	-0.00309451
PA0160		-0.0249465	0.022104
PA0161		-0.104757	0.0360839
PA0162	opdC	-0.0316617	-0.00752494
PA0163		-0.157575	-0.125947
PA0164		-0.00880743	-0.021017
PA0165		0.0299687	-0.0542579
PA0166		-0.0190314	-0.069851
PA0167		0.0479894	-0.00578021
PA0168		-0.0580199	-0.0104962
PA0169	siaD	-0.0985246	-0.0531599
PA0170		-0.118726	-0.0249445
PA0171		-0.0784073	-0.113433
PA0172	siaA	-0.0915144	-0.00381158
PA0173		0.0341456	0.0637362
PA0174		-0.0402603	0.00202223
PA0175		-0.0378247	-0.012876
PA0176	aer2	0.00550188	0.0157539
PA0177		-0.0599615	-0.0340339
PA0178		-0.113085	-0.039642
PA0179		-0.134288	-0.0635648
PA0180	cttP	-0.000326924	-0.0381648
PA0181		-0.00728641	-0.00825489
PA0182		0.0410398	0.0431733
PA0183	atsA	0.0742877	0.0227579
PA0184		0.0163293	0.0196658
PA0185		0.0194508	0.040809
PA0186		-0.0281813	0.00926819
PA0189		-0.124739	-0.00301616
PA0190		-0.0501864	-0.15101
PA0191		0.0388211	0.014486
PA0192		0.0197955	-0.0133201
PA0193		-0.00265869	-0.0132053
PA0194		-0.0385873	-0.0148465
PA0195	pntAA	0.00895011	-0.0162177
PA0195.1	pntAB	-0.0516606	0.0567719
PA0196	pntB	0.0421271	0.0329986
PA0197	tonB2	0.0307362	-0.0410894
PA0198	exbB1	0.0720294	-0.0127265
PA0199	exbD1	0.00599951	-0.0327128
PA0200		-0.0285096	-0.0409276
PA0201		-0.00757346	0.0658064
PA0208	mdcA	0.0685496	0.0011976
PA0209		0.0234869	-0.00351114
PA0210	mdcC	0.0295201	0.0309504
PA0211	mdcD	0.0398675	0.017115
PA0212	mdcE	0.0231714	0.00589232
PA0213		0.0185172	-0.0242841
PA0214		-0.018359	0.0414074
PA0215		0.0792763	0.0247333
PA0216		0.0141969	0.0166489
PA0217		-0.0422475	0.0799882
PA0218		0.0467669	-0.0189912
PA0219		0.0315969	0.0191972
PA0220		0.085318	0.0224252
PA0221		-0.0617617	-0.0818328
PA0222		0.0712725	-0.0221578
PA0223		-0.0513322	-0.0451883
PA0224		-0.0539104	0.0196709
PA0225		-0.0176388	0.0650302
PA0226		-0.115382	0.0107606
PA0227		-0.0705384	-0.0274948
PA0228	pcaF	-0.120242	-0.0749662
PA0229	pcaT	0.00933519	0.0307735
PA0230	pcaB	-0.018803	-0.0207932
PA0231	pcaD	0.0183469	0.0343956
PA0232	pcaC	-0.0390392	0.0164998
PA0233		0.0574381	-0.0419231
PA0234		-0.00392077	-0.0652785
PA0235	pcaK	-0.0539033	0.0837537
PA0236		-0.00327153	-0.0507246
PA0237		-0.10681	-0.0510113
PA0238		0.018657	-0.102094
PA0239		-0.0335065	0.0347896
PA0240		-0.0611829	-0.00407251
PA0241		0.00909012	0.0638063
PA0242		0.0701784	-0.00107644
PA0243		-0.076772	0.0302371
PA0244		0.00782679	0.0180125
PA0245	aroQ2	-0.0744884	0.0031972
PA0246		-0.0810008	0.0115255
PA0247	pobA	-0.0610823	0.0290015
PA0248		0.0504208	0.020825
PA0249		0.0242636	0.0680925
PA0250		0.0880309	0.0601089
PA0251		0.0518204	0.144782
PA0252		-0.00116925	0.0628512
PA0253	hudR	-0.00172944	-0.0544776
PA0254	hudA	0.0813096	0.019711
PA0255		0.097175	-0.0281055
PA0256		0.0168643	-0.0712741
PA0259	tli3	0.135774	-0.164764
PA0260	tle3	0.049449	-0.126631
PA0261		-0.0413107	-0.0916933
PA0262	vgrG2b	-0.0611324	-0.139965
PA0264		-0.033501	-0.0415967
PA0265	davD	0.070337	-0.0211222
PA0266	davT	0.0986403	-0.024878
PA0267		0.00226849	-0.0427744
PA0268		0.0773881	0.0449142
PA0269		-0.0105228	0.0917339
PA0270		-0.00835991	0.0451907
PA0271		0.0393149	0.11257
PA0272		-0.108551	0.00384625
PA0273		-0.0608431	0.025295
PA0274		-0.00528616	-0.0942079
PA0275		0.0922536	-0.0148391
PA0276		0.0272917	0.0515826
PA0277		-0.103192	-0.0153539
PA0278		-0.0702072	-0.0829381
PA0279		0.0573883	0.0330985
PA0280	cysA	-0.0485603	0.042146
PA0281	cysW	-0.0562768	0.0676387
PA0282	cysT	-0.0817727	0.0864296
PA0283	sbp	0.00204112	0.116649
PA0284		-0.0278484	0.0642894
PA0285		-0.0647495	0.0188222
PA0286	desA	-0.0272806	-0.0835008
PA0287	gpuP	-0.0107667	-0.0868234
PA0288	gpuA	-0.0316438	-0.0670313
PA0289	gpuR	0.0539957	0.00727549
PA0290		-0.106341	-0.0719935
PA0291	oprE	0.101149	0.139328
PA0292	aguA	0.110223	0.055528
PA0293	aguB	0.00568114	0.0187818
PA0294	aguR	0.0220759	0.0367705
PA0295		0.0263591	0.0212134
PA0296	spuI	0.0221332	0.0363024
PA0297	spuA	0.0329778	-0.0258493
PA0298	spuB	0.0789866	0.0423702
PA0299	spuC	0.145738	0.0521257
PA0300	spuD	0.0493412	0.0828156
PA0301	spuE	0.145314	0.0339665
PA0302	spuF	0.126657	0.044158
PA0303	spuG	0.140116	0.0964702
PA0304	spuH	0.131777	-0.0184466
PA0305	hacB	0.13336	-0.0495475
PA0306		0.0649369	0.0486732
PA0307		-0.0235233	-0.11246
PA0308		0.0617493	0.0106761
PA0309		0.0544108	-0.0204872
PA0310		0.0969203	-0.0641113
PA0311		0.00959183	0.000313457
PA0312		0.074856	0.026397
PA0313		0.065465	-0.0664805
PA0314		0.072624	-0.0514937
PA0315		0.0696466	0.0028018
PA0316	serA	-0.0365181	0.0541828
PA0317		0.0385327	0.0246421
PA0318		-0.0146467	0.000252721
PA0319		-0.0108614	-0.0351599
PA0320	carO	-0.0116063	-0.0121046
PA0321		-0.0144191	-0.00927849
PA0322		-0.0663952	-0.0236683
PA0323		0.0395576	-0.0265154
PA0324		0.0235876	-0.0711894
PA0325		0.0448395	0.021645
PA0326		-0.0343314	0.0139024
PA0327	carP	-0.0309311	-0.0196271
PA0328	aaaA	-0.0306613	-0.0931695
PA0329		0.101502	-0.0994389
PA0330	rpiA	-0.077803	-0.0333637
PA0331	ilvA1	-0.04214	-0.0339129
PA0332		0.0144936	-0.0454814
PA0333		0.00882215	-0.0533976
PA0334		-0.0415595	-0.0288155
PA0335		-0.00986642	-0.010734
PA0336	ygdP	0.0569942	0.028729
PA0337	ptsP	0.00951532	0.0360818
PA0338		-0.0963629	-0.0727674
PA0339		-0.0219916	0.0264748
PA0340		0.00855272	0.0257981
PA0341	lgt	0.0492887	-0.0658704
PA0342	thyA	-0.0870001	-0.0997747
PA0343		2.07706e-05	-0.0447262
PA0344		0.0316094	0.033148
PA0345		0.00607138	-0.00877129
PA0346		0.209124	0.00185868
PA0347	glpQ	0.121401	0.0222641
PA0348		0.0605684	-0.0100957
PA0349		0.0187966	-0.00206901
PA0350	folA	0.0111104	-0.0638176
PA0351		0.0289717	-0.0273546
PA0352		0.0208537	-0.00904009
PA0353	ilvD	0.00059883	0.139648
PA0354		0.0503232	0.024244
PA0355	pfpI	0.0872057	-0.0169657
PA0356		-0.107151	-0.0971483
PA0357	mutM	-0.0476038	-0.0517207
PA0358		-0.0164356	0.0379065
PA0359		0.141999	0.0247384
PA0360		0.0773034	-2.75252e-05
PA0361		0.0716174	0.0321524
PA0362	fdx1	0.0613439	-0.0673755
PA0363	coaD	-0.0664153	0.0362816
PA0364		0.0432023	0.0369393
PA0365		0.0576585	0.0123652
PA0366		0.0283034	0.0616557
PA0367		-0.129166	-0.0422147
PA0368		0.0325119	0.0185584
PA0369		-0.00464666	-0.0444764
PA0370		0.0100283	-0.0395278
PA0371		-0.0295663	0.00791803
PA0372		-0.00287467	-0.0135761
PA0373	ftsY	-0.024616	-0.0373467
PA0374	ftsE	0.0152755	0.0574562
PA0375	ftsX	-0.0531921	-0.0133952
PA0376	rpoH	-0.0389892	0.0212798
PA0377		-0.115014	-0.0718032
PA0378		-0.0644505	-0.105993
PA0379		-0.0273726	0.0735772
PA0380		-0.0725389	-0.0633389
PA0381	thiG	0.00802341	-0.0762658
PA0382	micA	-0.104578	-0.0742726
PA0383		0.0187814	-0.0683358
PA0384		0.0488896	0.00717288
PA0385		-0.111141	-0.0677563
PA0386		-0.127022	-0.0489117
PA0387		0.0228842	-0.0669254
PA0388		-0.00852717	-0.0227733
PA0389		-0.00211705	-0.111216
PA0390	metX	-0.00614429	-0.0578104
PA0391		0.122059	0.0255829
PA0392		0.0522851	-0.0310917
PA0393	proC	-0.0266849	-0.0122958
PA0394		0.066165	-0.0842851
PA0395	pilT	0.064006	-0.0286607
PA0396	pilU	0.153436	-0.0369453
PA0397		0.173428	0.00108394
PA0398		0.115782	0.0446291
PA0399		0.084397	0.132714
PA0400		0.0506487	0.0448424
PA0401		0.0554642	0.129386
PA0402	pyrB	0.0301589	0.0805465
PA0403	pyrR	0.0361731	0.0570748
PA0404		-0.00996279	-0.0245384
PA0405	algH	0.0762686	0.000818239
PA0406	tonB3	-0.00119024	-0.0180476
PA0407	gshB	0.0678785	-0.0326646
PA0408	pilG	0.0571046	0.00989297
PA0409	pilH	0.0756634	-0.0361672
PA0410	pilI	-0.0273972	0.0609015
PA0411	pilJ	0.120409	0.000826756
PA0412	pilK	0.065203	0.0110514
PA0413	chpA	0.127988	0.0284964
PA0414	chpB	0.0940686	0.00533318
PA0415	chpC	0.0134619	0.00286534
PA0416	chpD	0.0304672	-0.0209385
PA0417	chpE	0.0800445	-0.0194696
PA0418		-0.0364776	0.0494298
PA0419		-0.0143132	-0.0141018
PA0420	bioA	0.0216573	0.0703859
PA0421		0.0572509	0.0507804
PA0422		-0.0533515	0.0123939
PA0423	pasP	0.117812	0.0715286
PA0424	mexR	0.128108	0.0575454
PA0425	mexA	0.0235279	0.0292901
PA0426	mexB	-0.000651157	0.0407147
PA0427	oprM	0.0711597	-0.041851
PA0428		-0.0564455	-0.0647703
PA0429		-0.0484272	0.00833749
PA0430	metF	0.0235681	0.063722
PA0431		0.0315294	0.0154544
PA0432	sahH	0.147218	0.0977681
PA0433		-0.0283713	0.0613118
PA0434		0.00335115	0.068686
PA0435		0.041361	0.027347
PA0436		0.0723454	0.0347008
PA0437	codA	0.0208764	0.0391903
PA0438	codB	-0.0308757	-0.00781587
PA0439		0.015727	0.0408685
PA0440		0.134148	0.0120589
PA0441	dht	0.0304492	-0.00142202
PA0442		-0.0175012	0.00341722
PA0443		0.0111328	-0.0261367
PA0444		0.0278858	-0.0246116
PA0446		0.0598229	-0.151806
PA0447	gcdH	0.0367505	-0.15496
PA0448	gcdR	0.129673	0.0548236
PA0449		0.149963	0.00798625
PA0450		-0.00920939	0.0081777
PA0451		0.0395285	-0.173021
PA0452		0.0325244	-0.00436392
PA0454		0.0446868	0.0163204
PA0455	dbpA	-0.02226	0.0211838
PA0456		0.0304008	-0.0877866
PA0457		-0.0130509	-0.159716
PA0458		0.0508077	0.0147938
PA0459		0.0293803	-0.0490399
PA0460		0.0831831	-0.0289567
PA0461		0.108218	-0.0109551
PA0462		-0.0142104	-0.0372054
PA0463	creB	-0.0921603	-0.0620972
PA0464	creC	0.00167419	-0.108355
PA0465	creD	-0.0864985	0.0312594
PA0466		-0.0293112	-0.0467688
PA0467		0.0767631	-0.0292197
PA0468		0.0500266	-0.0914006
PA0469		0.113071	0.0309555
PA0470	fiuA	-0.0409033	-0.0602466
PA0471	fiuR	-0.0524063	0.0125637
PA0472	fiuI	-0.00605355	-0.0197529
PA0473		-0.000849662	-0.0899668
PA0474		-0.0491804	0.000255285
PA0475		0.0462744	-0.0472295
PA0476		0.0800656	-0.0531165
PA0477		-0.0190319	0.00502491
PA0478		-0.0357947	-0.00299331
PA0479		0.0640579	-0.0229252
PA0480		-0.0743641	0.112996
PA0481		-0.0217617	0.0127753
PA0482	glcB	0.0716798	0.103963
PA0483		-0.0512854	-0.0487607
PA0484		0.0857458	-0.0394835
PA0485		-0.0094299	0.0471506
PA0486		-0.00464733	0.0133585
PA0487		-0.0205183	-0.0214397
PA0488		-0.0534072	0.0616024
PA0489		-0.0449022	0.00162387
PA0490		0.00499903	-0.0247929
PA0491		0.000800373	0.0257937
PA0492		-0.0873722	0.0230109
PA0493		-0.0403401	-0.0220595
PA0494		-0.0741061	0.00177806
PA0495		-0.0235679	-0.125893
PA0496		-0.00668416	-0.0441393
PA0500	bioB	0.0589535	0.135909
PA0501	bioF	0.050631	0.0796521
PA0502		0.0550776	0.0601028
PA0503		0.0333238	0.0632835
PA0504	bioD	-0.00482828	0.00110996
PA0505		0.0152503	0.0370658
PA0506		-0.0085678	0.0879733
PA0507		0.013273	-0.00844213
PA0508		0.04833	0.0212621
PA0509	nirN	0.0293324	-0.0272379
PA0510	nirE	0.0239357	0.00253029
PA0511	nirJ	0.0493977	0.0593949
PA0512	nirH	0.0266257	-0.00484313
PA0513	nirG	0.033379	0.00950864
PA0514	nirL	-0.00126564	0.0593018
PA0515		0.0446429	0.0155215
PA0516	nirF	0.0139182	0.0480747
PA0517	nirC	0.0235185	0.037286
PA0518	nirM	0.0265421	-0.00440447
PA0519	nirS	0.0134754	0.021781
PA0520	nirQ	0.147018	-0.0282453
PA0521		0.0804236	0.00345229
PA0522		0.0262613	0.020224
PA0523	norC	0.00682282	-0.00843434
PA0524	norB	0.0295553	-0.00302047
PA0525		0.0288107	0.0365654
PA0526		0.0185668	0.0599081
PA0527	dnr	-0.0991689	-0.0463763
PA0528		-0.0367446	-0.0628414
PA0529		-0.00688984	-0.0825025
PA0530		-0.0350433	-0.090937
PA0531		-0.000910041	-0.0272315
PA0532		-0.0383104	-0.0139611
PA0533		-0.00737776	-0.04619
PA0534	pauB1	0.0467974	-0.206254
PA0535		-0.0252988	-0.170897
PA0536		-0.0454811	-0.13422
PA0537		-0.0505163	-0.0120628
PA0538	dsbB	0.0249915	-0.0452091
PA0539		-0.00644774	0.0174586
PA0540		-0.038537	-0.0516492
PA0541		0.0187234	-0.0934735
PA0542		0.0189113	0.0317863
PA0543		0.124717	-0.00254151
PA0544		-0.0363139	-0.0438783
PA0545		0.121101	-0.0780215
PA0546	metK	0.0764417	0.0365414
PA0547		-0.124965	-0.0616578
PA0548	tktA	0.04679	0.0934777
PA0549		-0.0281006	-0.0176521
PA0550		0.0627046	0.0244839
PA0551	epd	-0.0436975	-0.0476036
PA0552	pgk	0.0210563	-0.00919327
PA0553		-0.0495416	0.0482263
PA0554		-0.0198268	0.00409586
PA0555	fda	0.0997883	0.0457082
PA0556		-0.00164767	0.03388
PA0557		-0.0142325	-0.00651262
PA0558		-0.0301436	0.0640299
PA0559		-0.0320798	-0.0607965
PA0560		-0.0684272	-0.085068
PA0561		0.143158	0.0501036
PA0562		-0.00726052	-0.0308441
PA0563		-0.132454	0.0391748
PA0564		-0.0232539	-0.0459171
PA0565		0.106579	0.0362995
PA0566		0.0851071	-0.0506583
PA0567		0.0254988	0.0104703
PA0568		0.0627224	0.0636999
PA0569		0.0816817	-0.00626603
PA0570		-0.070447	-0.053585
PA0571		0.0332086	-0.029784
PA0572		0.153668	0.0884245
PA0573		0.0659587	-0.116563
PA0575		0.0341129	-0.0760777
PA0576	rpoD	-0.0073358	0.104454
PA0577	dnaG	0.0503933	-0.0589189
PA0578		-0.0645244	-0.00936013
PA0579	rpsU	-0.0907745	-0.0121409
PA0580	gcp	-0.0498703	-0.00862607
PA0581		0.0287603	0.0439013
PA0582	folB	-0.0185924	0.0204852
PA0583		0.00377422	-0.0364716
PA0584	cca	0.103073	0.0743255
PA0585		0.0474573	0.000968637
PA0586		0.108687	0.0360163
PA0587		0.154053	0.085638
PA0588		0.106409	0.0431459
PA0589		0.0457659	0.0375536
PA0590	apaH	0.0779278	0.0864437
PA0591		0.0693204	0.101029
PA0592	ksgA	-0.00488099	0.0228881
PA0593	pdxA	0.000275423	-0.0351599
PA0594	surA	-0.0181065	0.0687435
PA0595	lptD	-0.0530963	0.121473
PA0596		0.0956088	0.0141832
PA0597		0.0809809	0.0617675
PA0598		0.0851027	0.0160911
PA0599		0.114592	0.0166221
PA0600	agtS	0.0790997	0.0157169
PA0601	agtR	0.0473681	0.0590954
PA0602		0.160897	0.0430794
PA0603	agtA	0.135025	0.12755
PA0604	agtB	0.125033	0.150982
PA0605	agtC	0.114735	-0.0204317
PA0606	agtD	0.106293	0.0889237
PA0607	rpe	-0.0610165	-0.0352283
PA0608		0.0447998	0.0679433
PA0609	trpE	0.167463	-0.021393
PA0610	prtN	0.0930269	-0.00194022
PA0611	prtR	-0.0222704	-0.0302298
PA0612	ptrB	0.00409537	-0.0090295
PA0613		0.02503	-0.0362571
PA0614		-0.0599625	-0.128676
PA0615		-0.0123011	0.117124
PA0616		-0.00768793	0.111743
PA0617		-0.0383387	0.080736
PA0618		-0.013874	0.191534
PA0619		-0.0210502	0.109521
PA0621		-0.0241563	0.00619721
PA0622		-0.0346683	0.154087
PA0623		-0.0272781	0.139456
PA0624		-0.0591105	0.0459301
PA0625		-0.06064	0.157737
PA0626		-0.0343161	0.146255
PA0627		-0.0902729	0.0992415
PA0628		-0.0677611	0.124895
PA0629		-0.0910428	-0.124019
PA0630		-0.0874901	-0.0685423
PA0631		0.0075364	-0.124649
PA0632		0.00849121	-0.00602384
PA0633		0.0731066	0.0229871
PA0634		0.0565639	0.0163243
PA0635		0.0473491	-0.00988288
PA0636		0.119172	0.0232304
PA0637		0.0973871	0.00606514
PA0638		0.0920441	0.0176929
PA0639		0.0943377	0.0426441
PA0640		0.122516	0.0195852
PA0641		0.038431	0.0441245
PA0646		0.215934	0.0598577
PA0647		0.183296	-0.00248142
PA0648		0.170139	0.00403636
PA0649	trpG	0.0268216	0.00384177
PA0650	trpD	0.0480201	-0.0193918
PA0651	trpC	0.104163	0.0736487
PA0652	vfr	0.162632	-0.0314946
PA0653		0.0411614	0.117365
PA0654	speD	-0.083866	-0.10788
PA0655		0.00230998	-0.00247315
PA0656		0.0853949	-0.0183261
PA0657		0.122494	-0.00385535
PA0658		0.0413562	0.013139
PA0659		0.00687473	0.0124426
PA0660		0.222353	0.109079
PA0661		0.106489	0.00392357
PA0662	argC	0.0234028	0.0205419
PA0663		0.0674284	0.00812645
PA0664		0.0425515	0.0149717
PA0665		0.123342	0.0425489
PA0666		-0.0896317	-0.0290717
PA0667		-0.106774	0.0119045
PA0668	tyrZ	0.00607011	0.0804082
PA0669		-0.000799406	-0.0536181
PA0670		-0.0273848	-0.0536799
PA0671		-0.0351138	-0.0234077
PA0672	hemO	-0.0194024	-0.0367775
PA0673		0.0541257	0.037214
PA0674	vreA	-0.0109995	-0.0887051
PA0675	vreI	-0.0104303	-0.0798569
PA0676	vreR	-0.0672845	-0.0719759
PA0677	hxcW	0.0255184	0.0588906
PA0678	hxcU	0.0174201	-0.0808959
PA0679	hxcP	-0.0031644	-0.0115976
PA0680	hxcV	-0.0690853	0.0332769
PA0681	hxcT	0.0110684	-0.0386219
PA0682	hxcX	-0.0208163	0.00332924
PA0683	hxcY	-0.0305627	-0.0424217
PA0684	hxcZ	-0.04782	-0.00154312
PA0685	hxcQ	0.0123008	-0.0273352
PA0686	hxcR	0.00715369	0.052612
PA0687	hxcS	0.083518	-0.0353728
PA0688	lapA	0.0845106	0.0650965
PA0690	pdtA	0.102307	0.00688826
PA0691	phdA	-0.00490513	-0.0375742
PA0692	pdtB	-0.0206004	-0.0163866
PA0693	exbB2	0.0196337	-0.0414391
PA0694	exbD2	-0.00578183	-0.0437961
PA0695		-0.0707261	-0.00546327
PA0696		-0.025959	0.0110801
PA0697		0.0220726	-0.0262281
PA0698		-0.00168801	-0.0695349
PA0699		-0.0265876	-0.0223049
PA0700		-0.0431612	-0.0641395
PA0701		0.00603798	-0.0459824
PA0702		7.34697e-05	-0.0414751
PA0703		-0.0759431	-0.02334
PA0704		-0.0215333	-0.0505527
PA0705	migA	-0.0299956	-0.0144558
PA0706	cat	-0.0764317	-0.00617666
PA0707	toxR	0.0235566	-0.047175
PA0708		0.0407388	-0.0824839
PA0709		0.0409797	-0.0346455
PA0710	gloA2	-0.0174216	-0.0285608
PA0711		-0.0453355	-0.0549534
PA0713		0.149544	0.0111994
PA0714		0.0661813	-0.00580419
PA0717		-0.15254	-0.0690625
PA0718		-0.0755354	0.046268
PA0719		-0.062157	0.0763347
PA0720		-0.0936237	0.0776151
PA0721		-0.155568	0.0655188
PA0722		-0.0709735	0.100001
PA0723	coaB	-0.0974699	0.154883
PA0724		-0.115484	0.116882
PA0725		-0.109063	0.0648961
PA0726		-0.0562349	0.12124
PA0727		0.00192506	0.163616
PA0728		0.180226	-0.0923099
PA0730		-0.0426783	-0.0505858
PA0731		-0.0957957	-0.0497223
PA0732		0.0252245	0.0187226
PA0733		-0.0992821	-0.0621045
PA0734		-0.0732624	-0.0527466
PA0735		-0.0487433	0.0311681
PA0736		-0.087133	0.0217387
PA0737		0.00824788	-0.0766493
PA0738		0.05841	-0.0638995
PA0739		-0.00922607	0.0229999
PA0740	sdsA1	-0.0258365	-0.0174451
PA0741		0.0343228	0.023663
PA0742		-0.0549059	0.0457304
PA0743		0.138541	-0.000427468
PA0744		0.127341	0.00777325
PA0745		0.139727	-0.00706317
PA0746		0.124992	0.0214578
PA0747		0.156762	0.00142218
PA0749		-0.0744673	-0.0257989
PA0750	ung	0.0910826	-0.0523154
PA0751		-0.0261666	-0.0181912
PA0752		0.0175	-0.0165806
PA0753		0.00279193	0.0266556
PA0754		0.0611795	-0.0378658
PA0755	opdH	0.0431414	-0.0255529
PA0756		-0.0760071	-0.0186577
PA0757		-0.0668784	0.0425645
PA0758		-0.0331145	0.00348404
PA0759		0.0806123	0.140884
PA0760		-0.0639588	0.00906373
PA0761	nadB	0.0268101	-0.0100872
PA0762	algU	-0.0254098	0.0165211
PA0763	mucA	-0.039095	0.0542996
PA0764	mucB	-0.0441436	0.0150035
PA0765	mucC	0.101522	0.0351336
PA0766	mucD	0.070756	0.0435029
PA0767	lepA	-0.00219197	0.0561596
PA0768	lepB	7.47367e-05	0.0117672
PA0769		0.143852	-0.00350005
PA0770	rnc	-0.0294813	-0.102473
PA0771	era	0.0332529	-0.0432818
PA0772	recO	-0.00757621	-0.00930739
PA0773	pdxJ	0.118163	-0.00172196
PA0774		-0.0463022	-0.0972967
PA0775		-0.029612	-0.0013426
PA0776		-0.0297986	-0.0470644
PA0777		-0.105368	-0.0678006
PA0778	icp	-0.025832	-0.0831347
PA0779	asrA	-0.0820443	-0.0657107
PA0780	pruR	-0.0609683	-0.0268544
PA0781		0.100127	0.162691
PA0782	putA	-0.043426	-0.000882199
PA0783	putP	-0.0111066	0.0272043
PA0784		-0.0177768	-0.077095
PA0785	azoR1	-0.0627125	-0.00147427
PA0786		-0.0244709	-0.0258123
PA0787		0.0601971	0.0167795
PA0788		0.06593	0.0209003
PA0789		-0.105343	-0.149489
PA0790		-0.0343158	-0.0980844
PA0791		0.0454909	0.0244095
PA0792	prpD	0.0775389	0.0795184
PA0793		0.00817351	0.117265
PA0794		-0.0436409	0.154929
PA0795	prpC	0.00898796	0.197561
PA0796	prpB	0.00619428	0.142266
PA0797		-0.0189583	0.0606748
PA0798	pmtA	0.0842492	0.0209686
PA0799		-0.0229117	-0.0518914
PA0800		-0.0258294	-0.0776418
PA0801		0.029672	-0.0480592
PA0802		0.0400261	-0.0984602
PA0803		-0.00211837	0.00318376
PA0804		0.0715128	0.0360054
PA0805		-0.043633	-0.0611059
PA0806		-0.0665189	-0.110816
PA0807	ampDh3	-0.094426	-0.0880453
PA0808		-0.0632817	-0.0534982
PA0809		-0.0227607	-0.101229
PA0810		0.013434	-0.0863188
PA0811		0.0281692	-0.0166707
PA0812		0.0327951	-0.0168394
PA0813		-0.0955898	-0.0223007
PA0814		-0.0911548	-0.10082
PA0815		0.0659754	0.024951
PA0816		-0.0060922	0.026609
PA0817		0.00144215	-0.0630635
PA0818		-0.0112977	-0.0730714
PA0820		0.174351	-0.0701526
PA0821		0.164758	-0.133788
PA0822		0.0275095	-0.179984
PA0824		0.107807	-0.112825
PA0825		0.00725498	-0.102576
PA0826		0.0892538	-0.0121974
PA0827		-0.0149193	-0.0851808
PA0828		-0.0220693	-0.0638236
PA0829		-0.0626914	-0.0527432
PA0830		-0.0100087	-0.0203742
PA0831	oruR	0.0455186	-0.16502
PA0832		-0.104281	-0.0655566
PA0833		0.0805413	-0.0531478
PA0834		0.0816386	0.0395266
PA0835	pta	0.0916715	0.0602442
PA0836	ackA	0.0148313	0.0767941
PA0837	slyD	-0.0703325	-0.013803
PA0838		-0.00219807	0.0935836
PA0839		-0.0597267	-0.0418755
PA0840		0.00832108	0.00702134
PA0841		0.0415123	-0.0191073
PA0842		-0.113755	-0.0295482
PA0843	plcR	0.024497	0.0022413
PA0844	plcH	0.0121319	-0.0320983
PA0845	cerN	-0.0448576	-0.0665733
PA0846		-0.0456864	-0.0624252
PA0847		0.0467806	-0.109434
PA0848	ahpB	0.0290145	0.0198929
PA0849	trxB2	-0.00290023	0.056513
PA0850		-0.0544242	-0.00635477
PA0851		-0.0561481	0.0947172
PA0852	cbpD	0.0323711	-0.00653765
PA0853		-0.0339563	0.0146329
PA0854	fumC2	0.0128264	0.0369067
PA0855		-0.0942936	0.0780915
PA0856		-0.097762	-0.0158113
PA0857	bolA	-0.0610138	-0.00694144
PA0858		0.0110846	0.0145031
PA0859		-0.0498404	-0.00695994
PA0860		-0.0376205	-0.0137423
PA0861	rbdA	-0.01915	-0.0380811
PA0862		0.054083	0.083604
PA0863		-0.00607171	0.0596489
PA0864		0.00194493	0.0632708
PA0865	hpd	-0.119444	-0.0233271
PA0866	aroP2	0.00281981	-0.0281212
PA0867	mliC	0.0761827	-0.0165178
PA0868		-0.0565778	-0.108093
PA0869	pbpG	-0.0169073	-0.00634905
PA0870	phhC	0.0364442	-0.0433365
PA0871	phhB	0.0262313	-0.0730982
PA0872	phhA	-0.00742122	-0.0793556
PA0873	phhR	-0.046164	-0.0473019
PA0874		-0.0940356	0.0607082
PA0875		0.0362807	0.0799884
PA0876		0.0423654	0.00974438
PA0877		-0.00710124	-0.039454
PA0878		-0.0298682	-0.00708076
PA0879		0.0273737	0.00440399
PA0880		-0.049468	-0.014324
PA0881		-0.0720032	0.0274885
PA0882		-0.0086379	-0.0173087
PA0883		-0.0161207	-0.0417962
PA0884		0.0407983	0.0290542
PA0885		0.0743223	-0.0425258
PA0886		0.0536155	0.0376766
PA0887	acsA	-0.0439623	0.107189
PA0888	aotJ	-0.0103895	-0.00165837
PA0889	aotQ	-0.0148913	-0.0182818
PA0890	aotM	-0.0159322	-0.0820602
PA0891		-0.0188745	-0.0875179
PA0892	aotP	-0.059036	-0.0595652
PA0893	argR	-0.105129	-0.0545043
PA0894		-0.0630009	-0.00284874
PA0895	aruC	0.0512074	0.0224565
PA0896	aruF	0.0638805	-0.0181191
PA0897	aruG	0.0480122	0.0041144
PA0898	aruD	0.0576444	-0.00429724
PA0899	aruB	0.0247476	0.000901136
PA0900		-0.0058669	-0.0289585
PA0901	aruE	0.0498412	0.00576135
PA0902		-0.0334453	-0.0631614
PA0903	alaS	-0.0197029	0.14588
PA0904	lysC	0.114415	0.0919485
PA0905	rsmA	0.0225286	-0.0474527
PA0906	alpR	0.064289	-0.059206
PA0907	alpA	-0.0041354	0.0237137
PA0908	alpB	-0.0674012	-0.0204104
PA0909	alpC	-0.10906	-0.079106
PA0910	alpD	-0.12726	-0.0643655
PA0911	alpE	-0.110755	-0.0511736
PA0912		-0.056251	-0.0724883
PA0913	mgtE	-0.00719715	-0.0496064
PA0914		-0.0576981	-0.0368176
PA0915		-0.0834707	-0.054501
PA0916		-0.0836666	0.00397064
PA0917	kup	0.0558251	0.00951793
PA0918		0.0621645	-0.0552552
PA0919		-0.0130395	-0.0960536
PA0920		-0.0204667	0.00148601
PA0921		0.0417728	0.0559279
PA0922		0.0204905	0.00364109
PA0923	dinB	-0.0367494	-0.0760779
PA0924		-0.12291	-0.00411351
PA0925		-0.102348	-0.0310809
PA0926		-0.0757118	0.062998
PA0927	ldhA	-0.0184267	0.0767506
PA0928	gacS	0.0228417	-0.0377041
PA0929		-0.0232756	-0.0044172
PA0930		-0.00783005	-0.0423762
PA0931	pirA	0.109925	-0.0583541
PA0932	cysM	-0.123731	0.0534649
PA0933	ygcA	0.00884339	0.106444
PA0934	relA	-0.0532286	0.119791
PA0935		0.0570271	0.074374
PA0936	lpxO2	0.00279127	0.103739
PA0937		-0.0440733	-0.00597481
PA0938	wzz2	-0.0446078	0.103814
PA0939		-0.0378646	0.0277246
PA0940		0.124404	0.00262487
PA0941		0.0225719	0.0213392
PA0942		0.0608524	0.103845
PA0943		0.108273	0.000232933
PA0944	purN	-0.0582946	-0.022683
PA0945	purM	-0.0737013	0.0203236
PA0946		-0.0134538	-0.0356902
PA0947		0.0246489	-0.0748776
PA0948		-0.0338639	-0.0153334
PA0949	wrbA	-0.0623861	0.00872986
PA0950		0.056313	0.0218564
PA0951		0.0517972	0.0064054
PA0952		0.163057	0.0486945
PA0953		0.1291	0.130818
PA0954		0.14553	0.131005
PA0955		-0.0296974	0.0316962
PA0956	proS	-0.00863577	0.0524222
PA0957		0.00181297	-0.0772274
PA0959		0.102693	0.0932362
PA0960		0.0783303	0.0271859
PA0961		-0.0919728	-0.0523175
PA0962	dps	-0.00617362	0.0645837
PA0963	aspS	-0.0409322	0.0987752
PA0964	pmpR	-0.097062	0.076738
PA0965	ruvC	-0.0397326	0.0342284
PA0966	ruvA	0.0513121	-0.0249403
PA0967	ruvB	-0.0256916	-0.000281207
PA0968		0.0348215	-0.0333982
PA0969	tolQ	0.0792677	0.00652919
PA0970	tolR	0.0751519	-0.0151613
PA0971	tolA	0.0352131	0.00101891
PA0972	tolB	0.0925884	0.00500051
PA0973	oprL	0.0692944	0.0110009
PA0974		-0.021714	0.109477
PA0975		-0.0607572	-0.059352
PA0976		0.0549627	0.0190837
PA0978		0.144695	0.104155
PA0979		0.0191164	0.0296493
PA0980		-0.0852583	0.00511449
PA0981		-0.0597664	0.063782
PA0982		-0.0621819	0.0318628
PA0984		-0.0810185	-0.0924766
PA0985	pyoS5	-0.113781	-0.113105
PA0986		-0.078899	-0.0321152
PA0989		-0.131859	0.177626
PA0993	cupC2	0.00345297	0.162624
PA0994	cupC3	0.0561767	0.142244
PA0995	ogt	0.0573264	-0.104458
PA0996	pqsA	0.0906039	-0.0633703
PA0997	pqsB	0.0894555	-0.0366322
PA0998	pqsC	0.0909721	-0.0106147
PA0999	pqsD	0.108	0.00637944
PA1000	pqsE	0.125573	-0.0051357
PA1001	phnA	0.141697	0.00680204
PA1002	phnB	0.140065	0.105702
PA1003	mvfR	0.0334678	0.0555365
PA1004	nadA	0.0658868	-0.0556127
PA1005		0.0630885	0.0569443
PA1006		0.00958786	0.112988
PA1007		-0.0620358	0.0304907
PA1008	bcp	0.0278675	0.0404357
PA1009		-0.0364235	0.0543874
PA1010	dapA	0.0150854	0.116407
PA1011		-0.0214391	0.105632
PA1012		-0.0121557	0.116388
PA1013	purC	-0.0100999	0.144778
PA1014	wapB	0.0845376	-0.0140386
PA1015		-0.0634163	0.0470621
PA1016		-0.0354372	0.0277418
PA1017	pauA	-0.0562895	-0.00953348
PA1018		-0.127973	-0.0077898
PA1019	mucK	0.00629442	-0.0755487
PA1020		0.016745	-0.00957398
PA1021		0.00916507	0.00919536
PA1022		0.0733071	0.0473155
PA1023		0.0125306	0.0430086
PA1024		0.024289	-0.0515802
PA1025		-0.0522905	0.039944
PA1026		-0.101158	-0.0302516
PA1027	amaB	0.0222902	-0.0093327
PA1028	amaA	0.0141669	-0.0486245
PA1029		0.0271294	0.0745717
PA1030		0.0533263	0.0489278
PA1031		-0.0252837	-0.0598567
PA1032	quiP	-0.0419326	-0.0620842
PA1033		0.0712688	0.0351326
PA1034		-0.0935641	0.00486203
PA1035		0.0605628	0.0185611
PA1036		-0.00400521	0.0491241
PA1037		0.0681726	0.109032
PA1038		-0.032695	0.0344855
PA1039		-0.058663	-0.045141
PA1040		-0.133431	-0.068548
PA1041		0.124941	-0.00104614
PA1042		0.0788017	0.0765437
PA1043		0.0518378	0.0962153
PA1044		-0.0953487	0.0293354
PA1045		-0.188741	-0.0402268
PA1046		-0.156364	-0.0331685
PA1047		0.0064355	0.0613802
PA1048		-0.135157	-0.0535415
PA1049	pdxH	-0.110127	0.0426677
PA1050		-0.0451245	0.0912538
PA1051		-0.00859202	0.00433676
PA1052		-0.0658104	0.0217338
PA1053		0.116441	0.022434
PA1054	shaA	-0.0206713	-0.00217241
PA1055	shaB	0.0299786	-0.043745
PA1056	shaC	-0.00481755	0.0483933
PA1057	shaD	-0.0546901	-0.00104745
PA1058	shaE	-0.100666	0.00234344
PA1059	shaF	-0.0402107	-0.0437895
PA1060		-0.0980974	0.0414611
PA1061		-0.0696675	0.0661576
PA1062		-0.0287172	0.109681
PA1063		-0.0388747	0.0443101
PA1064		0.0136256	0.0338828
PA1065		0.0634984	0.00741347
PA1066		0.118443	0.0447138
PA1067		-0.083049	-0.0174388
PA1068		-0.103274	-0.0796585
PA1069		-0.160969	-0.0116459
PA1070	braG	-0.0706009	-0.00726114
PA1071	braF	-0.0910815	0.0253633
PA1072	braE	-0.0583521	0.0367934
PA1073	braD	-0.0702395	0.0487054
PA1074	braC	0.0635138	0.100771
PA1075		-0.0283972	-6.06373e-05
PA1076		0.163258	0.0604703
PA1077	flgB	0.121934	0.0274521
PA1078	flgC	0.124804	0.079482
PA1079	flgD	0.186067	0.131712
PA1080	flgE	0.132092	0.132738
PA1081	flgF	0.0993604	0.0665322
PA1082	flgG	0.147902	0.0829517
PA1083	flgH	0.110087	0.0726713
PA1084	flgI	0.0667684	0.0989861
PA1085	flgJ	0.0916456	0.0499653
PA1086	flgK	0.106976	0.0537403
PA1087	flgL	-0.00370166	-0.0343835
PA1088		-0.00879323	-0.0382249
PA1089		-0.0232282	-0.0532509
PA1090		0.00575603	-0.0315589
PA1091	fgtA	-0.0168635	-0.114342
PA1092	fliC	-0.0139827	0.0217726
PA1093		0.00275365	0.0424938
PA1094	fliD	-0.0285515	-0.0156294
PA1095		-0.0170597	-0.0292944
PA1096		0.0334039	-0.0152981
PA1097	fleQ	0.0954202	0.105285
PA1098	fleS	0.132026	0.0564043
PA1099	fleR	0.171763	0.0602368
PA1100	fliE	0.0931054	0.0401757
PA1101	fliF	0.0914751	0.0648121
PA1102	fliG	0.013819	0.101804
PA1103		-0.0622997	-0.00539242
PA1104	fliI	-0.0798074	0.0175895
PA1105	fliJ	-0.00964753	-0.0458454
PA1106		0.00439615	-0.0890442
PA1107	roeA	-0.0300342	0.0541711
PA1108		-0.0574559	0.00110194
PA1109		0.0475422	-0.0061694
PA1110		-0.0435813	0.0041755
PA1111		0.016426	0.0532265
PA1112		0.0598708	-0.0492372
PA1113		-0.0788532	-0.00154176
PA1114		-0.087002	-0.0177494
PA1115		-0.0573588	-0.0241294
PA1116		-0.0377004	-0.0517306
PA1117		0.0103773	0.0132389
PA1118		-0.0228704	-0.0829366
PA1119	yfiB	-0.0158333	-0.0587257
PA1120	tpbB	-0.107164	-0.119597
PA1121	yfiR	-0.0520398	-0.0745296
PA1122		0.0128279	0.103644
PA1123		-0.0145993	-0.0618509
PA1124	dgt	0.0233794	-0.0113457
PA1125		-0.0633118	0.0251654
PA1126		0.120995	0.0678988
PA1127		0.168346	0.0447978
PA1128		-0.0169481	-0.0303686
PA1129	fosA	-0.0529743	-0.0542254
PA1130	rhlC	0.0155408	-0.0637286
PA1131		-0.0602796	-0.109037
PA1132		-0.13478	-0.0142114
PA1133		-0.0203829	0.0318916
PA1134		-0.0110392	0.0152919
PA1135		0.0309786	0.00312731
PA1136		0.0238607	-0.038619
PA1137		-0.00679297	-0.165037
PA1138		0.0750006	0.0572933
PA1139		0.0943458	-0.00840433
PA1140		0.0707614	0.0218154
PA1141		-0.0184762	-0.0474272
PA1142		-0.0438441	-0.00290486
PA1143		-0.0688867	-0.0324053
PA1144		0.000740965	-0.0116019
PA1145		-0.130294	-0.0383633
PA1146		0.0418696	0.008457
PA1147		0.0301811	0.0108576
PA1148	toxA	0.0660997	0.0787171
PA1149		-0.017549	0.0131775
PA1153		-0.0810395	-0.000993805
PA1155	nrdB	0.0792317	-0.0456532
PA1156	nrdA	0.00781411	0.0175262
PA1157		-0.101673	0.0321738
PA1158		0.0863724	0.0672259
PA1159		-0.114157	-0.0723953
PA1160		-0.0156884	0.0283846
PA1161	rrmA	0.000103674	-0.0124295
PA1162	dapE	0.0504147	-0.0241223
PA1163	ndvB	0.112131	-0.0462756
PA1164		-0.013262	0.0405507
PA1165	pcpS	-0.107704	0.0130412
PA1166		0.100816	-0.0457326
PA1167		-0.00754673	-0.11365
PA1168		-0.0679657	-0.00590953
PA1169		-0.0140133	0.0809411
PA1170		-0.115006	-0.00932227
PA1171	sltB2	-0.0458743	0.0737783
PA1172	napC	0.0331189	-0.0156006
PA1173	napB	0.000842244	0.0425766
PA1174	napA	0.0570375	0.0150282
PA1175	napD	0.0883924	0.0435332
PA1176	napF	0.0809159	0.0512268
PA1177	napE	0.0327074	-0.00961028
PA1178	oprH	0.04928	0.103819
PA1179	phoP	-0.0406982	0.104713
PA1180	phoQ	-0.0453753	0.0970226
PA1181		-0.00578291	0.067792
PA1182		-0.0267576	0.0276896
PA1183	dctA	0.0848846	0.0640089
PA1184		-0.100312	-0.118279
PA1185		-0.0190534	-0.034385
PA1186		-0.0555127	0.00428153
PA1187		-0.0255138	-0.0277837
PA1188		0.00931831	0.0452967
PA1189		-0.151628	0.0641323
PA1190		0.00887689	0.0404601
PA1191		0.00605972	-0.161506
PA1192		-0.13738	0.00418447
PA1193		-0.125348	-0.0513233
PA1194		0.0823338	-0.0330422
PA1195	ddaH	0.134837	-0.103132
PA1196	ddaR	0.0220639	0.00865704
PA1197		0.0392594	0.00471071
PA1198		-0.0322788	-0.0150564
PA1199		-0.00788243	0.00892797
PA1200		-0.0102618	0.0132074
PA1201		-0.038947	-0.0128494
PA1202		0.0543482	-0.0688447
PA1203		0.0970718	0.0111859
PA1204		0.0711862	0.114111
PA1205		0.0704412	0.0455959
PA1206		-0.0613272	-0.0394874
PA1207	kefB	-0.0453196	0.0362736
PA1208		-0.025186	0.0424263
PA1209		0.0283386	0.0492288
PA1210		0.0960651	-0.0400258
PA1211		-0.0863939	0.0470298
PA1212		-0.000438232	0.0589523
PA1213		-0.118898	0.0354709
PA1214		-0.064192	0.0273523
PA1215		0.0113845	0.0753652
PA1216		-0.0655747	0.0469177
PA1217		-0.00358381	0.0512831
PA1218		-0.0158428	0.0588365
PA1219		-0.106871	0.0194908
PA1220		-0.0227519	0.0230263
PA1221		-0.0653823	-0.00411694
PA1222		-0.169643	-0.136379
PA1225		0.0134722	-0.0105062
PA1226		-0.0176986	-0.0986726
PA1227		0.00223389	-0.0762728
PA1228		0.0348232	-0.0740004
PA1229		-0.00785514	0.0728427
PA1230		-0.0615542	-0.0332754
PA1231		-0.0313984	-0.0284745
PA1232		0.0653156	0.0123566
PA1233		-0.110913	-0.0410304
PA1234		-0.192583	0.00353364
PA1235		-0.0136785	0.0371244
PA1236		-0.0480365	0.0131464
PA1237		-0.0621719	-0.0256959
PA1238		-0.134812	0.0818661
PA1239		0.0623984	0.1825
PA1240		0.0663744	0.109332
PA1241		0.0641705	0.116672
PA1242	sprP	-0.0517395	-0.0612215
PA1243		-0.0972402	0.0100685
PA1244		0.045492	-0.0355208
PA1245	aprX	0.102645	0.0595646
PA1246	aprD	0.103773	-0.0423202
PA1247	aprE	0.0970267	-0.0122442
PA1248	aprF	0.0994283	0.037744
PA1249	aprA	0.112057	0.0794904
PA1250	aprI	0.0646065	-0.0307564
PA1251		-0.0125951	-0.00998931
PA1252	dpkA	0.031291	-0.0259461
PA1253	lhpG	-0.072516	0.0417451
PA1254	lhpC	0.0668657	0.0257909
PA1255	lhpK	0.0423473	0.0411258
PA1256	lhpO	0.0305028	0.0436748
PA1257	lhpN	-0.0101287	0.0449281
PA1258	lhpM	0.00905224	0.00537179
PA1259	lhpH	-0.0178145	0.00825414
PA1260	lhpP	0.0171763	0.00188105
PA1261	lhpR	-0.0297732	-0.022828
PA1262		-0.0845778	0.00747926
PA1263		0.129636	-0.00765479
PA1264		-0.0468871	-0.034572
PA1265		0.00714349	-0.0323357
PA1266	lhpE	-0.114371	0.00956442
PA1267	lhpB	-0.0651662	-0.030353
PA1268	lhpA	-0.041697	-0.0861425
PA1269		-0.0923854	-0.0766375
PA1270		-0.0255179	0.0512117
PA1271		-0.0878766	-0.0136833
PA1272	cobO	-0.0132229	0.0197529
PA1273	cobB	-0.0956912	-0.0184445
PA1274		-0.130892	-0.0746976
PA1275	cobD	-0.101448	-0.0121138
PA1276	cobC	-0.14979	0.0190888
PA1277	cobQ	-0.0912485	0.0102509
PA1278	cobP	-0.0720744	-0.0626165
PA1279	cobU	-0.0433789	0.019112
PA1280		-0.105696	0.0377521
PA1281	cobV	-0.0329877	-0.0228554
PA1282		-0.0729912	-0.0563264
PA1283		-0.0619248	-0.0387112
PA1284		-0.0275532	0.00226709
PA1285		-0.0378404	-0.0593579
PA1286		-0.0261658	0.0196634
PA1287		-0.0509443	0.124009
PA1288		-0.0817215	0.0482243
PA1289		-0.0297241	-0.0265297
PA1290		-0.0239279	0.0869734
PA1291		0.0521017	0.0154818
PA1292		0.0358565	0.0622727
PA1293		-0.0855665	-0.026143
PA1294	rnd	-0.0864446	0.0509806
PA1295		-0.1159	-0.0395511
PA1296		-0.0325149	-0.0402927
PA1297		-0.00926004	0.0365456
PA1298		-0.106462	0.028867
PA1299		-0.112651	-0.0490995
PA1300		-0.016703	0.0158681
PA1301		-0.0659116	-0.0174459
PA1302		0.00630843	-0.0882826
PA1303		-0.0872711	-0.00551896
PA1304		-0.0614533	0.0483412
PA1305		-0.121285	0.0305308
PA1306		0.0284416	0.0582132
PA1307		0.0246425	-0.0983107
PA1308		0.066351	-0.010597
PA1309		-0.0315766	-0.174742
PA1310	phnW	0.0435039	-0.188216
PA1311	phnX	-0.00328332	-0.172289
PA1317	cyoA	0.0427139	-0.0663315
PA1318	cyoB	0.0874943	-0.0106226
PA1319	cyoC	0.0350181	6.92075e-05
PA1320	cyoD	0.0188791	-0.010395
PA1321	cyoE	-0.0179789	-0.0330945
PA1322		-0.0353319	-0.139859
PA1323		0.0534566	-0.0314483
PA1324		0.0314191	-0.0964963
PA1325		0.12155	-0.112038
PA1326	ilvA2	0.0851292	-0.0912818
PA1327		0.0302613	-0.0868632
PA1328		-0.0242023	-0.062889
PA1329		0.0079257	-0.076891
PA1330		0.0534586	-0.0471713
PA1331		-0.117021	-0.0872471
PA1332		-0.0433194	-0.0130616
PA1333		-0.0385555	-0.0319202
PA1334		-0.021969	-0.095624
PA1335	aauR	-0.0348462	-0.103583
PA1336	aauS	-0.0626461	-0.115774
PA1337	ansB	0.0867191	-0.0157212
PA1338	ggt	-0.0329637	-0.0399425
PA1339	aatP	0.090643	0.0143075
PA1340	aatM	0.00539341	0.0434401
PA1341	aatQ	0.0113461	-0.00627962
PA1342	aatJ	0.0217378	0.0459859
PA1343		0.0307365	0.0510198
PA1344		0.0491167	0.0319033
PA1345		-0.0319635	0.0306795
PA1346		-0.0039414	-0.00041272
PA1347		-0.0741792	-0.0289191
PA1348		0.112087	0.0219106
PA1349		-0.0688625	-0.0782479
PA1350		0.0671537	0.00534725
PA1351		-0.0368816	-0.038933
PA1352		-0.0917289	-0.0272431
PA1353		-0.0569652	-0.0827041
PA1354		0.0103279	-0.0821257
PA1355		-0.0767683	-0.064724
PA1356		-0.0776245	0.0160246
PA1357		-0.0245276	-0.0216977
PA1358		-0.0878553	0.0117489
PA1359		-0.041254	-0.0755526
PA1360		-0.00541034	-0.0824703
PA1361	norM	-0.0383022	0.0116983
PA1362		0.00615081	-0.0639816
PA1363		-0.0465983	-0.0662257
PA1364		-0.0555956	-0.0979198
PA1365		0.0552327	-0.0157142
PA1367		-0.0292686	-0.0493602
PA1373	fabF2	0.0686393	0.00760128
PA1374		-0.0585249	-0.0231728
PA1375	pdxB	0.0600539	0.0283553
PA1376	aceK	0.055609	0.0749472
PA1377		-0.0583873	0.057361
PA1378		-0.102453	0.0532279
PA1379		-0.0498448	0.010251
PA1380		-0.0366269	-0.01912
PA1394		-0.0829724	-0.0749099
PA1395		-0.0638867	-0.050246
PA1396		-0.136851	-0.0240458
PA1397		-0.0971012	-0.0299683
PA1398		-0.097739	-0.00917323
PA1399		-0.0474085	-0.069292
PA1400		0.0108855	0.0261105
PA1401		-0.0911362	0.0687796
PA1402		-0.109953	-0.034093
PA1403		-0.0167016	0.00264862
PA1404		-0.108597	-0.011822
PA1405		-0.077788	-0.0202235
PA1406		0.0868812	0.0116475
PA1407		-0.102915	0.0242258
PA1408		0.0264802	0.0463596
PA1409	aphA	-0.0928707	-0.0142567
PA1410		-0.166105	-0.00034296
PA1411		-0.0998928	0.0134883
PA1412		-0.0411145	0.0127863
PA1413		0.00817515	-0.122555
PA1414		0.0645369	0.020598
PA1415		0.0677942	0.0474764
PA1416		-0.0057458	-0.0404818
PA1417		-0.0962039	-0.0882212
PA1418		-0.0769339	-0.0455868
PA1419		-0.0870217	-0.0756305
PA1420		-0.142504	-0.122042
PA1421	gbuA	-0.138287	-0.14405
PA1422	gbuR	-0.0635245	-0.0383983
PA1423	bdlA	-0.0121191	-0.0448339
PA1424		-0.0264299	0.0142659
PA1425		0.0405887	-0.0917449
PA1426		0.227308	0.0303933
PA1428		-0.122616	-0.0654768
PA1429		-0.0285331	-0.00423783
PA1430	lasR	0.00464562	0.15789
PA1431	rsaL	-0.072757	0.0579502
PA1432	lasI	0.00641381	-0.0816814
PA1433		-0.062734	-0.102201
PA1434		-0.139618	-0.0693984
PA1435		0.00429823	-0.0735392
PA1436		0.0287563	0.0061864
PA1437		-0.024319	-0.00180329
PA1438		0.00957476	0.0574596
PA1439		0.116953	0.0707794
PA1440		0.0205361	0.0759868
PA1441		0.0689684	0.0664432
PA1442		0.12569	0.0706109
PA1443	fliM	0.0882865	0.0933829
PA1444	fliN	-0.0225983	0.0554184
PA1445	fliO	-0.0776252	0.0760904
PA1446	fliP	0.0314673	0.0772085
PA1447	fliQ	0.0848008	0.11978
PA1448	fliR	0.0406781	0.0388408
PA1449	flhB	-0.0733478	-0.00135204
PA1450		-0.123939	0.0375282
PA1451		0.0153643	-0.0234575
PA1452	flhA	0.128746	0.0611387
PA1453	flhF	0.0879769	0.0908417
PA1454	fleN	0.0718316	0.181002
PA1455	fliA	-0.0426084	0.08811
PA1456	cheY	0.013496	0.00947571
PA1457	cheZ	0.039996	0.0477884
PA1458		0.0512068	0.058668
PA1459		0.0391248	0.0198533
PA1460	motC	0.0156064	0.0459999
PA1461	motD	-0.00869804	0.0614496
PA1462		-0.0304911	0.104771
PA1463		0.015574	0.0170635
PA1464		0.0332337	0.0621741
PA1465		-0.00762759	0.0168066
PA1466		0.130243	0.0182559
PA1467		0.00146308	-0.0334342
PA1468		0.120113	-0.0693602
PA1469		0.00663963	0.00160057
PA1470		0.0414945	0.0427064
PA1473		-0.0684033	0.00633745
PA1474		-0.0234832	-0.0271626
PA1475	ccmA	-0.00511909	-0.0250073
PA1476	ccmB	-0.052561	0.0428872
PA1477	ccmC	-0.114649	-0.00522393
PA1478		-0.00982504	-0.0142702
PA1479	ccmE	-0.00410895	-0.0504596
PA1480	ccmF	-0.00764347	0.0201454
PA1481	ccmG	0.00515929	-0.0424756
PA1482	ccmH	0.0195042	0.0356107
PA1483	cycH	0.00344721	-0.0099095
PA1484		-0.033578	-0.0271538
PA1485		-0.021857	-0.0357072
PA1486	bapF	-0.0170636	-0.00476365
PA1487		-0.0471066	0.0398855
PA1488		0.0261387	0.0309478
PA1489		0.0173924	0.00664012
PA1490		-0.0862058	0.0279837
PA1491		0.0855558	-0.0158438
PA1492		-0.00695215	0.0261898
PA1493	cysP	0.0116364	0.111921
PA1494	muiA	-0.104541	-0.0848518
PA1495		-0.140873	-0.0354435
PA1496		-0.0751381	-0.0629312
PA1497		-0.0550486	0.0332193
PA1498	pykF	-0.0219637	-0.0173297
PA1499		-0.0320428	-0.0193656
PA1500		0.047623	-0.0190414
PA1501		-0.0348889	0.00266101
PA1502	gcl	-0.026353	-0.0202436
PA1503		0.0227593	0.0332403
PA1504		-0.0856773	0.0118354
PA1505	moaA2	-0.0327499	0.081236
PA1506		-0.0398217	-0.0203724
PA1507		0.0419945	-0.0116529
PA1508		0.00285455	-0.0372778
PA1509	tplEi	0.0743385	-0.0345533
PA1510	tplE	0.0277342	-0.0420238
PA1511	vgrG2a	-0.0510403	-0.0160271
PA1513		0.0664849	0.0288161
PA1514		0.0271006	0.0299406
PA1515	alc	0.00312316	-0.0416141
PA1516		0.0762752	0.0228688
PA1517		0.10643	0.0821121
PA1518		0.0361428	0.0429511
PA1519		0.0385626	0.0459141
PA1520		0.0450428	0.0351048
PA1521		0.0481223	0.0459569
PA1522		0.0323699	0.0591496
PA1523	xdhB	0.0180398	0.0553979
PA1524	xdhA	0.0361388	0.0491449
PA1525	alkB2	0.0624113	-0.0022047
PA1526		-0.088226	-0.00486089
PA1527		-0.03775	0.00863299
PA1528	zipA	0.0411171	0.0920654
PA1529	lig	-0.131427	-0.043131
PA1530		0.0641304	-0.0455006
PA1531		0.053642	0.0400514
PA1532	dnaX	-0.00953553	0.0335837
PA1533		0.0959986	-0.0064968
PA1534	recR	-0.0201087	-0.0246516
PA1535		0.00540369	-0.016957
PA1536		-0.024615	-0.0187647
PA1537		0.0244025	-0.0142574
PA1538		-0.024559	-0.00849693
PA1539		0.0308711	-0.0150724
PA1540		-0.0384822	-0.0179124
PA1541		-0.0264683	0.00470499
PA1542		0.027433	-0.0486387
PA1543	apt	-0.175026	0.0484959
PA1544	anr	-0.0594569	0.13947
PA1545		0.039538	0.088392
PA1546	hemN	-0.0381864	0.0956507
PA1547		0.017878	0.102457
PA1548		0.00613295	0.0119319
PA1549		-0.0106635	0.0369863
PA1550		-0.0171239	0.0667854
PA1551		-0.0354879	0.072467
PA1552	ccoP1	-0.0320941	0.0771629
PA1552.1	ccoQ1	-0.0939132	0.094619
PA1553	ccoO1	-0.0851447	0.136879
PA1554	ccoN1	-0.110643	0.168575
PA1555	ccoP2	-0.0154979	0.0396734
PA1556	ccoO2	-0.0560628	0.0538917
PA1557	ccoN2	-0.0514168	0.0708516
PA1558		-0.0867172	-0.0502792
PA1559		-0.00953236	0.106224
PA1561	aer	0.0319818	0.0737162
PA1562	acnA	0.0770114	0.0826532
PA1563		-0.0682507	0.0397749
PA1564		-0.0345269	0.00291073
PA1565	pauB2	0.0492024	0.0270401
PA1566	pauA3	0.0236869	-0.00363182
PA1567		0.00295008	0.0624719
PA1568		0.0299457	0.0616251
PA1569		-0.0561838	-0.033132
PA1570		-0.0491077	-0.0860652
PA1571		0.0310623	-0.0563239
PA1572		0.12247	-0.0272032
PA1573		-0.0909664	0.0633241
PA1574		0.103151	-0.0555273
PA1575		-0.00964988	-0.0325638
PA1576		0.0487407	0.064931
PA1577		-0.0421317	-0.0612812
PA1578		0.0500443	-0.0112236
PA1579		0.0373998	0.0581119
PA1580	gltA	-0.0900998	0.103119
PA1581	sdhC	-0.0732906	0.0501419
PA1582	sdhD	-0.0297734	0.0587609
PA1583	sdhA	-0.12602	0.149948
PA1584	sdhB	0.0323752	0.192062
PA1585	sucA	-0.00673718	0.149633
PA1586	sucB	0.0496213	0.140051
PA1587	lpd	0.0539537	0.146212
PA1588	sucC	0.0202842	0.118493
PA1589	sucD	0.0390508	0.113437
PA1590	braB	0.00211898	0.00463282
PA1591		-0.0661128	-0.0210205
PA1592		0.0591114	0.0235424
PA1593		0.0074921	0.0491922
PA1594		-0.145395	0.015778
PA1595		-0.0347903	0.0303229
PA1596	htpG	-0.0791183	-0.0291443
PA1597		-0.0179906	-0.0302437
PA1598		-0.101593	0.0313689
PA1599		-0.0701422	-0.0181713
PA1600		-0.0489509	-0.0292521
PA1601		-0.00449442	-0.0633801
PA1602		0.00194245	-0.116771
PA1603		-0.0544826	0.00568038
PA1604		-0.00899005	-0.0132178
PA1605		0.0016639	0.0264331
PA1606		-0.0297462	0.0427031
PA1607		0.0188165	-0.195688
PA1608		0.00854454	0.00947797
PA1609	fabB	-0.0230962	0.0640406
PA1610	fabA	-0.0360171	0.0981265
PA1611		-0.048454	-0.0360767
PA1612		-0.0599443	0.0338653
PA1613		-0.157186	-0.0697221
PA1614	gpsA	-0.0451748	0.0243546
PA1615		0.00844208	0.106268
PA1616		-0.0493588	-0.003501
PA1617		0.0157474	-0.048865
PA1618		-0.033625	-0.0249268
PA1619		-0.00145123	0.00548507
PA1620		0.0548476	0.0167465
PA1621		-0.00323742	-0.028247
PA1622		0.0866368	0.0606502
PA1623		-0.0912863	-0.0331938
PA1624		-0.0407992	-0.0183422
PA1625		-0.043694	0.0586584
PA1626		-0.0175552	0.0680434
PA1627		-0.0883163	0.0341023
PA1628		-0.0147715	0.0261483
PA1629		-0.0290825	0.0144421
PA1630		-0.0520911	-0.00467916
PA1631		-0.0741012	0.0524984
PA1632	kdpF	-0.0536439	-0.0408928
PA1633	kdpA	-0.0394922	-0.0177371
PA1634	kdpB	0.0403534	-0.00364568
PA1635	kdpC	0.000103068	-0.0417768
PA1636	kdpD	0.0118884	0.00754109
PA1637	kdpE	-0.0596624	-0.0397388
PA1638		-0.0752681	0.0268346
PA1639		-0.162771	-0.000545724
PA1640		0.00490243	-0.0463761
PA1641		-0.104954	0.00173822
PA1642	selD	0.0596457	0.0638366
PA1643		-0.0404408	0.0166364
PA1644		-0.0156131	-0.00945586
PA1645		0.0160569	-0.00420404
PA1646		-0.0344965	-0.0273665
PA1647		-0.113721	0.0813943
PA1648		0.0325703	-0.00600936
PA1649		0.00619547	-0.0162135
PA1650		-0.0562075	-0.0137496
PA1651		-0.107688	0.0609027
PA1652		-0.0762414	-0.0188656
PA1653		-0.105057	-0.0419343
PA1654		-0.128284	0.0257376
PA1655		-0.0979971	-0.0112196
PA1656	hsiA2	-0.121889	-0.0847861
PA1657	hsiB2	-0.0581572	-0.00657627
PA1658	hsiC2	-0.0524955	0.062804
PA1659	hsiF2	-0.0957636	-0.0603299
PA1660	hsiG2	-0.0715979	-0.0153263
PA1661	hsiH2	-0.0606188	-0.0250033
PA1662	clpV2	0.0181464	0.0302295
PA1663	sfa2	-0.0538644	-0.0165455
PA1664	orfX	-0.128746	-0.00990352
PA1665	fha2	-0.146559	-0.027248
PA1666	lip2	-0.0678428	-0.0475152
PA1667	hsiJ2	-0.0262083	0.0470432
PA1668	dotU2	-0.127545	-0.0266874
PA1669	icmF2	-0.150311	-0.00767118
PA1670	stp1	-0.11794	-0.00388115
PA1671	stk1	-0.0474236	0.0349608
PA1672		0.0220293	-0.0183623
PA1673		-0.000865859	0.0366572
PA1674	folE2	-0.0305078	0.0603786
PA1675		-0.0475944	0.0305701
PA1676		-0.0343643	0.0355893
PA1677		0.0383867	0.0844162
PA1678		-0.0249757	0.00843717
PA1679		-0.0481861	0.0296664
PA1680		0.0384277	0.0205654
PA1681	aroC	-0.090919	0.0901688
PA1682		-0.0176625	0.113795
PA1683		0.0209814	0.055784
PA1684		0.0374361	0.0754957
PA1685	masA	0.00572069	0.0400443
PA1686	alkA	-0.074716	0.0195022
PA1687	speE	-0.0759489	0.0192449
PA1688		-0.102751	-0.0448631
PA1689		-0.105419	-0.0313546
PA1691	pscT	0.310804	0.326646
PA1692		0.321435	0.32271
PA1693	pscR	0.249502	0.366396
PA1704	pcrR	0.326297	0.302864
PA1725	pscL	0.395858	0.27297
PA1726	bglX	-0.116452	0.108811
PA1727	mucR	-0.165132	-0.0678813
PA1728		-0.0569555	-0.0640201
PA1729		0.0397701	0.00903861
PA1730		-0.0348827	-0.137915
PA1731		-0.0615736	-0.116616
PA1732		-0.055219	-0.0497072
PA1733		-0.03318	-0.0359178
PA1734		-0.0513355	-0.0245357
PA1735		-0.0531276	0.0498236
PA1736		-0.0946776	0.0273292
PA1737		-0.00819608	0.00789425
PA1738		-0.0434111	-0.0706143
PA1739		0.0327372	-0.159139
PA1740		-0.0126546	0.014435
PA1741		-0.116142	0.00243592
PA1742	pauD2	0.0360656	-0.0278864
PA1743		-0.0437567	0.0654888
PA1744		0.00685936	0.0272538
PA1745		0.0521024	-0.0408486
PA1746		0.0102028	-0.00611227
PA1747		-0.0239618	-0.0266204
PA1748		0.0123879	0.0240567
PA1749		-0.00405804	-0.00349906
PA1750		-0.0479264	0.00814391
PA1751		0.00434844	0.0192707
PA1752		0.0711416	0.0407864
PA1753		0.0383699	-0.0102299
PA1754	cysB	0.172093	0.127661
PA1755		0.0157114	0.075898
PA1756	cysH	-0.123647	0.109561
PA1757	thrH	-0.12295	0.0258041
PA1758	pabB	-0.0313996	0.0590532
PA1759		0.0193029	-0.0282085
PA1760		0.00324438	0.0615929
PA1761		0.0928558	0.0823481
PA1762		0.0502443	0.0431172
PA1763		0.0818391	-0.0130999
PA1764		0.0227631	-0.0722153
PA1765		-0.00679957	0.0823795
PA1766		-0.0419609	0.0579823
PA1767		-0.0475522	0.0319214
PA1768		-0.185432	-0.0774266
PA1769		0.0142616	-0.0752117
PA1770	ppsA	-0.0378759	0.157739
PA1771	estX	-0.0983574	-0.0744106
PA1772		0.0728318	0.109114
PA1773	cmaX	0.0558322	0.0206151
PA1774	crfX	-0.13605	0.0484132
PA1775	cmpX	-0.0779619	0.0724993
PA1776	sigX	0.0045271	0.0118335
PA1777	oprF	0.104656	0.126926
PA1778	cobA	0.0209991	-0.00907661
PA1779		0.0289981	-0.0645914
PA1780	nirD	0.0854926	-0.00665086
PA1781	nirB	0.0952029	-0.0447743
PA1782		0.0317711	-0.0458632
PA1783	nasA	-0.0344477	-0.0516726
PA1784		-0.0765143	0.0235512
PA1785	nasT	-0.0901352	-0.0230677
PA1786	nasS	-0.00417835	-0.0593608
PA1787	acnB	-0.123111	0.177589
PA1788		0.000306032	0.0515641
PA1789		-0.0700703	0.103757
PA1790		-0.0594785	-0.0181477
PA1791		-0.178414	-0.0314838
PA1792		-0.0809458	0.0551147
PA1793	ppiB	-0.0100579	0.117296
PA1794	glnS	-0.0817805	0.150169
PA1795	cysS	-0.0281629	0.123353
PA1796	folD	-0.0635887	0.010447
PA1797		0.00435375	-0.100924
PA1798	parS	0.0488566	-0.0303254
PA1799	parR	-0.00963248	0.0174089
PA1800	tig	-0.0390455	0.134666
PA1801	clpP	0.0744406	0.0978678
PA1802	clpX	-0.0895832	0.0494238
PA1803	lon	0.00815271	0.0358069
PA1804	hupB	0.101054	0.120336
PA1805	ppiD	0.033226	0.0798679
PA1806	fabI	0.0668647	0.0434271
PA1807	nppD	0.0565581	-0.00670489
PA1808	nppC	0.00322267	-0.0217667
PA1809	nppB	0.0565314	0.00279377
PA1810	nppA2	-0.0109258	-0.0399855
PA1811	nppA1	0.0196595	-0.013391
PA1812	mltD	-0.124515	-0.054091
PA1813		-0.0184247	0.0105243
PA1814	kerV	0.0895293	0.0739699
PA1815	rnhA	-0.0468502	-0.00765304
PA1816	dnaQ	-0.0663331	-0.00448277
PA1817		0.0559928	0.0150564
PA1818	cadA	-0.0123369	0.0166662
PA1819		0.0223227	0.0238051
PA1820	nhaB	-0.0157349	0.0691694
PA1821		-0.0133039	0.0279818
PA1822	fimL	-0.0995136	0.172593
PA1823	nudC	0.0184626	0.0940927
PA1824		-0.0887885	-0.0525429
PA1825		0.0244422	0.0178488
PA1826		0.0507233	0.0200885
PA1827		-0.0557676	-0.000536128
PA1828		0.155872	0.0557966
PA1829		0.0716034	-0.0566779
PA1830		0.109785	-0.084489
PA1831		-0.0392711	-0.0151664
PA1832		0.0761122	0.00879615
PA1833		-0.0177397	0.117714
PA1835		0.0496901	-0.0342443
PA1836		-0.0559733	-0.00553223
PA1837		-0.0820621	0.0671683
PA1838	cysI	-0.175033	0.100847
PA1839		-0.0182753	-0.0504409
PA1840		-0.198514	-0.0753336
PA1841		-0.0832814	-0.0126812
PA1842		0.014258	0.0554158
PA1843	metH	-0.000281828	0.0972159
PA1844	tse1	-0.116021	-0.0179355
PA1845	tsi1	-0.148552	-0.0355581
PA1846	cti	-0.0809522	-0.054321
PA1847	nfuA	-0.0552766	-0.00552606
PA1848		0.0219916	0.0124417
PA1849		0.0383741	-0.0179445
PA1850		0.0859174	-0.0621056
PA1851		-0.0197759	-0.00749919
PA1852		0.0178947	-0.00153643
PA1853		-0.00835405	-0.054337
PA1854		-0.103615	0.0388935
PA1855		-0.0652057	-0.0831483
PA1856		0.00968269	0.0309954
PA1857		-0.0174671	-0.0787565
PA1858	str	0.00100251	0.0276149
PA1859		-0.056368	0.0525576
PA1860		-0.132544	0.0547791
PA1861	modC	-0.041609	0.0429889
PA1862	modB	-0.0842816	0.0014778
PA1863	modA	-0.0489918	0.0238203
PA1864		-0.0915411	-0.0031273
PA1865		-0.126618	-0.0401415
PA1866		-0.119578	-0.1487
PA1867	xphA	-0.0485865	0.0634547
PA1868	xqhA	0.0852844	0.0264113
PA1869		-0.109277	-0.171769
PA1870		-0.0637265	-0.0288159
PA1871	lasA	-0.000565964	0.0801168
PA1872		-0.0780151	0.0487246
PA1873		0.0130406	-0.0607648
PA1874		2.62779e-05	0.0637057
PA1875		0.0412886	0.00312086
PA1876		-0.036738	0.0448499
PA1877		0.00836133	0.0262658
PA1878		-0.087307	0.0220429
PA1879		-0.0497048	0.0114657
PA1880		0.122361	0.0712489
PA1881		0.0413915	0.0406216
PA1882		-0.0477378	-0.109779
PA1883		-0.00392712	-0.0135027
PA1884		-0.0348553	-0.0405087
PA1885		-0.00929934	-0.0664514
PA1886	polB	-0.058557	0.0425434
PA1889		-0.117761	0.00813064
PA1890		0.00362773	-0.0523835
PA1891		-0.0901308	0.0308654
PA1892		-0.0339203	0.00443051
PA1893		-0.0327869	0.00427959
PA1894		-0.0845907	-0.0100354
PA1895		-0.0290851	0.0698464
PA1896		-0.0756788	0.0377243
PA1897		-0.0326883	0.075735
PA1898	qscR	-0.065837	0.00924485
PA1899	phzA2	0.0167186	0.00557882
PA1900	phzB2	0.0281221	-0.039081
PA1906		-0.100907	0.0443174
PA1907		0.00796178	0.00938453
PA1908		-0.0714537	-0.046131
PA1909		-0.11702	-0.0118804
PA1910	femA	-0.0202687	-0.0593577
PA1911	femR	-0.129927	0.0184112
PA1912	femI	-0.122026	0.058003
PA1913		-0.136437	0.0274986
PA1914		0.0778463	0.148569
PA1915		0.063434	-0.020278
PA1916		-0.0523063	0.0190895
PA1917		-0.122139	0.0502471
PA1918		-0.0426706	-0.00563476
PA1919	nrdG	-0.118773	0.0328461
PA1920	nrdD	-0.0477776	0.0537583
PA1921		-0.0180666	0.0695195
PA1922		0.0010873	0.0885519
PA1923		0.0159941	0.0662201
PA1924		0.0194497	0.0739435
PA1925		0.0451975	0.059571
PA1926		-0.0138633	0.0187661
PA1927	metE	0.0331213	0.136974
PA1928	rimJ	-0.0479987	0.0500758
PA1929		-0.0177023	0.0700686
PA1930		-0.0112185	0.0272099
PA1934		0.0787716	0.0294971
PA1939		0.071898	0.0499781
PA1940		0.0356338	0.0826215
PA1941		-0.00429565	0.140999
PA1942		0.0136437	0.125121
PA1943		-0.0447295	-0.00504504
PA1944		0.057755	-0.00783693
PA1945		-0.0305419	0.0119258
PA1946	rbsB	0.0135528	0.0104437
PA1947	rbsA	-0.00983142	0.0322256
PA1948	rbsC	-0.0224631	0.0129672
PA1949	rbsR	-0.0506201	0.0222509
PA1950	rbsK	0.00291415	0.0794854
PA1951	fapF	0.0292631	0.0247065
PA1952	fapE	-0.0627682	-0.0413029
PA1953	fapD	-0.0684751	-0.0113983
PA1954	fapC	0.0712312	-0.0715007
PA1955	fapB	-0.160967	0.015937
PA1956	fapA	-0.15675	-0.0992041
PA1957		-0.0453224	-0.0230128
PA1958		-0.0702559	-0.0862854
PA1959	bacA	-0.0226154	-0.0755637
PA1960		-0.0750886	-0.0618568
PA1961		-0.00319853	-0.0130407
PA1962	azoR2	-0.0512971	-0.0606134
PA1963		-0.110264	0.0187402
PA1964		-0.0476146	-0.0491725
PA1965		0.137474	-0.104811
PA1966		0.0428163	0.0152959
PA1967		0.0700656	0.0968096
PA1968		0.0610994	-0.0349546
PA1969		0.0163718	-0.028816
PA1970		-0.045585	-0.00312895
PA1971	braZ	-0.0569171	0.0468821
PA1972		-0.0597183	-0.0560799
PA1973	pqqF	-0.0550381	0.0401886
PA1974		0.0153501	0.018499
PA1975		-0.0359864	0.0569895
PA1976	ercS'	0.002901	0.0943595
PA1977		-0.100974	0.108568
PA1978	erbR	0.0479052	0.149826
PA1979	eraS	0.018256	0.0905025
PA1980	eraR	0.012266	0.0556045
PA1981		0.0126932	0.0840445
PA1982	exaA	-0.0156654	0.112404
PA1983	exaB	-0.00281934	0.0935042
PA1984	exaC	0.0887576	0.0679496
PA1985	pqqA	-0.0481777	0.111717
PA1986	pqqB	-0.00712572	0.0645599
PA1987	pqqC	-0.0370311	0.033749
PA1988	pqqD	0.00990347	0.037894
PA1989	pqqE	-0.031107	0.0215557
PA1990	pqqH	-0.0100887	0.0452041
PA1991		0.00334603	0.0550292
PA1992	ercS	-0.00933156	0.0629541
PA1993		-0.0520198	-0.0113616
PA1994		-0.0554977	0.0367834
PA1995		0.0655987	-0.0518314
PA1996	ppiC1	-0.00432117	-0.0226819
PA1997		-0.0235246	0.00438587
PA1998	dchR	-0.0859635	-0.120383
PA1999	dchA	0.0976483	-0.0712068
PA2000	dchB	0.125298	-0.0752799
PA2001	atoB	0.139945	-0.019093
PA2002		0.147623	-0.04453
PA2003	bdhA	0.0834334	-0.0379969
PA2004		0.0103067	-0.0154363
PA2005	hbcR	-0.0306068	0.0425647
PA2006		-0.0812346	0.00495664
PA2007	maiA	-0.0248093	-0.0372252
PA2008	fahA	-0.0228784	0.0377977
PA2009	hmgA	-0.00841066	-0.0157222
PA2010		-0.0244792	-0.0804967
PA2011	liuE	0.0623213	-0.0183828
PA2012	liuD	0.0178676	-0.0386006
PA2013	liuC	0.0491254	-0.0499881
PA2014	liuB	0.0534472	-0.0522148
PA2015	liuA	0.0348286	-0.0330992
PA2016	liuR	-0.0151646	-0.0826073
PA2017		0.0806225	-0.0491269
PA2018	mexY	0.0978176	0.0259587
PA2019	mexX	0.0585817	0.00280223
PA2020	mexZ	0.115025	-0.0104483
PA2021		0.0155697	0.00797988
PA2022		0.0445867	0.0501243
PA2023	galU	0.00158769	0.0736927
PA2024		0.000417217	0.00460528
PA2025	gor	0.0714623	0.0264341
PA2026		0.0362813	0.0715551
PA2027		0.0695242	0.0735499
PA2028		0.0559703	0.0312411
PA2029		-0.0131986	0.0011183
PA2030		-0.0324246	0.0796142
PA2031		-0.0377804	0.0908416
[truncated: 3,350 more rows]
