# Supplementary material for: Compendium-Wide Analysis of Pseudomonas aeruginosa Core and Accessory Genes Reveals Transcriptional Patterns across Strains PAO1 and PA14
Source: mSystems. 2022 Dec 21;8(1):e00342-22. doi: 10.1128/msystems.00342-22 (PMC9948736; doi:10.1128/msystems.00342-22)
Supplement: TABLE S6 [file msystems.00342-22-s0006.xlsx]

## Sheet: Legend
PAO1 id	PAO1 gene identifier
module id	Cluster module identifier
gene name	Gene name if available
Uniprot annotation	Annotation manually collected from Uniprot
median expression	Median expression of the genes within the module
mean pairwise dist	Mean of pairwise distances between each pair of genes in the module
median pairwise dist	Median of pairwise distances between each pair of genes in the module
min pairwise dist	Minimum pairwise distance between each pair of genes in the module
max pairwise dist	Maximum pairwise distance between each pair of genes in the module
range pairwise dist	Range of pairwise distances between each pair of genes in the module
enriched KEGG pathway	KEGG pathway enriched in genes within the module
p-value	P-value associated with the enrichment test
num shared genes	Number of genes within the module and the KEGG pathway
size module	Number of genes within the module
size KEGG pathway	Number of gene within the KEGG pathway
corrected p-value	Multi-test corrected p-value
operon_name	Operon that gene is contained in

## Sheet: Table S6
PAO1 id	module id	gene name	Uniprot annotation	median expression	mean pairwise dist	median pairwise dist	min pairwise dist	max pairwise dist	range pairwise dist	enriched KEGG pathway	p-value	num shared genes	size module	size KEGG pathway	corrected p-value	operon_name
PA3142	0		Integrase catalytic domain-containing protein	184.661	1.33333	1	1	2	1	NA	NA	NA	NA	NA	NA	wbpL-PA3144-PA3143-PA3142
PA3143	0		Uncharacterized protein	272.299	1.33333	1	1	2	1	NA	NA	NA	NA	NA	NA	wbpL-PA3144-PA3143-PA3142
PA3144	0		Uncharacterized protein	80.3554	1.33333	1	1	2	1	NA	NA	NA	NA	NA	NA	wbpL-PA3144-PA3143-PA3142
PA2230	1		Uncharacterized protein	86.2782	1331.14	1111	271	2594	2323	NA	NA	NA	NA	NA	NA	PA2229-PA2230
PA2976	1	rne	Ribonuclease E (RNase E) (EC 3.1.26.12)	3397.72	1331.14	1111	271	2594	2323	NA	NA	NA	NA	NA	NA
PA3701	1	peptide chain release factor 2(prfB)	NA	1151.48	1331.14	1111	271	2594	2323	NA	NA	NA	NA	NA	NA
PA3974	1	ladS	Histidine kinase (EC 2.7.13.3)	540.468	1331.14	1111	271	2594	2323	NA	NA	NA	NA	NA	NA
PA4541	1	lepA	Haemagg_act domain-containing protein	354.232	1331.14	1111	271	2594	2323	NA	NA	NA	NA	NA	NA	PA4540-PA4541
PA4812	1	fdnG	Uncharacterized protein	2206.11	1331.14	1111	271	2594	2323	NA	NA	NA	NA	NA	NA	fdnG-fdnH-fdnI
PA5570	1	rpmH	50S ribosomal protein L34	850.245	1331.14	1111	271	2594	2323	NA	NA	NA	NA	NA	NA	rpmH-rnpA
PA0257	2		Integrase catalytic domain-containing protein	137.263	473.167	562.5	1	759	758	NA	NA	NA	NA	NA	NA	PA0258-PA0257
PA0453	2		Uncharacterized protein	48.203	473.167	562.5	1	759	758	NA	NA	NA	NA	NA	NA
PA5264	2		Uncharacterized protein	270.331	473.167	562.5	1	759	758	NA	NA	NA	NA	NA	NA
PA5265	2		Uncharacterized protein	368.604	473.167	562.5	1	759	758	NA	NA	NA	NA	NA	NA	PA5266-PA5265
PA0715	3		Reverse transcriptase domain-containing protein	709.453	1	1	1	1	0	NA	NA	NA	NA	NA	NA
PA0716	3		AAA domain-containing protein	600.475	1	1	1	1	0	NA	NA	NA	NA	NA	NA
PA2182	4		Uncharacterized	23.5865	4.57143	4	1	10	9	NA	NA	NA	NA	NA	NA
PA2183	4		DUF2061 domain-containing protein	11.3028	4.57143	4	1	10	9	NA	NA	NA	NA	NA	NA	PA2184-PA2183
PA2184	4		DUF892 domain-containing protein	23.8142	4.57143	4	1	10	9	NA	NA	NA	NA	NA	NA	PA2184-PA2183
PA2185	4	katN	Non-heme catalase KatN	31.9957	4.57143	4	1	10	9	NA	NA	NA	NA	NA	NA
PA2188	4		Probable alcohol dehydrogenase (Zn-dependent)	16.4188	4.57143	4	1	10	9	NA	NA	NA	NA	NA	NA
PA2190	4		Uncharacterized	44.9669	4.57143	4	1	10	9	NA	NA	NA	NA	NA	NA
PA2192	4		Uncharacterized protein	11.3344	4.57143	4	1	10	9	NA	NA	NA	NA	NA	NA
PA4101	5	bfmR	BfmR	79.4891	2.93333	3	1	6	5	NA	NA	NA	NA	NA	NA	bfmR-bfmS
PA4102	5	bfmS	Histidine kinase (EC 2.7.13.3)	70.1977	2.93333	3	1	6	5	NA	NA	NA	NA	NA	NA	bfmR-bfmS
PA4103	5		Ferric oxidoreductase domain-containing protein	9.14484	2.93333	3	1	6	5	NA	NA	NA	NA	NA	NA	PA4103-PA4104
PA4105	5		DUF2063 domain-containing protein	10.1248	2.93333	3	1	6	5	NA	NA	NA	NA	NA	NA	PA4107-PA4106-PA4105
PA4106	5		UPF0276 protein PA4106	17.4584	2.93333	3	1	6	5	NA	NA	NA	NA	NA	NA	PA4107-PA4106-PA4105
PA4107	5	efhP	Uncharacterized protein	10.2636	2.93333	3	1	6	5	NA	NA	NA	NA	NA	NA	PA4107-PA4106-PA4105
PA3149	6	wbpH	Probable glycosyltransferase WbpH Glycosyltransferase (WbpH)	1299.66	2.33333	2	1	5	4	NA	NA	NA	NA	NA	NA	wbpG-wbpH-wbpI
PA3150	6	wbpG	LPS biosynthesis protein WbpG	1726.45	2.33333	2	1	5	4	NA	NA	NA	NA	NA	NA	wbpG-wbpH-wbpI
PA3151	6	hisF2	Putative imidazole glycerol phosphate synthase subunit hisF2 (EC 4.3.2.10) (IGP synthase cyclase subunit) (IGP synthase subunit hisF2) (ImGP synthase subunit hisF2) (IGPS subunit hisF2)	620.206	2.33333	2	1	5	4	NA	NA	NA	NA	NA	NA	wbpB-PA3157-wbpD-wbpE-wzy-wzx-hisH2-hisF2
PA3152	6	hisH2	Imidazole glycerol phosphate synthase subunit HisH 2 (EC 4.3.2.10) (IGP synthase glutaminase subunit 2) (EC 3.5.1.2) (IGP synthase subunit HisH 2) (ImGP synthase subunit HisH 2) (IGPS subunit HisH 2)	312.961	2.33333	2	1	5	4	NA	NA	NA	NA	NA	NA	wbpB-PA3157-wbpD-wbpE-wzy-wzx-hisH2-hisF2
PA3153	6	wzx	O-antigen translocase Lipopolysaccharide biosynthesis protein (ORF_11; potential multiple membrane spanning domains) (Wzx)	434.427	2.33333	2	1	5	4	NA	NA	NA	NA	NA	NA	wbpB-PA3157-wbpD-wbpE-wzy-wzx-hisH2-hisF2
PA3154	6	wzy	B-band O-antigen polymerase O-antigen polymerase (ORF_10; potential multiple membrane spanning domains) (Wzy)	738.626	2.33333	2	1	5	4	NA	NA	NA	NA	NA	NA	wbpB-PA3157-wbpD-wbpE-wzy-wzx-hisH2-hisF2
PA1223	7		Probable transcriptional regulator	89.1813	1487.4	1402.5	1	2766	2765	NA	NA	NA	NA	NA	NA
PA1224	7		Probable NAD(P)H dehydrogenase	51.2004	1487.4	1402.5	1	2766	2765	NA	NA	NA	NA	NA	NA
PA2336	7		Uncharacterized protein	15.784	1487.4	1402.5	1	2766	2765	NA	NA	NA	NA	NA	NA	PA2335-PA2336
PA3090	7		Uncharacterized protein	53.2741	1487.4	1402.5	1	2766	2765	NA	NA	NA	NA	NA	NA	PA3089-PA3090
PA4028	7		Uncharacterized protein	3.70957	1487.4	1402.5	1	2766	2765	NA	NA	NA	NA	NA	NA
PA4549	8	fimT	Type 4 fimbrial biogenesis protein FimT	20.5969	4	4	2	6	4	NA	NA	NA	NA	NA	NA
PA4551	8	pilV	Type 4 fimbrial biogenesis protein PilV	182.753	4	4	2	6	4	NA	NA	NA	NA	NA	NA	fimU-pilV-pilW-pilX-pilY1-pilY2-pilE
PA4555	8	pilY2	Type 4 fimbrial biogenesis protein PilY2 PilY2 protein (Pilus assembly protein PilY) (Type 4 fimbrial biogenesis protein) (Type 4 fimbrial biogenesis protein PilY2) (Type 4a fimbrial biogenesis protein PilY2)	171.479	4	4	2	6	4	NA	NA	NA	NA	NA	NA	fimU-pilV-pilW-pilX-pilY1-pilY2-pilE
PA2229	9		MOSC domain-containing protein	93.4788	42.8	40.5	1	106	105	NA	NA	NA	NA	NA	NA	PA2229-PA2230
PA2294	9		Probable ATP-binding component of ABC transporter	16.2476	42.8	40.5	1	106	105	NA	NA	NA	NA	NA	NA	PA2296-PA2295-PA2294-PA2293-PA2292
PA2295	9		Probable permease of ABC transporter	8.8017	42.8	40.5	1	106	105	NA	NA	NA	NA	NA	NA	PA2296-PA2295-PA2294-PA2293-PA2292
PA2296	9		Uncharacterized protein	37.0972	42.8	40.5	1	106	105	NA	NA	NA	NA	NA	NA	PA2296-PA2295-PA2294-PA2293-PA2292
PA2335	9		Probable TonB-dependent receptor	21.0888	42.8	40.5	1	106	105	NA	NA	NA	NA	NA	NA	PA2335-PA2336
PA2334	10		Probable transcriptional regulator	29.8774	621	3	1	1861	1860	1823 KEGG-Module-M00236: Putative polar amino acid ... Name: enriched KEGG pathway, dtype: object	2.22778e-07	4	6	24	0.000545917
PA4191	10		2-oxoglutarate dioxygenase (ethylene-forming) (EC 1.13.12.19) (EC 1.14.20.7) (2-oxoglutarate-dependent ethylene/succinate-forming enzyme) (2-oxoglutarate/L-arginine monooxygenase/decarboxylase (succinate-forming))	41.51	621	3	1	1861	1860	1823 KEGG-Module-M00236: Putative polar amino acid ... Name: enriched KEGG pathway, dtype: object	2.22778e-07	4	6	24	0.000545917	PA4195-PA4194-PA4193-PA4192-PA4191
PA4192	10		Probable ATP-binding component of ABC transporter	22.3335	621	3	1	1861	1860	1823 KEGG-Module-M00236: Putative polar amino acid ... Name: enriched KEGG pathway, dtype: object	2.22778e-07	4	6	24	0.000545917	PA4195-PA4194-PA4193-PA4192-PA4191
PA4193	10		Probable permease of ABC transporter	23.5942	621	3	1	1861	1860	1823 KEGG-Module-M00236: Putative polar amino acid ... Name: enriched KEGG pathway, dtype: object	2.22778e-07	4	6	24	0.000545917	PA4195-PA4194-PA4193-PA4192-PA4191
PA4194	10		Probable permease of ABC transporter	35.5852	621	3	1	1861	1860	1823 KEGG-Module-M00236: Putative polar amino acid ... Name: enriched KEGG pathway, dtype: object	2.22778e-07	4	6	24	0.000545917	PA4195-PA4194-PA4193-PA4192-PA4191
PA4195	10		Probable binding protein component of ABC transporter	64.576	621	3	1	1861	1860	1823 KEGG-Module-M00236: Putative polar amino acid ... Name: enriched KEGG pathway, dtype: object	2.22778e-07	4	6	24	0.000545917	PA4195-PA4194-PA4193-PA4192-PA4191
PA3497	11		Uncharacterized protein	38.9039	6.54545	6	1	17	16	NA	NA	NA	NA	NA	NA
PA3499	11		Uncharacterized protein	14.5915	6.54545	6	1	17	16	NA	NA	NA	NA	NA	NA	PA3503-PA3502-PA3501-PA3500-PA3499-PA3498
PA3504	11		Probable aldehyde dehydrogenase	58.0978	6.54545	6	1	17	16	NA	NA	NA	NA	NA	NA	PA3514-PA3513-PA3512-PA3511-PA3510-PA3509-PA3508-PA3507-PA3506-PA3505-PA3504
PA3505	11		L-aspartate dehydrogenase (EC 1.4.1.21)	23.8548	6.54545	6	1	17	16	NA	NA	NA	NA	NA	NA	PA3514-PA3513-PA3512-PA3511-PA3510-PA3509-PA3508-PA3507-PA3506-PA3505-PA3504
PA3506	11		Probable decarboxylase	33.0773	6.54545	6	1	17	16	NA	NA	NA	NA	NA	NA	PA3514-PA3513-PA3512-PA3511-PA3510-PA3509-PA3508-PA3507-PA3506-PA3505-PA3504
PA3508	11		Probable transcriptional regulator	27.288	6.54545	6	1	17	16	NA	NA	NA	NA	NA	NA	PA3514-PA3513-PA3512-PA3511-PA3510-PA3509-PA3508-PA3507-PA3506-PA3505-PA3504
PA3509	11		Probable hydrolase	14.9683	6.54545	6	1	17	16	NA	NA	NA	NA	NA	NA	PA3514-PA3513-PA3512-PA3511-PA3510-PA3509-PA3508-PA3507-PA3506-PA3505-PA3504
PA3511	11		Probable short-chain dehydrogenase	10.4925	6.54545	6	1	17	16	NA	NA	NA	NA	NA	NA	PA3514-PA3513-PA3512-PA3511-PA3510-PA3509-PA3508-PA3507-PA3506-PA3505-PA3504
PA3512	11		Probable permease of ABC transporter	16.3489	6.54545	6	1	17	16	NA	NA	NA	NA	NA	NA	PA3514-PA3513-PA3512-PA3511-PA3510-PA3509-PA3508-PA3507-PA3506-PA3505-PA3504
PA3513	11		NMT1 domain-containing protein	22.3079	6.54545	6	1	17	16	NA	NA	NA	NA	NA	NA	PA3514-PA3513-PA3512-PA3511-PA3510-PA3509-PA3508-PA3507-PA3506-PA3505-PA3504
PA3514	11		Probable ATP-binding component of ABC transporter	27.6847	6.54545	6	1	17	16	NA	NA	NA	NA	NA	NA	PA3514-PA3513-PA3512-PA3511-PA3510-PA3509-PA3508-PA3507-PA3506-PA3505-PA3504
PA1381	12		Uncharacterized protein	13.0973	4.25	3	1	12	11	NA	NA	NA	NA	NA	NA	PA1381-PA1382
PA1382	12		Probable type II secretion system protein	406.344	4.25	3	1	12	11	NA	NA	NA	NA	NA	NA	PA1381-PA1382
PA1383	12		Uncharacterized protein	257	4.25	3	1	12	11	NA	NA	NA	NA	NA	NA
PA1384	12	galE	UDP-glucose 4-epimerase (EC 5.1.3.2)	34.439	4.25	3	1	12	11	NA	NA	NA	NA	NA	NA	galE-PA1385
PA1385	12		Probable glycosyl transferase	72.7815	4.25	3	1	12	11	NA	NA	NA	NA	NA	NA	galE-PA1385
PA1386	12		Probable ATP-binding component of ABC transporter	75.7244	4.25	3	1	12	11	NA	NA	NA	NA	NA	NA
PA1387	12		Uncharacterized protein	136.737	4.25	3	1	12	11	NA	NA	NA	NA	NA	NA	PA1387-PA1388
PA1393	12	cysC	Adenylyl-sulfate kinase (EC 2.7.1.25) (APS kinase) (ATP adenosine-5'-phosphosulfate 3'-phosphotransferase) (Adenosine-5'-phosphosulfate kinase)	35.5887	4.25	3	1	12	11	NA	NA	NA	NA	NA	NA
PA3147	13	wbpJ	Probable glycosyl transferase WbpJ	931.602	4.66667	3	1	12	11	2262 KEGG-Pathway-pae00520: Amino sugar and nucleot... Name: enriched KEGG pathway, dtype: object	3.28778e-06	4	6	32	0.00537113	wbpJ-wbpK
PA3155	13	wbpE	UDP-2-acetamido-2-deoxy-3-oxo-D-glucuronate aminotransferase (UDP-3-oxo-D-GlcNAcA aminotransferase) (EC 2.6.1.98) (UDP-2-acetamido-2-deoxy-alpha-D-ribo-hex-3-uluronic acid transaminase) (UDP-2-acetamido-2-deoxy-ribo-hexuluronate aminotransferase)	2261.7	4.66667	3	1	12	11	2262 KEGG-Pathway-pae00520: Amino sugar and nucleot... Name: enriched KEGG pathway, dtype: object	3.28778e-06	4	6	32	0.00537113	wbpB-PA3157-wbpD-wbpE-wzy-wzx-hisH2-hisF2
PA3156	13	wbpD	UDP-2-acetamido-3-amino-2,3-dideoxy-D-glucuronate N-acetyltransferase (UDP-D-GlcNAc3NA N-acetyltransferase) (EC 2.3.1.201) (UDP-2-acetamido-3-amino-2,3-dideoxy-alpha-D-glucuronic acid 3-N-acetyltransferase) Similar to Bacterial transferase hexapeptide (UDP-2-acetamido-3-amino-2, 3-dideoxy-D-glucuronate N-acetyltransferase)	1140.34	4.66667	3	1	12	11	2262 KEGG-Pathway-pae00520: Amino sugar and nucleot... Name: enriched KEGG pathway, dtype: object	3.28778e-06	4	6	32	0.00537113	wbpB-PA3157-wbpD-wbpE-wzy-wzx-hisH2-hisF2
PA3157	13		Probable acetyltransferase	1237.85	4.66667	3	1	12	11	2262 KEGG-Pathway-pae00520: Amino sugar and nucleot... Name: enriched KEGG pathway, dtype: object	3.28778e-06	4	6	32	0.00537113	wbpB-PA3157-wbpD-wbpE-wzy-wzx-hisH2-hisF2
PA3158	13	wbpB	UDP-N-acetyl-2-amino-2-deoxy-D-glucuronate oxidase (EC 1.1.1.335) (UDP-2-acetamido-2-deoxy-alpha-D-glucuronic acid 3-dehydrogenase) (UDP-N-acetyl-D-glucosaminuronic acid 3-oxidase) (UDP-D-GlcNAcA 3-oxidase) Similar to Oxidoreductase family (UDP-N-acetyl-2-amino-2-deoxy-D-glucuronate oxidase)	1803.38	4.66667	3	1	12	11	2262 KEGG-Pathway-pae00520: Amino sugar and nucleot... Name: enriched KEGG pathway, dtype: object	3.28778e-06	4	6	32	0.00537113	wbpB-PA3157-wbpD-wbpE-wzy-wzx-hisH2-hisF2
PA3159	13	wbpA	UDP-N-acetyl-D-glucosamine 6-dehydrogenase (UDP-D-GlcNAc 6-dehydrogenase) (EC 1.1.1.136) (UDP-N-acetylglucosamine 6-dehydrogenase)	4468	4.66667	3	1	12	11	2262 KEGG-Pathway-pae00520: Amino sugar and nucleot... Name: enriched KEGG pathway, dtype: object	3.28778e-06	4	6	32	0.00537113
PA0497	14		Fimbrial domain-containing protein	62.4405	1.33333	1	1	2	1	NA	NA	NA	NA	NA	NA
PA0498	14		Fimbrial domain-containing protein	129.568	1.33333	1	1	2	1	NA	NA	NA	NA	NA	NA	PA0499-PA0498
PA0499	14		Probable pili assembly chaperone	48.184	1.33333	1	1	2	1	NA	NA	NA	NA	NA	NA	PA0499-PA0498
PA2730	15		Uncharacterized protein	525.844	2.66667	2	1	6	5	NA	NA	NA	NA	NA	NA
PA2731	15		Uncharacterized protein	241.897	2.66667	2	1	6	5	NA	NA	NA	NA	NA	NA
PA2732	15		Type I site-specific deoxyribonuclease (EC 3.1.21.3)	1913.16	2.66667	2	1	6	5	NA	NA	NA	NA	NA	NA	PA2733-PA2732
PA2733	15		Uncharacterized protein	321.916	2.66667	2	1	6	5	NA	NA	NA	NA	NA	NA	PA2733-PA2732
PA2734	15		Uncharacterized protein	911.392	2.66667	2	1	6	5	NA	NA	NA	NA	NA	NA
PA2735	15		Site-specific DNA-methyltransferase (adenine-specific) (EC 2.1.1.72)	1667.03	2.66667	2	1	6	5	NA	NA	NA	NA	NA	NA
PA2736	15		HTH marR-type domain-containing protein	202.868	2.66667	2	1	6	5	NA	NA	NA	NA	NA	NA
PA1388	16		Glyco_trans_2-like domain-containing protein	47.6738	2	2	1	4	3	NA	NA	NA	NA	NA	NA	PA1387-PA1388
PA1389	16		Probable glycosyl transferase	103.547	2	2	1	4	3	NA	NA	NA	NA	NA	NA
PA1390	16		Probable glycosyl transferase	57.7941	2	2	1	4	3	NA	NA	NA	NA	NA	NA	PA1390-PA1391
PA1391	16		Probable glycosyl transferase	65.7099	2	2	1	4	3	NA	NA	NA	NA	NA	NA	PA1390-PA1391
PA1392	16		Uncharacterized protein	107.725	2	2	1	4	3	NA	NA	NA	NA	NA	NA
PA2727	17		Protein kinase domain-containing protein	334.252	1334.83	1211	347	2422	2075	NA	NA	NA	NA	NA	NA	PA2722-PA2723-PA2724-PA2725-PA2726-PA2727-PA2728-PA2729
PA4059	17		Uncharacterized protein	46.3289	1334.83	1211	347	2422	2075	NA	NA	NA	NA	NA	NA	PA4058-PA4059-PA4060
PA4802	17		CN hydrolase domain-containing protein	26.9713	1334.83	1211	347	2422	2075	NA	NA	NA	NA	NA	NA
PA5149	17		Uncharacterized protein	243.744	1334.83	1211	347	2422	2075	NA	NA	NA	NA	NA	NA	PA5146-mutY-PA5148-PA5149
PA2100	18		Probable transcriptional regulator	183.093	2.66667	2	1	6	5	NA	NA	NA	NA	NA	NA
PA2101	18		Uncharacterized protein	58.423	2.66667	2	1	6	5	NA	NA	NA	NA	NA	NA	PA2101-PA2102
PA2102	18		MPN domain-containing protein	49.2333	2.66667	2	1	6	5	NA	NA	NA	NA	NA	NA	PA2101-PA2102
PA2103	18		Probable molybdopterin biosynthesis protein MoeB	170.869	2.66667	2	1	6	5	NA	NA	NA	NA	NA	NA
PA2104	18		Probable cysteine synthase	153.764	2.66667	2	1	6	5	NA	NA	NA	NA	NA	NA
PA2105	18		Serine O-acetyltransferase (EC 2.3.1.30)	139.82	2.66667	2	1	6	5	NA	NA	NA	NA	NA	NA	PA2105-PA2106
PA2106	18		Alanine--tRNA ligase (EC 6.1.1.7)	138.021	2.66667	2	1	6	5	NA	NA	NA	NA	NA	NA	PA2105-PA2106
PA2223	19		Pesticin domain-containing protein	190.046	2.6	2.5	1	5	4	NA	NA	NA	NA	NA	NA	PA2223-PA2222
PA2224	19		Uncharacterized protein	63.9595	2.6	2.5	1	5	4	NA	NA	NA	NA	NA	NA
PA2225	19		Uncharacterized protein	26.5079	2.6	2.5	1	5	4	NA	NA	NA	NA	NA	NA
PA2227	19	vqsM	HTH-type transcriptional regulator VqsM (Virulence and quorum sensing modulator protein)	170.846	2.6	2.5	1	5	4	NA	NA	NA	NA	NA	NA	PA2228-vqsM-PA2226
PA2228	19		Beta-lactamase domain-containing protein	82.6242	2.6	2.5	1	5	4	NA	NA	NA	NA	NA	NA	PA2228-vqsM-PA2226
PA0095	20		Type VI secretion system spike protein VgrG1b	744.726	1097.27	651	26	2601	2575	NA	NA	NA	NA	NA	NA	PA0095-PA0096-PA0097-PA0098-PA0099-PA0100-PA0101
PA1834	20		Uncharacterized protein	140.913	1097.27	651	26	2601	2575	NA	NA	NA	NA	NA	NA
PA4435	20		Probable acyl-CoA dehydrogenase	270.171	1097.27	651	26	2601	2575	NA	NA	NA	NA	NA	NA
PA5060	20	phaF	Polyhydroxyalkanoate synthesis protein PhaF	3456.13	1097.27	651	26	2601	2575	NA	NA	NA	NA	NA	NA	PA5061-phaF
PA5086	20		Uncharacterized protein	127.748	1097.27	651	26	2601	2575	NA	NA	NA	NA	NA	NA
PA5253	20	algP	Transcriptional regulatory protein AlgP (Alginate regulatory protein AlgR3)	3248.89	1097.27	651	26	2601	2575	NA	NA	NA	NA	NA	NA
PA0053	21		Fido domain-containing protein	115.013	1231.98	1196.5	1	2780	2779	NA	NA	NA	NA	NA	NA
PA0100	21		Immune protein Tsi7	299.74	1231.98	1196.5	1	2780	2779	NA	NA	NA	NA	NA	NA	PA0095-PA0096-PA0097-PA0098-PA0099-PA0100-PA0101
PA0135	21		Uncharacterized protein	3.26354	1231.98	1196.5	1	2780	2779	NA	NA	NA	NA	NA	NA
PA0187	21		TauD domain-containing protein	25.3547	1231.98	1196.5	1	2780	2779	NA	NA	NA	NA	NA	NA	PA0187-PA0188
PA0188	21		Uncharacterized protein	22.0258	1231.98	1196.5	1	2780	2779	NA	NA	NA	NA	NA	NA	PA0187-PA0188
PA0258	21		Uncharacterized protein	56.3443	1231.98	1196.5	1	2780	2779	NA	NA	NA	NA	NA	NA	PA0258-PA0257
PA0445	21		Probable family 20 transposase	504.805	1231.98	1196.5	1	2780	2779	NA	NA	NA	NA	NA	NA
PA0457.1	21			52.1824	1231.98	1196.5	1	2780	2779	NA	NA	NA	NA	NA	NA
PA0689	21	lapB	PBP_domain domain-containing protein	162.495	1231.98	1196.5	1	2780	2779	NA	NA	NA	NA	NA	NA
PA0712	21		UPF0386 protein PA0712	28.7939	1231.98	1196.5	1	2780	2779	NA	NA	NA	NA	NA	NA	PA0712-PA0711
PA0729	21		Uncharacterized protein	304.21	1231.98	1196.5	1	2780	2779	NA	NA	NA	NA	NA	NA
PA0819	21		Uncharacterized protein	13.9444	1231.98	1196.5	1	2780	2779	NA	NA	NA	NA	NA	NA
PA0823	21		Uncharacterized protein	21.9837	1231.98	1196.5	1	2780	2779	NA	NA	NA	NA	NA	NA	PA0824-PA0823-PA0822-PA0821
PA0826.1	21		Proteolysis tag peptide encoded by tmRNA Psmon_aerug (TmRNA tag peptide) (Fragment) Coded portion of proteolysis tag (Proteolysis tag peptide encoded by tmRNA Psmon_aerug) (Fragment)	0	1231.98	1196.5	1	2780	2779	NA	NA	NA	NA	NA	NA
PA0977	21		Uncharacterized protein	26.0321	1231.98	1196.5	1	2780	2779	NA	NA	NA	NA	NA	NA
PA0983	21		Uncharacterized protein	76.3425	1231.98	1196.5	1	2780	2779	NA	NA	NA	NA	NA	NA
PA1150	21	pys2	Pyocin-S2 (EC 3.1.-.-) (Killer protein)	1007.52	1231.98	1196.5	1	2780	2779	NA	NA	NA	NA	NA	NA
PA1151	21	imm2	Pyocin-S2 immunity protein	786.059	1231.98	1196.5	1	2780	2779	NA	NA	NA	NA	NA	NA
PA1152	21		Uncharacterized protein	40.2468	1231.98	1196.5	1	2780	2779	NA	NA	NA	NA	NA	NA
PA1154	21		Y1_Tnp domain-containing protein	23.3506	1231.98	1196.5	1	2780	2779	NA	NA	NA	NA	NA	NA
PA1366	21		Fido domain-containing protein	340.812	1231.98	1196.5	1	2780	2779	NA	NA	NA	NA	NA	NA
PA1427	21		Uncharacterized protein	28.6877	1231.98	1196.5	1	2780	2779	NA	NA	NA	NA	NA	NA
PA1471	21		Uncharacterized protein	83.7604	1231.98	1196.5	1	2780	2779	NA	NA	NA	NA	NA	NA
PA1472	21		N-acetyltransferase domain-containing protein	50.6888	1231.98	1196.5	1	2780	2779	NA	NA	NA	NA	NA	NA
PA1555.1	21	ccoQ2	NA	250.889	1231.98	1196.5	1	2780	2779	NA	NA	NA	NA	NA	NA
PA1560	21		Uncharacterized protein	139.986	1231.98	1196.5	1	2780	2779	NA	NA	NA	NA	NA	NA	PA1559-PA1560
PA1936	21		Uncharacterized protein	6.03335	1231.98	1196.5	1	2780	2779	NA	NA	NA	NA	NA	NA
PA1937	21		Uncharacterized protein	34.3851	1231.98	1196.5	1	2780	2779	NA	NA	NA	NA	NA	NA
PA1938	21		Integrase catalytic domain-containing protein	67.4587	1231.98	1196.5	1	2780	2779	NA	NA	NA	NA	NA	NA
PA2073	21		Probable transporter (Membrane subunit)	23.8833	1231.98	1196.5	1	2780	2779	NA	NA	NA	NA	NA	NA	PA2073-PA2074
PA2074	21		CN hydrolase domain-containing protein	11.0307	1231.98	1196.5	1	2780	2779	NA	NA	NA	NA	NA	NA	PA2073-PA2074
PA2119	21		Alcohol dehydrogenase (Zn-dependent)	574.048	1231.98	1196.5	1	2780	2779	NA	NA	NA	NA	NA	NA
PA2139	21		Uncharacterized protein	1.08542	1231.98	1196.5	1	2780	2779	NA	NA	NA	NA	NA	NA	PA2137-PA2138-PA2139
PA2186	21		Uncharacterized	2.30392	1231.98	1196.5	1	2780	2779	NA	NA	NA	NA	NA	NA
PA2221	21		Integrase catalytic domain-containing protein	59.1682	1231.98	1196.5	1	2780	2779	NA	NA	NA	NA	NA	NA
PA2333	21		Probable sulfatase	37.1861	1231.98	1196.5	1	2780	2779	NA	NA	NA	NA	NA	NA
PA2372	21		Uncharacterized protein	208.648	1231.98	1196.5	1	2780	2779	NA	NA	NA	NA	NA	NA	PA2365-PA2366-PA2367-PA2368-PA2369-PA2370-PA2371-PA2372
PA2456	21		Uncharacterized protein	105.752	1231.98	1196.5	1	2780	2779	NA	NA	NA	NA	NA	NA
PA2459	21		Uncharacterized protein	83.9437	1231.98	1196.5	1	2780	2779	NA	NA	NA	NA	NA	NA
PA2460	21		Uncharacterized protein	80.8918	1231.98	1196.5	1	2780	2779	NA	NA	NA	NA	NA	NA
PA2461	21		Uncharacterized protein	166.988	1231.98	1196.5	1	2780	2779	NA	NA	NA	NA	NA	NA
PA2771	21		GGDEF domain-containing protein	181.648	1231.98	1196.5	1	2780	2779	NA	NA	NA	NA	NA	NA
PA2818	21	arr	Cyclic-guanylate-specific phosphodiesterase (EC 3.1.4.52)	192.453	1231.98	1196.5	1	2780	2779	NA	NA	NA	NA	NA	NA
PA2819	21		Uncharacterized protein	115.141	1231.98	1196.5	1	2780	2779	NA	NA	NA	NA	NA	NA
PA2853	21	oprI	Major outer membrane lipoprotein (Outer membrane lipoprotein I)	25827.9	1231.98	1196.5	1	2780	2779	NA	NA	NA	NA	NA	NA
PA3218	21		Uncharacterized protein	6.08439	1231.98	1196.5	1	2780	2779	NA	NA	NA	NA	NA	NA
PA3841	21	exoS	Secreted exoenzyme S [Includes: GTPase-activating protein (GAP); ADP-ribosyltransferase (ADPRT) (EC 2.4.2.31)] ADP-ribosyltransferase toxin AexT (EC 2.4.2.-) (Exoenzyme S) (Outer membrane virulence protein YopE)	303.283	1231.98	1196.5	1	2780	2779	NA	NA	NA	NA	NA	NA
PA3843	21		Uncharacterized protein	40.1835	1231.98	1196.5	1	2780	2779	NA	NA	NA	NA	NA	NA	spcS-PA3843
PA4104	21		Uncharacterized protein	10.4886	1231.98	1196.5	1	2780	2779	NA	NA	NA	NA	NA	NA	PA4103-PA4104
PA4146	21		Uncharacterized protein	19.349	1231.98	1196.5	1	2780	2779	NA	NA	NA	NA	NA	NA
PA4623	21		PilV protein (Type 4 fimbrial biogenesis protein PilV) (Type 4a pilus minor pilin PilV) (Type IV pilus modification protein PilV)	29.8521	1231.98	1196.5	1	2780	2779	NA	NA	NA	NA	NA	NA
PA4638	21		Uncharacterized protein	93.4228	1231.98	1196.5	1	2780	2779	NA	NA	NA	NA	NA	NA	PA4639-PA4638
PA5471.1	21		NA	0	1231.98	1196.5	1	2780	2779	NA	NA	NA	NA	NA	NA
PA0202	22		Probable amidase	49.7892	2.33333	2	1	5	4	3825 KEGG-Module-M00299: Spermidine/putrescine tran... Name: enriched KEGG pathway, dtype: object	2.22778e-07	4	6	12	0.000545917
PA0203	22		Probable binding protein component of ABC transporter	20.5012	2.33333	2	1	5	4	3825 KEGG-Module-M00299: Spermidine/putrescine tran... Name: enriched KEGG pathway, dtype: object	2.22778e-07	4	6	12	0.000545917	PA0206-PA0205-PA0204-PA0203
PA0204	22		Probable permease of ABC transporter	21.4916	2.33333	2	1	5	4	3825 KEGG-Module-M00299: Spermidine/putrescine tran... Name: enriched KEGG pathway, dtype: object	2.22778e-07	4	6	12	0.000545917	PA0206-PA0205-PA0204-PA0203
PA0205	22		Probable permease of ABC transporter	21.5774	2.33333	2	1	5	4	3825 KEGG-Module-M00299: Spermidine/putrescine tran... Name: enriched KEGG pathway, dtype: object	2.22778e-07	4	6	12	0.000545917	PA0206-PA0205-PA0204-PA0203
PA0206	22		Spermidine/putrescine import ATP-binding protein PotA 1 (EC 7.6.2.11)	34.1015	2.33333	2	1	5	4	3825 KEGG-Module-M00299: Spermidine/putrescine tran... Name: enriched KEGG pathway, dtype: object	2.22778e-07	4	6	12	0.000545917	PA0206-PA0205-PA0204-PA0203
PA0207	22		Probable transcriptional regulator	83.652	2.33333	2	1	5	4	3825 KEGG-Module-M00299: Spermidine/putrescine tran... Name: enriched KEGG pathway, dtype: object	2.22778e-07	4	6	12	0.000545917
PA2231	23	pslA	PslA	617.593	1.66667	1.5	1	3	2	NA	NA	NA	NA	NA	NA	psl operon
PA2232	23	pslB	Mannose-1-phosphate guanylyltransferase (EC 2.7.7.13)	596.364	1.66667	1.5	1	3	2	NA	NA	NA	NA	NA	NA	psl operon
PA2233	23	pslC	PslC	291.147	1.66667	1.5	1	3	2	NA	NA	NA	NA	NA	NA	psl operon
PA2234	23	pslD	PslD	296.437	1.66667	1.5	1	3	2	NA	NA	NA	NA	NA	NA	psl operon
PA1935	24		Uncharacterized protein	60.2761	142.667	142.5	1	285	284	NA	NA	NA	NA	NA	NA
PA2218	24		Uncharacterized protein PA2218	55.351	142.667	142.5	1	285	284	NA	NA	NA	NA	NA	NA
PA2219	24	opdE	Transcription regulatory protein OpdE	31.0126	142.667	142.5	1	285	284	NA	NA	NA	NA	NA	NA
PA2220	24		Putative transcriptional regulator	118.239	142.667	142.5	1	285	284	NA	NA	NA	NA	NA	NA
PA3065	25		Uncharacterized protein	35.8503	148.667	148.5	1	297	296	NA	NA	NA	NA	NA	NA	PA3067-PA3066-PA3065
PA3066	25		Isochorismatase domain-containing protein	80.1596	148.667	148.5	1	297	296	NA	NA	NA	NA	NA	NA	PA3067-PA3066-PA3065
PA3067	25		Probable transcriptional regulator	45.4116	148.667	148.5	1	297	296	NA	NA	NA	NA	NA	NA	PA3067-PA3066-PA3065
PA3362	25		Putative transporter protein AmiS	67.2878	148.667	148.5	1	297	296	NA	NA	NA	NA	NA	NA	amiLEBCRS
PA0642	26		Uncharacterized protein	119.075	1.66667	1.5	1	3	2	NA	NA	NA	NA	NA	NA
PA0643	26		Uncharacterized protein	275.986	1.66667	1.5	1	3	2	NA	NA	NA	NA	NA	NA	PA0643-PA0644-PA0645
PA0644	26		Uncharacterized protein	111.822	1.66667	1.5	1	3	2	NA	NA	NA	NA	NA	NA	PA0643-PA0644-PA0645
PA0645	26		Uncharacterized protein	72.7086	1.66667	1.5	1	3	2	NA	NA	NA	NA	NA	NA	PA0643-PA0644-PA0645
PA3498	27		Probable oxidoreductase	69.4839	4.66667	3	1	12	11	NA	NA	NA	NA	NA	NA	PA3503-PA3502-PA3501-PA3500-PA3499-PA3498
PA3500	27		Rieske domain-containing protein	39.4177	4.66667	3	1	12	11	NA	NA	NA	NA	NA	NA	PA3503-PA3502-PA3501-PA3500-PA3499-PA3498
PA3501	27		Uncharacterized protein	5.12266	4.66667	3	1	12	11	NA	NA	NA	NA	NA	NA	PA3503-PA3502-PA3501-PA3500-PA3499-PA3498
PA3502	27		Uncharacterized protein	9.36766	4.66667	3	1	12	11	NA	NA	NA	NA	NA	NA	PA3503-PA3502-PA3501-PA3500-PA3499-PA3498
PA3503	27		VOC domain-containing protein	17.8167	4.66667	3	1	12	11	NA	NA	NA	NA	NA	NA	PA3503-PA3502-PA3501-PA3500-PA3499-PA3498
PA3510	27		Cupin_2 domain-containing protein	21.1621	4.66667	3	1	12	11	NA	NA	NA	NA	NA	NA	PA3514-PA3513-PA3512-PA3511-PA3510-PA3509-PA3508-PA3507-PA3506-PA3505-PA3504
PA1368	28		Uncharacterized protein	104.417	2	2	1	4	3	NA	NA	NA	NA	NA	NA
PA1369	28		Uncharacterized protein	199.768	2	2	1	4	3	NA	NA	NA	NA	NA	NA
PA1370	28		Uncharacterized protein	344.462	2	2	1	4	3	NA	NA	NA	NA	NA	NA
PA1371	28		Uncharacterized protein	303.941	2	2	1	4	3	NA	NA	NA	NA	NA	NA	PA1372-PA1371
PA1372	28		DNA helicase (EC 3.6.4.12)	1382.92	2	2	1	4	3	NA	NA	NA	NA	NA	NA	PA1372-PA1371
