# Supplementary material for: Compendium-Wide Analysis of Pseudomonas aeruginosa Core and Accessory Genes Reveals Transcriptional Patterns across Strains PAO1 and PA14
Source: mSystems. 2022 Dec 21;8(1):e00342-22. doi: 10.1128/msystems.00342-22 (PMC9948736; doi:10.1128/msystems.00342-22)
Supplement: TABLE S7 [file msystems.00342-22-s0007.xlsx]

## Sheet: Legend
PA14 id	PA14 gene identifier
module id	Cluster module identifier
gene name	Gene name if available
Uniprot annotations	Annotation manually collected from Uniprot
median expression	Median expression of the genes within the module
mean pairwise dist	Mean of pairwise distances between each pair of genes in the module
median pairwise dist	Median of pairwise distances between each pair of genes in the module
min pairwise dist	Minimum pairwise distance between each pair of genes in the module
max pairwise dist	Maximum pairwise distance between each pair of genes in the module
range pairwise dist	Range of pairwise distances between each pair of genes in the module
operon_name	Operon that gene is contained in

## Sheet: Table S7
PA14 id	module id	gene name	Uniprot annotations	median expression	mean pairwise dist	median pairwise dist	min pairwise dist	max pairwise dist	range pairwise dist	operon_name
PA14_55060	0		Integrase catalytic domain-containing protein	94.9042	1686	260	10	4860	4850	PA14_55070-PA14_55060
PA14_59650	0		Uncharacterized protein	16.8084	1686	260	10	4860	4850	PA14_59640-PA14_59650-PA14_59660-PA14_59670-PA14_59680-PA14_59690-PA14_59700
PA14_59660	0		Uncharacterized protein	16.8178	1686	260	10	4860	4850	PA14_59640-PA14_59650-PA14_59660-PA14_59670-PA14_59680-PA14_59690-PA14_59700
PA14_59870	0		Uncharacterized protein	3.62622	1686	260	10	4860	4850	PA14_59860-PA14_59870-PA14_59880-PA14_59890-PA14_59900-PA14_59910-PA14_59920-PA14_59930-PA14_59940-PA14_59950-PA14_59960
PA14_59910	0		Uncharacterized protein	45.0182	1686	260	10	4860	4850	PA14_59860-PA14_59870-PA14_59880-PA14_59890-PA14_59900-PA14_59910-PA14_59920-PA14_59930-PA14_59940-PA14_59950-PA14_59960
PA14_59920	0		Uncharacterized protein	59.4301	1686	260	10	4860	4850	PA14_59860-PA14_59870-PA14_59880-PA14_59890-PA14_59900-PA14_59910-PA14_59920-PA14_59930-PA14_59940-PA14_59950-PA14_59960
PA14_58920	1		Uncharacterized protein	29.0839	552	535	100	1070	970	PA14_58910-PA14_58920-PA14_58930-PA14_58940-PA14_58950-PA14_58960-PA14_58970-PA14_58980-PA14_58990
PA14_59270	1	pilO2	Type IV b pilus protein	42.5975	552	535	100	1070	970	pilL2-pilN2-pilO2-pilP2-pilQ2-pilR2-pilS2-pilT2-pilV2-pilM2
PA14_59530	1		Uncharacterized protein	29.8677	552	535	100	1070	970	PA14_59520-PA14_59530
PA14_59890	1		Uncharacterized protein	13.8189	552	535	100	1070	970	PA14_59860-PA14_59870-PA14_59880-PA14_59890-PA14_59900-PA14_59910-PA14_59920-PA14_59930-PA14_59940-PA14_59950-PA14_59960
PA14_59990	1		Uncharacterized protein	16.0244	552	535	100	1070	970	PA14_59980-PA14_59990-PA14_60000-PA14_60010-PA14_60020
PA14_15350	2		Putative integrase	960.414	104	25	10	250	240
PA14_15570	2		HTH_17 domain-containing protein	207.805	104	25	10	250	240
PA14_15580	2		Possible Type II restriction enzyme, methylase subunit	2553.34	104	25	10	250	240
PA14_15590	2		Uncharacterized protein	2204.54	104	25	10	250	240	PA14_15590-PA14_15600
PA14_15600	2		T5orf172 domain-containing protein	881.05	104	25	10	250	240	PA14_15590-PA14_15600
PA14_03163	3		DUF4065 domain-containing protein	2868.05	14450.2	21494.5	3	21736	21733	PA14_03163-PA14_03166
PA14_03166	3		Uncharacterized protein	393.144	14450.2	21494.5	3	21736	21733	PA14_03163-PA14_03166
PA14_54850	3		Uncharacterized protein	96.6025	14450.2	21494.5	3	21736	21733
PA14_55090	3		Integrase catalytic domain-containing protein	176.846	14450.2	21494.5	3	21736	21733	PA14_55080-PA14_55090
PA14_31160	4		HTH cro/C1-type domain-containing protein	39.0314	13058.1	12650	10	27780	27770	PA14_31160-PA14_31170
PA14_31170	4		Uncharacterized protein	5.43884	13058.1	12650	10	27780	27770	PA14_31160-PA14_31170
PA14_35930	4		Uncharacterized protein	1.93995	13058.1	12650	10	27780	27770	PA14_35930-PA14_35920
PA14_38920	4		Uncharacterized protein	3.86381	13058.1	12650	10	27780	27770	PA14_38920-PA14_38910-PA14_38900
PA14_48900	4		Uncharacterized protein	0	13058.1	12650	10	27780	27770	PA14_48930-PA14_48920-PA14_48910-PA14_48900
PA14_51570	4		Uncharacterized protein	387.261	13058.1	12650	10	27780	27770
PA14_58940	4		Uncharacterized protein	2.58194	13058.1	12650	10	27780	27770	PA14_58910-PA14_58920-PA14_58930-PA14_58940-PA14_58950-PA14_58960-PA14_58970-PA14_58980-PA14_58990
PA14_59380	5		Uncharacterized protein	198.756	59.1111	50	10	140	130
PA14_59400	5		Uncharacterized protein	556.838	59.1111	50	10	140	130
PA14_59410	5		Uncharacterized protein	34.0479	59.1111	50	10	140	130
PA14_59430	5		Uncharacterized protein	70.989	59.1111	50	10	140	130
PA14_59440	5		Uncharacterized protein	63.7065	59.1111	50	10	140	130
PA14_59470	5		Uncharacterized protein	127.219	59.1111	50	10	140	130
PA14_59480	5		Uncharacterized protein	73.355	59.1111	50	10	140	130	PA14_59480-PA14_59490-PA14_59500-PA14_59510
PA14_59500	5		Uncharacterized protein	30.6245	59.1111	50	10	140	130	PA14_59480-PA14_59490-PA14_59500-PA14_59510
PA14_59510	5		Uncharacterized protein	19.0326	59.1111	50	10	140	130	PA14_59480-PA14_59490-PA14_59500-PA14_59510
PA14_59520	5		Uncharacterized protein	19.3936	59.1111	50	10	140	130	PA14_59520-PA14_59530
PA14_46570	6		Putative transcriptional regulator	235.402	4832.38	30	10	16880	16870	PA14_46570-PA14_46580-PA14_46590-PA14_46600
PA14_46580	6		Putative multidrug efflux gene product	24.0405	4832.38	30	10	16880	16870	PA14_46570-PA14_46580-PA14_46590-PA14_46600
PA14_46590	6		Putative AcrB/AcrD/AcrF family protein	98.6422	4832.38	30	10	16880	16870	PA14_46570-PA14_46580-PA14_46590-PA14_46600
PA14_46600	6		Putative dehydrogenase/reductase	29.465	4832.38	30	10	16880	16870	PA14_46570-PA14_46580-PA14_46590-PA14_46600
PA14_46610	6		Uncharacterized protein	48.4877	4832.38	30	10	16880	16870
PA14_46620	6		Putative pyridine nucleotide-disulphide oxidoreductase	227.895	4832.38	30	10	16880	16870
PA14_63450	6		Uncharacterized protein	103.816	4832.38	30	10	16880	16870
PA14_22510	7		Lipoyl-binding domain-containing protein	10.849	9317.5	300	10	36610	36600
PA14_59010	7		Uncharacterized protein	7.64358	9317.5	300	10	36610	36600	PA14_59000-PA14_59010-PA14_59020-PA14_59030-PA14_59050-PA14_59060-PA14_59070-PA14_59090-PA14_59100-PA14_59110-PA14_59120
PA14_59030	7		Uncharacterized protein	4.91359	9317.5	300	10	36610	36600	PA14_59000-PA14_59010-PA14_59020-PA14_59030-PA14_59050-PA14_59060-PA14_59070-PA14_59090-PA14_59100-PA14_59110-PA14_59120
PA14_59060	7		Arc domain-containing protein	22.1571	9317.5	300	10	36610	36600	PA14_59000-PA14_59010-PA14_59020-PA14_59030-PA14_59050-PA14_59060-PA14_59070-PA14_59090-PA14_59100-PA14_59110-PA14_59120
PA14_59110	7		Uncharacterized protein	17.2027	9317.5	300	10	36610	36600	PA14_59000-PA14_59010-PA14_59020-PA14_59030-PA14_59050-PA14_59060-PA14_59070-PA14_59090-PA14_59100-PA14_59110-PA14_59120
PA14_59120	7		Uncharacterized protein	27.4419	9317.5	300	10	36610	36600	PA14_59000-PA14_59010-PA14_59020-PA14_59030-PA14_59050-PA14_59060-PA14_59070-PA14_59090-PA14_59100-PA14_59110-PA14_59120
PA14_59320	7	pilS2	Type IV B pilus protein	39.9222	9317.5	300	10	36610	36600	pilL2-pilN2-pilO2-pilP2-pilQ2-pilR2-pilS2-pilT2-pilV2-pilM2
PA14_59670	7		Uncharacterized protein	8.61874	9317.5	300	10	36610	36600	PA14_59640-PA14_59650-PA14_59660-PA14_59670-PA14_59680-PA14_59690-PA14_59700
PA14_05910	8		Putative bacterial periplasmic transport system	56.4909	19812	22350	60	33150	33090
PA14_28260	8		Uncharacterized protein	140.981	19812	22350	60	33150	33090
PA14_37670	8		Uncharacterized protein	63.3775	19812	22350	60	33150	33090
PA14_52120	8		Uncharacterized protein	53.6572	19812	22350	60	33150	33090
PA14_61350	8		Uncharacterized protein	44.234	19812	22350	60	33150	33090	PA14_61350-PA14_61340
PA14_61410	8		3-dmu-9_3-mt domain-containing protein	83.8723	19812	22350	60	33150	33090
PA14_15435	9		EAL domain-containing protein	101.541	20.4762	20	5	45	40	merA-merD-merE-PA14_15435
PA14_15445	9	merE	Mercuric resistance protein MerE	23.0381	20.4762	20	5	45	40	merA-merD-merE-PA14_15435
PA14_15450	9	merD	HTH-type transcriptional regulator MerD (Mercuric resistance protein MerD)	29	20.4762	20	5	45	40	merA-merD-merE-PA14_15435
PA14_15460	9	merA	Mercuric reductase (EC 1.16.1.1) (Hg(II) reductase)	278.929	20.4762	20	5	45	40	merA-merD-merE-PA14_15435
PA14_15470	9	merP	Periplasmic mercury ion-binding protein	84.6236	20.4762	20	5	45	40
PA14_15475	9	merT	Mercuric transport protein MerT (Mercury ion transport protein)	59.5177	20.4762	20	5	45	40
PA14_15480	9	merR	Mercuric resistance operon regulatory protein	450.292	20.4762	20	5	45	40
PA14_10050	10		DUF4440 domain-containing protein	7.1645	10801.8	65	10	27710	27700	PA14_10080-PA14_10070-PA14_10050
PA14_10070	10		Putative zinc-dependent oxidoreductase	13.1345	10801.8	65	10	27710	27700	PA14_10080-PA14_10070-PA14_10050
PA14_10080	10		DUF4440 domain-containing protein	9.43785	10801.8	65	10	27710	27700	PA14_10080-PA14_10070-PA14_10050
PA14_10090	10		Possible LysR family transcription regulator	72.3526	10801.8	65	10	27710	27700
PA14_10110	10		Putative transporter	18.9418	10801.8	65	10	27710	27700
PA14_10120	10		Possible LysR family transcription regulator	63.8767	10801.8	65	10	27710	27700
PA14_35730	10		Uncharacterized protein	47.5331	10801.8	65	10	27710	27700
PA14_63440	10		Possible bacteriophage integrase	13.8123	10801.8	65	10	27710	27700
PA14_59190	11		Uncharacterized protein	266.227	170.357	40	10	610	600
PA14_59710	11	cupD1	Putative fimbrial protein	68.9983	170.357	40	10	610	600
PA14_59750	11	cupD4	Fimbrial subunit	23.1472	170.357	40	10	610	600	cupD4-cupD5
PA14_59760	11	cupD5	Putative pili assembly chaperone	28.3732	170.357	40	10	610	600	cupD4-cupD5
PA14_59770	11	rcsB	Putative two component response regulator	244.1	170.357	40	10	610	600	PA14_59800-pvrR-rcsC-rcsB
PA14_59780	11	rcsC	Histidine kinase (EC 2.7.13.3)	778.358	170.357	40	10	610	600	PA14_59800-pvrR-rcsC-rcsB
PA14_59790	11	pvrR	Two component response regulator	829.289	170.357	40	10	610	600	PA14_59800-pvrR-rcsC-rcsB
PA14_59800	11	pvrS	Histidine kinase (EC 2.7.13.3)	350.261	170.357	40	10	610	600	PA14_59800-pvrR-rcsC-rcsB
PA14_03380	12		Uncharacterized protein	765.853	5027.5	30	10	20060	20050
PA14_23380	12	orfH	UDP-N-acetyl-D-mannosaminuronate dehydrogenase	3942.71	5027.5	30	10	20060	20050
PA14_23390	12	orfE	Putative polysaccharide biosynthesis protein	1649.17	5027.5	30	10	20060	20050	orfE-PA14_23400
PA14_23400	12		Uncharacterized protein	1282.35	5027.5	30	10	20060	20050	orfE-PA14_23400
PA14_23410	12	orfJ	Putative glycosyl transferase	995.795	5027.5	30	10	20060	20050
PA14_23420	12		Putative zinc-binding dehydrogenase	6374.86	5027.5	30	10	20060	20050	PA14_23420-PA14_23430
PA14_23430	12		Putative heparinase	3682.14	5027.5	30	10	20060	20050	PA14_23420-PA14_23430
PA14_23440	12	orfL	Putative group 1 glycosyl transferase	2399.04	5027.5	30	10	20060	20050	orfL-orfM
PA14_22190	13		Uncharacterized protein	127.551	11511.3	50	10	34500	34490	PA14_22190-PA14_22180
PA14_22210	13		Uncharacterized protein	23.8502	11511.3	50	10	34500	34490	PA14_22220-PA14_22210
PA14_22230	13		Uncharacterized protein	15.0294	11511.3	50	10	34500	34490
PA14_22240	13		Uncharacterized protein	17.3014	11511.3	50	10	34500	34490
PA14_22260	13		Uncharacterized protein	5.75979	11511.3	50	10	34500	34490	PA14_22260-PA14_22250
PA14_61180	13		Uncharacterized protein	17.7454	11511.3	50	10	34500	34490
PA14_16510	14		Peptide chain release factor 2 (RF-2)	1032.95	19153.9	24690	10	36480	36470
PA14_23310	14		3-phosphoshikimate 1-carboxyvinyltransferase (EC 2.5.1.19) (5-enolpyruvylshikimate-3-phosphate synthase) (EPSP synthase) (EPSPS)	1327.62	19153.9	24690	10	36480	36470	serC-pheA-hisC2-PA14_23310-cmk
PA14_24665	14		THUMP domain-containing protein	169.076	19153.9	24690	10	36480	36470
PA14_25560	14	rne	Ribonuclease E (RNase E) (EC 3.1.26.12)	3988.1	19153.9	24690	10	36480	36470
PA14_62030	14		Paraquat-inducible protein A-like protein	202.624	19153.9	24690	10	36480	36470	PA14_62040-PA14_62030-PA14_62020
PA14_62040	14		Putative paraquat-inducible protein	322.977	19153.9	24690	10	36480	36470	PA14_62040-PA14_62030-PA14_62020
PA14_63605	14	fdnG	Formate dehydrogenase-O, major subunit	2774.81	19153.9	24690	10	36480	36470	fdnG-fdnH-fdnI
PA14_66875	14	phaF	Polyhydroxyalkanoate synthesis protein PhaF	5488.05	19153.9	24690	10	36480	36470	PA14_66880-phaF
PA14_67900	14		Uncharacterized protein	144.622	19153.9	24690	10	36480	36470	hisB-hisH-PA14_67900-hisA-hisF1
PA14_58910	15		Chromosome partitioning related protein	58.9525	168.571	120	10	450	440	PA14_58910-PA14_58920-PA14_58930-PA14_58940-PA14_58950-PA14_58960-PA14_58970-PA14_58980-PA14_58990
PA14_59180	15		DNA topoisomerase 1 (EC 5.6.2.1) (DNA topoisomerase I)	120.338	168.571	120	10	450	440
PA14_59210	15		Putative DNA helicase	61.9845	168.571	120	10	450	440	PA14_59200-PA14_59210
PA14_59240	15	pilL2	Type IV B pilus protein	34.4893	168.571	120	10	450	440	pilL2-pilN2-pilO2-pilP2-pilQ2-pilR2-pilS2-pilT2-pilV2-pilM2
PA14_59290	15	pilQ2	Type IV B pilus protein	37.3826	168.571	120	10	450	440	pilL2-pilN2-pilO2-pilP2-pilQ2-pilR2-pilS2-pilT2-pilV2-pilM2
PA14_59350	15	pilV2	Type IV B pilus protein	100.775	168.571	120	10	450	440	pilL2-pilN2-pilO2-pilP2-pilQ2-pilR2-pilS2-pilT2-pilV2-pilM2
PA14_59360	15	pilM2	Type IV B pilus protein	19.6853	168.571	120	10	450	440	pilL2-pilN2-pilO2-pilP2-pilQ2-pilR2-pilS2-pilT2-pilV2-pilM2
PA14_04710	16		Uncharacterized protein	124.848	13241.7	13240	10	26480	26470
PA14_51650	16		Putative integrase	175.673	13241.7	13240	10	26480	26470	PA14_51640-PA14_51650
PA14_60130	16		Uncharacterized protein	474.004	13241.7	13240	10	26480	26470	PA14_60130-PA14_60140
PA14_60140	16		XerD-like putative integrase	211.728	13241.7	13240	10	26480	26470	PA14_60130-PA14_60140
PA14_48450	17		Putative peptidyl-arginine deiminase	46.1583	6431.33	3090	10	17420	17410	PA14_48490-PA14_48470-PA14_48460-PA14_48450
PA14_48460	17		Probable polyamine binding/transport protein	25.3607	6431.33	3090	10	17420	17410	PA14_48490-PA14_48470-PA14_48460-PA14_48450
PA14_48490	17		Putative peptidylarginine deiminase	23.7061	6431.33	3090	10	17420	17410	PA14_48490-PA14_48470-PA14_48460-PA14_48450
PA14_48500	17		Putative transcriptional regulator	73.063	6431.33	3090	10	17420	17410
PA14_51580	17		Uncharacterized protein	15.6646	6431.33	3090	10	17420	17410
PA14_65870	17		Putative membrane protein	48.3542	6431.33	3090	10	17420	17410	PA14_65880-PA14_65870-PA14_65860
PA14_01770	18		Putative nucleoside-binding outer membrane protein	114.046	21756	23660	10	36200	36190	PA14_01780-PA14_01770
PA14_14300	18		Putative zinc-binding oxidoreductase	34.0479	21756	23660	10	36200	36190	PA14_14310-PA14_14300
PA14_14310	18		Putative transcriptional regulator	114.19	21756	23660	10	36200	36190	PA14_14310-PA14_14300
PA14_40470	18		Trk system potassium uptake protein	230.638	21756	23660	10	36200	36190
PA14_51530	18	exoU	ExoU	1593.66	21756	23660	10	36200	36190	exoU-spcU
PA14_51540	18		Putative transposase	178.801	21756	23660	10	36200	36190
PA14_22880	19		Putative Fe-S protein	31.324	5437.86	5480	20	16790	16770
PA14_30870	19		TrbF-like protein	8.12399	5437.86	5480	20	16790	16770	PA14_30880-PA14_30870-PA14_30860-PA14_30850
PA14_30890	19		Uncharacterized protein	0	5437.86	5480	20	16790	16770
PA14_30950	19		Uncharacterized protein	4.09655	5437.86	5480	20	16790	16770	PA14_30960-PA14_30950-PA14_30940-PA14_30930
PA14_31100	19		Putative plasmid partitioning protein	5.85396	5437.86	5480	20	16790	16770	PA14_31100-PA14_31090-PA14_31080-PA14_31070-PA14_31060-PA14_31050
PA14_33200	19		Uncharacterized protein	6.1257	5437.86	5480	20	16790	16770	PA14_33190-PA14_33200-PA14_33220
PA14_36400	19		Uncharacterized protein	5.37371	5437.86	5480	20	16790	16770
PA14_39670	19		Uncharacterized protein	0.772762	5437.86	5480	20	16790	16770
PA14_13880	20		Uncharacterized protein	1.84601	14526	480	10	36270	36260	PA14_13890-PA14_13880-PA14_13870
PA14_13960	20		Uncharacterized protein	11.3325	14526	480	10	36270	36260	PA14_13970-PA14_13960
PA14_13970	20		Uncharacterized protein	50.816	14526	480	10	36270	36260	PA14_13970-PA14_13960
PA14_14400	20		Uncharacterized protein	2.26618	14526	480	10	36270	36260
PA14_51550	20		Putative transposase	162.826	14526	480	10	36270	36260
PA14_00520	21		Uncharacterized protein	26.9493	19549.3	20760	10	33460	33450
PA14_13210	21		Uncharacterized protein	13.6222	19549.3	20760	10	33460	33450
PA14_13220	21		Protein-tyrosine-phosphatase (EC 3.1.3.48)	26.2058	19549.3	20760	10	33460	33450
PA14_33970	21		Uncharacterized protein	48.418	19549.3	20760	10	33460	33450	PA14_34070-PA14_34050-PA14_34030-PA14_34020-PA14_34010-PA14_34000-PA14_33990-PA14_33980-PA14_33970-PA14_33960-PA14_33940
PA14_33980	21		Uncharacterized protein	33.9853	19549.3	20760	10	33460	33450	PA14_34070-PA14_34050-PA14_34030-PA14_34020-PA14_34010-PA14_34000-PA14_33990-PA14_33980-PA14_33970-PA14_33960-PA14_33940
PA14_61380	21		Uncharacterized protein	284.623	19549.3	20760	10	33460	33450
PA14_13920	22		Uncharacterized protein	8.69857	19063.3	20475	10	32470	32460
PA14_28970	22		Sigma70_r4_2 domain-containing protein	9.90245	19063.3	20475	10	32470	32460	PA14_28970-PA14_28980
PA14_28980	22		Possible Fe2+-dicitrate sensor	9.99428	19063.3	20475	10	32470	32460	PA14_28970-PA14_28980
PA14_54870	22		HTH araC/xylS-type domain-containing protein	160.58	19063.3	20475	10	32470	32460
PA14_20530	23		Uncharacterized protein	136.049	12180.7	9250	10	35230	35220	PA14_20510-PA14_20520-PA14_20530
PA14_35700	23		Uncharacterized protein	115.955	12180.7	9250	10	35230	35220
PA14_39470	23		Uncharacterized protein	618.029	12180.7	9250	10	35230	35220
PA14_49480	23		ABC transporter domain-containing protein	1002.93	12180.7	9250	10	35230	35220
PA14_49510	23	pyoS3I	Immunity protein S3I structureal protein	920.263	12180.7	9250	10	35230	35220	pyoS3A-pyoS3I
PA14_53580	23		Uncharacterized protein	237.688	12180.7	9250	10	35230	35220
PA14_53590	23		Uncharacterized protein	1152.68	12180.7	9250	10	35230	35220	PA14_53590-PA14_53600
PA14_53600	23		Uncharacterized protein	268.781	12180.7	9250	10	35230	35220	PA14_53590-PA14_53600
PA14_53610	23		Uncharacterized protein	124.311	12180.7	9250	10	35230	35220
PA14_58720	23		Uncharacterized protein	468.944	12180.7	9250	10	35230	35220
PA14_58760	23	pilC	Type 4 fimbrial biogenesis protein pilC	1402.18	12180.7	9250	10	35230	35220	pilC-pilD-coaE-PA14_58790
PA14_27630	24		Uncharacterized protein	15.86	755.556	37.5	5	3330	3325	PA14_27640-PA14_27630
PA14_27640	24		Uncharacterized protein	14.8003	755.556	37.5	5	3330	3325	PA14_27640-PA14_27630
PA14_27650	24		Uncharacterized protein	13.0358	755.556	37.5	5	3330	3325	PA14_27660-PA14_27650
PA14_27660	24		Uncharacterized protein	4.1228	755.556	37.5	5	3330	3325	PA14_27660-PA14_27650
PA14_27675	24		Uncharacterized protein	43.9768	755.556	37.5	5	3330	3325	PA14_27680-PA14_27675
PA14_27680	24		Uncharacterized protein	4.10857	755.556	37.5	5	3330	3325	PA14_27680-PA14_27675
PA14_27690	24		Putative RNA polymerase sigma factor	5.10498	755.556	37.5	5	3330	3325	PA14_27700-PA14_27690
PA14_27700	24		Putative transcriptional regulator	21.4971	755.556	37.5	5	3330	3325	PA14_27700-PA14_27690
PA14_30960	24		TraG-like protein	27.8293	755.556	37.5	5	3330	3325	PA14_30960-PA14_30950-PA14_30940-PA14_30930
PA14_04830	25		Putative acetyltransferase	63.5683	17668.6	18430	2250	35910	33660
PA14_25410	25		Uncharacterized protein	58.5987	17668.6	18430	2250	35910	33660	PA14_25420-PA14_25410-PA14_25400
PA14_40740	25		Uncharacterized protein	137.789	17668.6	18430	2250	35910	33660	PA14_40730-PA14_40740
PA14_51200	25		Uncharacterized protein	51.2258	17668.6	18430	2250	35910	33660	PA14_51200-PA14_51190
PA14_53450	25		Uncharacterized protein	132.665	17668.6	18430	2250	35910	33660	PA14_53450-PA14_53470-pta
PA14_56970	25		DUF190 domain-containing protein	41.0801	17668.6	18430	2250	35910	33660	PA14_56980-PA14_56970
PA14_59820	25		Uncharacterized protein	39.875	17668.6	18430	2250	35910	33660	PA14_59820-PA14_59830
PA14_59590	26		DUF4440 domain-containing protein	223.835	21.6667	20	10	40	30
PA14_59600	26		Uncharacterized protein	46.8322	21.6667	20	10	40	30
PA14_59610	26		Uncharacterized protein	347.031	21.6667	20	10	40	30
PA14_59630	26		Uncharacterized protein	227.284	21.6667	20	10	40	30	PA14_59630-PA14_59620
PA14_08110	27		Uncharacterized protein	38.1336	19161	17870	10	34970	34960	PA14_08070-PA14_08090-PA14_08100-PA14_08110
PA14_14540	27		Uncharacterized protein	282.862	19161	17870	10	34970	34960	PA14_14540-PA14_14550
PA14_14550	27		Uncharacterized protein	975.135	19161	17870	10	34970	34960	PA14_14540-PA14_14550
PA14_46560	27		Possible outer membrane protein	8.9528	19161	17870	10	34970	34960
PA14_53680	27		Uncharacterized protein	5.64449	19161	17870	10	34970	34960
PA14_63740	27		Uncharacterized protein	4.31116	19161	17870	10	34970	34960	PA14_63780-PA14_63770-PA14_63750-PA14_63740
PA14_64430	27		Uncharacterized protein	79.4574	19161	17870	10	34970	34960
PA14_30970	28		Putative transcriptional regulator	293.108	167.619	250	10	310	300
PA14_30980	28		Uncharacterized protein	196.446	167.619	250	10	310	300	PA14_31040-PA14_31030-PA14_31010-PA14_31000-PA14_30990-PA14_30980
PA14_30990	28		Uncharacterized protein	129.626	167.619	250	10	310	300	PA14_31040-PA14_31030-PA14_31010-PA14_31000-PA14_30990-PA14_30980
PA14_31000	28		Uncharacterized protein	114.435	167.619	250	10	310	300	PA14_31040-PA14_31030-PA14_31010-PA14_31000-PA14_30990-PA14_30980
PA14_31240	28		Putative nrbE-like protein	273.859	167.619	250	10	310	300
PA14_31270	28		Uncharacterized protein	55.4197	167.619	250	10	310	300	PA14_31280-PA14_31270
PA14_31280	28		Putative integrase	76.9305	167.619	250	10	310	300	PA14_31280-PA14_31270
PA14_15360	29		Uncharacterized protein	707.208	100	110	10	250	240
PA14_15370	29		Uncharacterized protein	12.3259	100	110	10	250	240
PA14_15380	29	repA	Replicative helicase, RepA	32.2557	100	110	10	250	240	repA-PA14_15400
PA14_15400	29		Putative replication protein, RepC	96.5106	100	110	10	250	240	repA-PA14_15400
PA14_15490	29		Uncharacterized protein	25.6927	100	110	10	250	240	PA14_15490-PA14_15500
PA14_15500	29		Possible oriT-binding protein, TraK	48.4902	100	110	10	250	240	PA14_15490-PA14_15500
PA14_15510	29	traJ	OriT-binding protein, TraJ	51.8162	100	110	10	250	240
PA14_15520	29	trbJ	Mating pair formation protein TrbJ	54.0274	100	110	10	250	240	trbJ-PA14_15530-PA14_15540
PA14_15540	29		Putative mating pair formation protein TrbL	127.148	100	110	10	250	240	trbJ-PA14_15530-PA14_15540
PA14_15560	29		Uncharacterized protein	108.49	100	110	10	250	240
PA14_15610	29		AAA_13 domain-containing protein	1496.05	100	110	10	250	240
PA14_07460	30		Uncharacterized protein	56.0251	18755	20210	170	33690	33520
PA14_14320	30		Uncharacterized protein	17.8444	18755	20210	170	33690	33520
PA14_28230	30		Uncharacterized protein	19.4721	18755	20210	170	33690	33520
PA14_38000	30		Uncharacterized protein	24.7297	18755	20210	170	33690	33520
PA14_54610	30		Putative transcriptional regulator	31.5451	18755	20210	170	33690	33520	PA14_54610-PA14_54600
PA14_55070	30		Uncharacterized protein	79.6989	18755	20210	170	33690	33520	PA14_55070-PA14_55060
PA14_55240	30		HTH araC/xylS-type domain-containing protein	29.4927	18755	20210	170	33690	33520
PA14_60240	30		Uncharacterized protein	33.0414	18755	20210	170	33690	33520	PA14_60240-pilS-pilR
PA14_67960	30		Uncharacterized protein	35.5329	18755	20210	170	33690	33520	PA14_67940-PA14_67960-PA14_67970
PA14_35830	31	tnpT	Cointegrate resolution protein T	725.017	13.3333	10	10	20	10	tnpT-PA14_35840-PA14_35850
PA14_35840	31		Uncharacterized protein PA14_35840	808.759	13.3333	10	10	20	10	tnpT-PA14_35840-PA14_35850
PA14_35850	31		Uncharacterized protein	1261.59	13.3333	10	10	20	10	tnpT-PA14_35840-PA14_35850
PA14_03290	32		Possible transposase	334.165	12002.7	9320	10	35100	35090	PA14_03290-PA14_03300
PA14_13200	32		CHAD domain-containing protein	63.4807	12002.7	9320	10	35100	35090
PA14_20600	32		Uncharacterized protein	220.082	12002.7	9320	10	35100	35090
PA14_22500	32		Possible protein-disulfide isomerase	28.7002	12002.7	9320	10	35100	35090
PA14_22520	32		NAD(P)-bd_dom domain-containing protein	48.0715	12002.7	9320	10	35100	35090	PA14_22530-PA14_22520
PA14_22530	32		Putative glutathione S-transferase	34.0334	12002.7	9320	10	35100	35090	PA14_22530-PA14_22520
PA14_22540	32		Flavodoxin FldP	23.3918	12002.7	9320	10	35100	35090
PA14_22550	32		HTH-type transcriptional repressor PA14_22550	119.688	12002.7	9320	10	35100	35090
PA14_30690	32		Fimbrial domain-containing protein	204.652	12002.7	9320	10	35100	35090
PA14_51520	32	spcU	SpcU	558.342	12002.7	9320	10	35100	35090	exoU-spcU
PA14_03250	33		Uncharacterized protein	523.465	1696	27.5	5	4230	4225	PA14_03250-PA14_03265
PA14_03265	33		Uncharacterized protein	245.879	1696	27.5	5	4230	4225	PA14_03250-PA14_03265
PA14_03270	33		Uncharacterized protein	1085.77	1696	27.5	5	4230	4225	PA14_03270-PA14_03285
PA14_03285	33		Uncharacterized protein	299.82	1696	27.5	5	4230	4225	PA14_03270-PA14_03285
PA14_07480	33		Putative reverse transcriptase	1857.61	1696	27.5	5	4230	4225
PA14_35860	34		Probable amino acid permease	71.5101	400	80	10	1310	1300	PA14_35860-PA14_35880
PA14_35880	34		Probable aldehyde dehydrogenase	93.52	400	80	10	1310	1300	PA14_35860-PA14_35880
PA14_35890	34		Putative aminotransferase	75.2671	400	80	10	1310	1300
PA14_35900	34		Putative dehydrogenase	44.5134	400	80	10	1310	1300
PA14_35920	34		Predicted symporter	43.0323	400	80	10	1310	1300	PA14_35930-PA14_35920
PA14_36000	34	prpR	Probable propionate catabolism operon regulator	192.093	400	80	10	1310	1300
PA14_37170	34		Uncharacterized protein	39.3706	400	80	10	1310	1300	PA14_37150-PA14_37170
PA14_15160	35		D-alanyl-D-alanine dipeptidase (D-Ala-D-Ala dipeptidase) (EC 3.4.13.22)	34.9229	18156.7	13420	950	34810	33860	PA14_15200-PA14_15190-PA14_15180-PA14_15160
PA14_16110	35		Uncharacterized protein	143.03	18156.7	13420	950	34810	33860
PA14_20060	35		Uncharacterized protein	30.0775	18156.7	13420	950	34810	33860
PA14_28540	35		Uncharacterized protein	6.3734	18156.7	13420	950	34810	33860
PA14_41300	35		Uncharacterized protein	41.3374	18156.7	13420	950	34810	33860
PA14_54720	35		Uncharacterized protein	8.84801	18156.7	13420	950	34810	33860	PA14_54730-PA14_54720
PA14_28830	36		Uncharacterized protein	1383.49	17500	26240	10	26250	26240	PA14_28820-PA14_28830-PA14_28840
PA14_28840	36		Putative helicase	2583.47	17500	26240	10	26250	26240	PA14_28820-PA14_28830-PA14_28840
PA14_55080	36		Exonuc_VII_L domain-containing protein	671.596	17500	26240	10	26250	26240	PA14_55080-PA14_55090
PA14_28770	37		Uncharacterized protein	562.584	38.0952	30	10	100	90
PA14_28780	37		Uncharacterized protein	115.354	38.0952	30	10	100	90
PA14_28790	37		Uncharacterized protein	46.1876	38.0952	30	10	100	90
PA14_28800	37		Fido domain-containing protein	480.582	38.0952	30	10	100	90
PA14_28810	37		Putative DNA helicase	3149.35	38.0952	30	10	100	90
PA14_28820	37		Uncharacterized protein	1953.28	38.0952	30	10	100	90	PA14_28820-PA14_28830-PA14_28840
PA14_28870	37		HTH_21 domain-containing protein	128.946	38.0952	30	10	100	90	PA14_28850-PA14_28870
PA14_28360	38		Uncharacterized protein	144.283	23066.7	34570	30	34600	34570
PA14_67180	38		Uncharacterized protein	226.297	23066.7	34570	30	34600	34570	PA14_67230-PA14_67220-PA14_67210-PA14_67200-PA14_67190-PA14_67180
PA14_67210	38		Uncharacterized protein	256.531	23066.7	34570	30	34600	34570	PA14_67230-PA14_67220-PA14_67210-PA14_67200-PA14_67190-PA14_67180
PA14_03400	39		Uncharacterized protein	27.0518	14022.8	15105	60	35530	35470	PA14_03400-PA14_03390
PA14_31930	39		Uncharacterized protein	13.5407	14022.8	15105	60	35530	35470	PA14_31870-PA14_31890-PA14_31900-PA14_31920-PA14_31930
PA14_41290	39		Uncharacterized protein	4.7326	14022.8	15105	60	35530	35470	PA14_41280-PA14_41290
PA14_53100	39		Uncharacterized protein	12.1196	14022.8	15105	60	35530	35470	PA14_53090-PA14_53100-PA14_53110
PA14_59130	39		Uncharacterized protein	94.6372	14022.8	15105	60	35530	35470	PA14_59130-PA14_59140-PA14_59150
PA14_59860	39		Putative candidate type III effector Hop protein	5.89867	14022.8	15105	60	35530	35470	PA14_59860-PA14_59870-PA14_59880-PA14_59890-PA14_59900-PA14_59910-PA14_59920-PA14_59930-PA14_59940-PA14_59950-PA14_59960
PA14_59950	39		Uncharacterized protein	25.8625	14022.8	15105	60	35530	35470	PA14_59860-PA14_59870-PA14_59880-PA14_59890-PA14_59900-PA14_59910-PA14_59920-PA14_59930-PA14_59940-PA14_59950-PA14_59960
PA14_60010	39		Uncharacterized protein	12.8734	14022.8	15105	60	35530	35470	PA14_59980-PA14_59990-PA14_60000-PA14_60010-PA14_60020
PA14_63420	39		Uncharacterized protein	14.7366	14022.8	15105	60	35530	35470
PA14_32850	40		Uncharacterized protein	72.627	152.381	30	10	500	490
PA14_33300	40		CRISPR-associated endonuclease Cas6/Csy4 (EC 3.1.-.-)	364.03	152.381	30	10	500	490	PA14_33330-PA14_33320-PA14_33310-PA14_33300
PA14_33310	40		CRISPR-associated protein Csy3	618.926	152.381	30	10	500	490	PA14_33330-PA14_33320-PA14_33310-PA14_33300
PA14_33320	40		CRISPR-associated protein Csy2	396.627	152.381	30	10	500	490	PA14_33330-PA14_33320-PA14_33310-PA14_33300
PA14_33330	40		CRISPR-associated protein Csy1	595.257	152.381	30	10	500	490	PA14_33330-PA14_33320-PA14_33310-PA14_33300
PA14_33340	40		CRISPR-associated nuclease/helicase Cas3 subtype I-F/YPEST (EC 3.1.-.-) (EC 3.6.4.-)	554.041	152.381	30	10	500	490	PA14_33350-PA14_33340
PA14_33350	40		CRISPR-associated endonuclease Cas1 (EC 3.1.-.-)	232.007	152.381	30	10	500	490	PA14_33350-PA14_33340
PA14_03310	41		Uncharacterized protein	162.686	26.6667	20	10	60	50
PA14_03320	41		Uncharacterized protein	363.598	26.6667	20	10	60	50	PA14_03340-PA14_03330-PA14_03320
PA14_03330	41		Histidinol-phosphatase (HolPase) (EC 3.1.3.15)	141.687	26.6667	20	10	60	50	PA14_03340-PA14_03330-PA14_03320
PA14_03340	41		Uncharacterized protein	186.143	26.6667	20	10	60	50	PA14_03340-PA14_03330-PA14_03320
PA14_03350	41		Uncharacterized protein	601.689	26.6667	20	10	60	50	PA14_03360-PA14_03350
PA14_03360	41		Uncharacterized protein	436.793	26.6667	20	10	60	50	PA14_03360-PA14_03350
PA14_03370	41		Uncharacterized protein	267.667	26.6667	20	10	60	50
PA14_59370	42		Uncharacterized protein	258.898	221.136	185	5	680	675
PA14_59640	42		Uncharacterized protein	20.181	221.136	185	5	680	675	PA14_59640-PA14_59650-PA14_59660-PA14_59670-PA14_59680-PA14_59690-PA14_59700
PA14_59690	42		TraG-D_C domain-containing protein	77.2402	221.136	185	5	680	675	PA14_59640-PA14_59650-PA14_59660-PA14_59670-PA14_59680-PA14_59690-PA14_59700
PA14_59830	42		DNA helicase (EC 3.6.4.12)	158.134	221.136	185	5	680	675	PA14_59820-PA14_59830
PA14_59840	42		Uncharacterized protein	1515.79	221.136	185	5	680	675
PA14_59845	42		Uncharacterized protein	373.394	221.136	185	5	680	675
PA14_59900	42		Uncharacterized protein	35.8619	221.136	185	5	680	675	PA14_59860-PA14_59870-PA14_59880-PA14_59890-PA14_59900-PA14_59910-PA14_59920-PA14_59930-PA14_59940-PA14_59950-PA14_59960
PA14_59940	42		FtsK domain-containing protein	204.733	221.136	185	5	680	675	PA14_59860-PA14_59870-PA14_59880-PA14_59890-PA14_59900-PA14_59910-PA14_59920-PA14_59930-PA14_59940-PA14_59950-PA14_59960
PA14_60000	42		Uncharacterized protein	83.8614	221.136	185	5	680	675	PA14_59980-PA14_59990-PA14_60000-PA14_60010-PA14_60020
PA14_60020	42		TraG_N domain-containing protein	137.031	221.136	185	5	680	675	PA14_59980-PA14_59990-PA14_60000-PA14_60010-PA14_60020
PA14_60040	42		Antitoxin ParD	151.796	221.136	185	5	680	675	PA14_60040-PA14_60050
PA14_60050	42		Putative plasmid stablization protein	136.14	221.136	185	5	680	675	PA14_60040-PA14_60050
PA14_30850	43		TrbI-like protein	25.1533	165.128	165	10	400	390	PA14_30880-PA14_30870-PA14_30860-PA14_30850
PA14_30860	43		TrbG-like protein	12.5665	165.128	165	10	400	390	PA14_30880-PA14_30870-PA14_30860-PA14_30850
PA14_30880	43		TrbG-like protein	12.2328	165.128	165	10	400	390	PA14_30880-PA14_30870-PA14_30860-PA14_30850
PA14_30900	43		TrbJ-like protein	11.6328	165.128	165	10	400	390	PA14_30910-PA14_30900
PA14_30910	43		TrbE-like protein	29.0993	165.128	165	10	400	390	PA14_30910-PA14_30900
PA14_30930	43		TrbC-like protein	2.31888	165.128	165	10	400	390	PA14_30960-PA14_30950-PA14_30940-PA14_30930
PA14_30940	43		Putative conjugal transfer protein	8.93371	165.128	165	10	400	390	PA14_30960-PA14_30950-PA14_30940-PA14_30930
PA14_31080	43		Putative conjugal transfer protein	1.18367	165.128	165	10	400	390	PA14_31100-PA14_31090-PA14_31080-PA14_31070-PA14_31060-PA14_31050
PA14_31090	43		Uncharacterized protein	4.29362	165.128	165	10	400	390	PA14_31100-PA14_31090-PA14_31080-PA14_31070-PA14_31060-PA14_31050
PA14_31110	43		Putative replication initiator and transcriptional repressor protein	7.48061	165.128	165	10	400	390	PA14_31130-PA14_31110
PA14_31180	43		Uncharacterized protein	44.1362	165.128	165	10	400	390
PA14_31200	43		Uncharacterized protein	3.54908	165.128	165	10	400	390	PA14_31200-PA14_31190
PA14_31250	43		Uncharacterized protein	1.08624	165.128	165	10	400	390
PA14_00970	44		Uncharacterized protein	93.1541	14071.8	14530	30	33280	33250	PA14_00980-PA14_00970-PA14_00960-PA14_00940-PA14_00925
PA14_01130	44		Immune protein Tis1	88.0333	14071.8	14530	30	33280	33250	PA14_01140-PA14_01130-PA14_01120
PA14_01160	44		Phage_base_V domain-containing protein	599.155	14071.8	14530	30	33280	33250	PA14_01160-PA14_01170-PA14_01180-PA14_01190-PA14_01200-PA14_01220-PA14_01230
PA14_03300	44		Integrase catalytic domain-containing protein	455.436	14071.8	14530	30	33280	33250	PA14_03290-PA14_03300
PA14_04350	44		Putative integral membrane protein	71.6765	14071.8	14530	30	33280	33250	PA14_04330-PA14_04340-PA14_04350
PA14_05120	44		Uncharacterized protein	48.0674	14071.8	14530	30	33280	33250
PA14_19600	44		Uncharacterized protein	150.96	14071.8	14530	30	33280	33250	PA14_19610-PA14_19600
PA14_28760	44		Uncharacterized protein	170.359	14071.8	14530	30	33280	33250
PA14_45260	44		Uncharacterized protein	85.9884	14071.8	14530	30	33280	33250	ccmC-PA14_45340-ccmE-ccmF-ccmG-ccmH-cycH-PA14_45260
PA14_59970	44		Uncharacterized protein	349.551	14071.8	14530	30	33280	33250
PA14_71830	44		Uncharacterized protein	108.691	14071.8	14530	30	33280	33250	PA14_71850-PA14_71840-PA14_71830
PA14_72830	44		Uncharacterized protein	35.6024	14071.8	14530	30	33280	33250	PA14_72820-PA14_72830
PA14_03390	45		Uncharacterized protein	52.3198	17570.4	18500	10	36630	36620	PA14_03400-PA14_03390
PA14_06900	45		Uncharacterized protein	16.5277	17570.4	18500	10	36630	36620	PA14_06890-PA14_06900-PA14_06920-PA14_06930
PA14_09460	45	phzC1	Phospho-2-dehydro-3-deoxyheptonate aldolase (EC 2.5.1.54)	277.639	17570.4	18500	10	36630	36620	phzC1-phzD1-phzE1-phzF1-phzG1
PA14_13860	45		Uncharacterized protein	12.4237	17570.4	18500	10	36630	36620
PA14_14560	45		Uncharacterized protein	27.4137	17570.4	18500	10	36630	36620
PA14_15530	45		Possible entry/exclusion protein TrbK	19.0632	17570.4	18500	10	36630	36620	trbJ-PA14_15530-PA14_15540
PA14_18070	45		Putative periplasmic metal-binding protein	37.4386	17570.4	18500	10	36630	36620
PA14_21260	45		Uncharacterized protein	909.264	17570.4	18500	10	36630	36620
PA14_26200	45		Uncharacterized protein	5.97205	17570.4	18500	10	36630	36620
PA14_28330	45		Uncharacterized protein	5.6961	17570.4	18500	10	36630	36620	PA14_28320-PA14_28330
PA14_28610	45		Uncharacterized protein	107.766	17570.4	18500	10	36630	36620	PA14_28620-PA14_28610
PA14_31130	45		Uncharacterized protein	5.86854	17570.4	18500	10	36630	36620	PA14_31130-PA14_31110
PA14_31150	45		Uncharacterized protein	112.992	17570.4	18500	10	36630	36620
PA14_31190	45		ParB domain-containing protein	16.7866	17570.4	18500	10	36630	36620	PA14_31200-PA14_31190
PA14_31220	45		Uncharacterized protein	9.07387	17570.4	18500	10	36630	36620	PA14_31230-PA14_31220
PA14_31230	45		Uncharacterized protein	10.9565	17570.4	18500	10	36630	36620	PA14_31230-PA14_31220
PA14_31260	45		RadC-like protein	1.42063	17570.4	18500	10	36630	36620
PA14_31430	45		Uncharacterized protein	48.9546	17570.4	18500	10	36630	36620
PA14_33360	45		Uncharacterized protein	101.794	17570.4	18500	10	36630	36620
PA14_34610	45		Uncharacterized protein	7.53802	17570.4	18500	10	36630	36620	gnuT-PA14_34610
PA14_36860	45		Uncharacterized protein	9.77263	17570.4	18500	10	36630	36620
PA14_39700	45		Uncharacterized protein	13.8589	17570.4	18500	10	36630	36620	PA14_39690-PA14_39700-PA14_39710
PA14_39880	45	phzG2	Probable pyridoxamine 5'-phosphate oxidase	179.541	17570.4	18500	10	36630	36620	phzB2-phzC2-phzD2-phzE2-phzF2-phzG2
PA14_39910	45	phzE2	Phenazine biosynthesis protein PhzE	0	17570.4	18500	10	36630	36620	phzB2-phzC2-phzD2-phzE2-phzF2-phzG2
PA14_39925	45	phzD2	Phenazine biosynthesis protein PhzD	0	17570.4	18500	10	36630	36620	phzB2-phzC2-phzD2-phzE2-phzF2-phzG2
PA14_40340	45		Uncharacterized protein	27.6191	17570.4	18500	10	36630	36620
PA14_43080	45	vgrG14	Phage_base_V domain-containing protein	25.8251	17570.4	18500	10	36630	36620	PA14_43080-PA14_43090-PA14_43100
PA14_44230	45		Uncharacterized protein	9.72457	17570.4	18500	10	36630	36620
PA14_49010	45		Uncharacterized protein	8.84536	17570.4	18500	10	36630	36620	PA14_49010-PA14_49000-PA14_48990-PA14_48980
PA14_49860	45		Uncharacterized protein	51.2351	17570.4	18500	10	36630	36620
PA14_50750	45		Uncharacterized protein	52.4711	17570.4	18500	10	36630	36620
PA14_58900	45		Large exoprotein	219.381	17570.4	18500	10	36630	36620	PA14_58890-PA14_58900
PA14_59050	45		Nucleoid-associated protein PA14_59050	45.0641	17570.4	18500	10	36630	36620	PA14_59000-PA14_59010-PA14_59020-PA14_59030-PA14_59050-PA14_59060-PA14_59070-PA14_59090-PA14_59100-PA14_59110-PA14_59120
PA14_59280	45	pilP2	Type IV B pilus protein	8.69053	17570.4	18500	10	36630	36620	pilL2-pilN2-pilO2-pilP2-pilQ2-pilR2-pilS2-pilT2-pilV2-pilM2
PA14_59490	45		Uncharacterized protein	20.1717	17570.4	18500	10	36630	36620	PA14_59480-PA14_59490-PA14_59500-PA14_59510
PA14_59540	45		Helicase ATP-binding domain-containing protein	105.855	17570.4	18500	10	36630	36620
PA14_59560	45		Putative transposase	20.2519	17570.4	18500	10	36630	36620	PA14_59560-PA14_59570-PA14_59580
PA14_59570	45		Putative transposase	11.1944	17570.4	18500	10	36630	36620	PA14_59560-PA14_59570-PA14_59580
PA14_59680	45		Uncharacterized protein	7.06199	17570.4	18500	10	36630	36620	PA14_59640-PA14_59650-PA14_59660-PA14_59670-PA14_59680-PA14_59690-PA14_59700
PA14_59850	45		Uncharacterized protein	20.17	17570.4	18500	10	36630	36620
PA14_59980	45		Uncharacterized protein	9.55103	17570.4	18500	10	36630	36620	PA14_59980-PA14_59990-PA14_60000-PA14_60010-PA14_60020
PA14_61340	45		DUF2007 domain-containing protein	35.337	17570.4	18500	10	36630	36620	PA14_61350-PA14_61340
PA14_71400	45		Uncharacterized protein	9.94438	17570.4	18500	10	36630	36620	PA14_71410-PA14_71400
PA14_71760	45		Uncharacterized protein	64.4269	17570.4	18500	10	36630	36620
PA14_28580	46		Uncharacterized protein	44.9311	4760	7130	10	7140	7130	PA14_28580-PA14_28590
PA14_35710	46		Uncharacterized protein	249.824	4760	7130	10	7140	7130	PA14_35720-PA14_35710
PA14_35720	46		RHH_1 domain-containing protein	318.419	4760	7130	10	7140	7130	PA14_35720-PA14_35710
PA14_35940	47		Putative Acyl-CoA synthetase	18.3335	12638.6	12255	10	28320	28310
PA14_35950	47		Putative Dehydrogenase	6.3596	12638.6	12255	10	28320	28310	PA14_35990-PA14_35980-PA14_35970-PA14_35950
PA14_35970	47		Probable Acyl-CoA dehydrogenase	14.4089	12638.6	12255	10	28320	28310	PA14_35990-PA14_35980-PA14_35970-PA14_35950
PA14_35980	47		Putative acyl-CoA dehydrogenase	1.13541	12638.6	12255	10	28320	28310	PA14_35990-PA14_35980-PA14_35970-PA14_35950
PA14_35990	47		FadE36, possible aminoglycoside phosphotransferase	9.39677	12638.6	12255	10	28320	28310	PA14_35990-PA14_35980-PA14_35970-PA14_35950
PA14_48230	47		Uncharacterized protein	0	12638.6	12255	10	28320	28310
PA14_59720	47	cupD2	Putative pili assembly chaperone	8.04884	12638.6	12255	10	28320	28310
PA14_64260	47		Uncharacterized protein	0	12638.6	12255	10	28320	28310	PA14_64260-PA14_64270
PA14_23350	48	orfA	LapA_dom domain-containing protein	780.233	17120	25670	10	25680	25670
PA14_49020	48		Uncharacterized protein	273.517	17120	25670	10	25680	25670
PA14_49030	48		AAA_31 domain-containing protein	1082.66	17120	25670	10	25680	25670
PA14_15620	49		Possible dehydrogenase	13.3876	23.3333	25	10	40	30	PA14_15620-PA14_15630
PA14_15630	49		MFS domain-containing protein	75.8908	23.3333	25	10	40	30	PA14_15620-PA14_15630
PA14_15650	49		HTH araC/xylS-type domain-containing protein	127.23	23.3333	25	10	40	30
PA14_15660	49		Probable oxidoreductase	52.8626	23.3333	25	10	40	30
PA14_00410	50		Putative dioxygenase	102.356	19876.4	21150	20	36640	36620	PA14_00400-PA14_00410
PA14_11730	50		Possible protein kinase	32.3299	19876.4	21150	20	36640	36620
PA14_15750	50		ZnF_CDGSH domain-containing protein	61.1844	19876.4	21150	20	36640	36620	purL-PA14_15750
PA14_19930	50		Uncharacterized protein	16.0185	19876.4	21150	20	36640	36620	PA14_19950-PA14_19940-PA14_19930
PA14_21560	50		zf-HC2 domain-containing protein	91.5782	19876.4	21150	20	36640	36620	PA14_21540-PA14_21550-PA14_21560
PA14_24190	50		Putative 1-aminocyclopropane-1-carboxylate deaminase	78.9041	19876.4	21150	20	36640	36620	PA14_24180-PA14_24190
PA14_48510	50		Uncharacterized protein	12.5097	19876.4	21150	20	36640	36620	PA14_48510-PA14_48520
PA14_54050	50		Methyltranfer_dom domain-containing protein	86.7077	19876.4	21150	20	36640	36620	PA14_54070-PA14_54050
PA14_54070	50		Uncharacterized protein	63.419	19876.4	21150	20	36640	36620	PA14_54070-PA14_54050
PA14_54460	50		Uncharacterized protein	129.378	19876.4	21150	20	36640	36620	PA14_54470-PA14_54460
PA14_61110	50		NTP_transf_3 domain-containing protein	43.1116	19876.4	21150	20	36640	36620	PA14_61150-PA14_61140-PA14_61130-PA14_61120-PA14_61110
PA14_58990	51		Replicative DNA helicase (EC 3.6.4.12)	55.626	285.556	160	10	1040	1030	PA14_58910-PA14_58920-PA14_58930-PA14_58940-PA14_58950-PA14_58960-PA14_58970-PA14_58980-PA14_58990
PA14_59070	51		ParB domain-containing protein	198.697	285.556	160	10	1040	1030	PA14_59000-PA14_59010-PA14_59020-PA14_59030-PA14_59050-PA14_59060-PA14_59070-PA14_59090-PA14_59100-PA14_59110-PA14_59120
PA14_59090	51		Uncharacterized protein	104.297	285.556	160	10	1040	1030	PA14_59000-PA14_59010-PA14_59020-PA14_59030-PA14_59050-PA14_59060-PA14_59070-PA14_59090-PA14_59100-PA14_59110-PA14_59120
PA14_59100	51		Uncharacterized protein	106.796	285.556	160	10	1040	1030	PA14_59000-PA14_59010-PA14_59020-PA14_59030-PA14_59050-PA14_59060-PA14_59070-PA14_59090-PA14_59100-PA14_59110-PA14_59120
PA14_59150	51		Single-stranded DNA-binding protein	150.179	285.556	160	10	1040	1030	PA14_59130-PA14_59140-PA14_59150
PA14_59200	51		Uncharacterized protein	197.761	285.556	160	10	1040	1030	PA14_59200-PA14_59210
PA14_59250	51	pilN2	Type IV B pilus protein	40.3619	285.556	160	10	1040	1030	pilL2-pilN2-pilO2-pilP2-pilQ2-pilR2-pilS2-pilT2-pilV2-pilM2
PA14_59310	51	pilR2	Type IV B pilus Protein	32.7952	285.556	160	10	1040	1030	pilL2-pilN2-pilO2-pilP2-pilQ2-pilR2-pilS2-pilT2-pilV2-pilM2
PA14_59340	51	pilT2	Type IV B pilus protein	50.8105	285.556	160	10	1040	1030	pilL2-pilN2-pilO2-pilP2-pilQ2-pilR2-pilS2-pilT2-pilV2-pilM2
PA14_60030	51		Uncharacterized protein	1011.27	285.556	160	10	1040	1030
PA14_01220	52		Uncharacterized protein	132.325	2248.95	70	10	19780	19770	PA14_01160-PA14_01170-PA14_01180-PA14_01190-PA14_01200-PA14_01220-PA14_01230
PA14_54860	52		MPN domain-containing protein	72.6248	2248.95	70	10	19780	19770
PA14_54880	52		Serine acetyltransferase (EC 2.3.1.30)	124.263	2248.95	70	10	19780	19770	PA14_54890-PA14_54880
PA14_54890	52		Uncharacterized protein	224.413	2248.95	70	10	19780	19770	PA14_54890-PA14_54880
PA14_54900	52		Sacchrp_dh_NADP domain-containing protein	122.54	2248.95	70	10	19780	19770
PA14_54910	52		Putative thioesterase	56.7285	2248.95	70	10	19780	19770	PA14_54920-PA14_54910
PA14_54920	52		Putative non-ribosomal peptide synthetase	350.049	2248.95	70	10	19780	19770	PA14_54920-PA14_54910
PA14_54930	52		Putative non-ribosomal peptide synthetase	183.779	2248.95	70	10	19780	19770
PA14_54940	52		Putative siderophore biosynthesis enzyme	180.542	2248.95	70	10	19780	19770
PA14_54950	52		TonB_dep_Rec domain-containing protein	93.9146	2248.95	70	10	19780	19770	PA14_54960-PA14_54950
PA14_54960	52		Plug domain-containing protein	50.0777	2248.95	70	10	19780	19770	PA14_54960-PA14_54950
PA14_54970	52		Possible ABC transporter protein	66.2604	2248.95	70	10	19780	19770	PA14_54980-PA14_54970
PA14_54980	52	ybtQ	Poossible ABC-type transporter protein	65.1011	2248.95	70	10	19780	19770	PA14_54980-PA14_54970
PA14_55000	52		Possible ABC-type transporter, periplasmic component	28.5796	2248.95	70	10	19780	19770	PA14_55000-PA14_55020-PA14_55030-PA14_55040
PA14_55020	52		Possible ABC-type transporter, permease component	26.8816	2248.95	70	10	19780	19770	PA14_55000-PA14_55020-PA14_55030-PA14_55040
PA14_55030	52		Possible ABC-type transporter, permease component	20.6454	2248.95	70	10	19780	19770	PA14_55000-PA14_55020-PA14_55030-PA14_55040
PA14_55040	52		Putative ATP-binding component of ferric enterobactin transport	16.696	2248.95	70	10	19780	19770	PA14_55000-PA14_55020-PA14_55030-PA14_55040
PA14_55050	52		Possible TonB-dependent receptor	600.85	2248.95	70	10	19780	19770
PA14_28850	53		Uncharacterized protein	514.938	14946.7	14945	10	29890	29880	PA14_28850-PA14_28870
PA14_32810	53		Uncharacterized protein	21.4322	14946.7	14945	10	29890	29880
PA14_32820	53		Uncharacterized protein	153.165	14946.7	14945	10	29890	29880
PA14_58740	53		Uncharacterized protein	14.2041	14946.7	14945	10	29890	29880
PA14_31450	54		Uncharacterized protein	28.4421	11554	9390	10	27940	27930
PA14_40750	54		Uncharacterized protein	70.0991	11554	9390	10	27940	27930
PA14_49990	54		Uncharacterized protein	412.065	11554	9390	10	27940	27930
PA14_50000	54		Uncharacterized protein	100.371	11554	9390	10	27940	27930
PA14_51950	54		Uncharacterized protein	125.459	11554	9390	10	27940	27930
PA14_59390	54		Uncharacterized protein	252.765	11554	9390	10	27940	27930
PA14_10400	55		Uncharacterized protein	0.768196	18872	20935	10	27910	27900
PA14_10410	55		Uncharacterized protein	0.648133	18872	20935	10	27910	27900
PA14_31070	55		Uncharacterized protein	11.3493	18872	20935	10	27910	27900	PA14_31100-PA14_31090-PA14_31080-PA14_31070-PA14_31060-PA14_31050
PA14_31340	55		Uncharacterized protein	9.06992	18872	20935	10	27910	27900
PA14_58980	55		Uncharacterized protein	6.81247	18872	20935	10	27910	27900	PA14_58910-PA14_58920-PA14_58930-PA14_58940-PA14_58950-PA14_58960-PA14_58970-PA14_58980-PA14_58990
PA14_22080	56		Possible resolvase	333.862	73.4848	60	10	190	180
PA14_22090	56		Uncharacterized protein	114.854	73.4848	60	10	190	180
PA14_22100	56		Gp138_N domain-containing protein	22.9279	73.4848	60	10	190	180
PA14_22110	56		Uncharacterized protein	34.5749	73.4848	60	10	190	180
PA14_22120	56		Uncharacterized protein	114.617	73.4848	60	10	190	180	PA14_22130-PA14_22120
PA14_22130	56		Uncharacterized protein	7.71652	73.4848	60	10	190	180	PA14_22130-PA14_22120
PA14_22140	56		Uncharacterized protein	31.2985	73.4848	60	10	190	180
PA14_22160	56		Uncharacterized protein	8.46842	73.4848	60	10	190	180
PA14_22180	56		Uncharacterized protein	23.0792	73.4848	60	10	190	180	PA14_22190-PA14_22180
PA14_22220	56		Uncharacterized protein	15.3861	73.4848	60	10	190	180	PA14_22220-PA14_22210
PA14_22250	56		Uncharacterized protein	21.9841	73.4848	60	10	190	180	PA14_22260-PA14_22250
PA14_22270	56		Possible recombinase	505.115	73.4848	60	10	190	180
PA14_10830	57		Putative transcriptional regulator, LysR family	153.58	14673.3	12320	9690	22010	12320
PA14_20520	57		Uncharacterized protein	342.82	14673.3	12320	9690	22010	12320	PA14_20510-PA14_20520-PA14_20530
PA14_32840	57		Uncharacterized protein	76.3675	14673.3	12320	9690	22010	12320	PA14_32840-PA14_32830
PA14_04010	58		Uncharacterized protein	626.905	19706	18270	6180	34180	28000
PA14_10300	58		Putative efflux protein	18.0486	19706	18270	6180	34180	28000
PA14_22280	58		Putative pirin-related protein	46.3432	19706	18270	6180	34180	28000
PA14_28460	58		Uncharacterized protein	173.598	19706	18270	6180	34180	28000
PA14_43250	58		CENP-V/GFA domain-containing protein	61.096	19706	18270	6180	34180	28000
PA14_69370	58	algP	Alginate regulatory protein AlgP	3426.61	19706	18270	6180	34180	28000
PA14_31030	59		Putative cation efflux system protein	151.66	16.6667	15	10	30	20	PA14_31040-PA14_31030-PA14_31010-PA14_31000-PA14_30990-PA14_30980
PA14_31040	59		Putative cation efflux system protein	145.059	16.6667	15	10	30	20	PA14_31040-PA14_31030-PA14_31010-PA14_31000-PA14_30990-PA14_30980
PA14_31050	59		Peptidase_M48 domain-containing protein	832.833	16.6667	15	10	30	20	PA14_31100-PA14_31090-PA14_31080-PA14_31070-PA14_31060-PA14_31050
PA14_31060	59		Uncharacterized protein	609.144	16.6667	15	10	30	20	PA14_31100-PA14_31090-PA14_31080-PA14_31070-PA14_31060-PA14_31050
PA14_35740	60		Putative transposase	540.905	44	55	10	80	70	PA14_35740-PA14_35750
PA14_35750	60		Putative tpnA repressor protein	121.045	44	55	10	80	70	PA14_35740-PA14_35750
PA14_35800	60		Uncharacterized protein	1260.88	44	55	10	80	70	tnpS-PA14_35810-PA14_35800
PA14_35810	60		Uncharacterized protein	1205.16	44	55	10	80	70	tnpS-PA14_35810-PA14_35800
PA14_35820	60	tnpS	Cointegrate resolution protein S	851.249	44	55	10	80	70	tnpS-PA14_35810-PA14_35800
PA14_36010	61		Uncharacterized protein	90.4421	7866	8065	10	15630	15620	PA14_36030-PA14_36020-PA14_36010
PA14_36020	61		Paraquat-inducible protein B	145.805	7866	8065	10	15630	15620	PA14_36030-PA14_36020-PA14_36010
PA14_36030	61		Paraquat-inducible protein A	35.0666	7866	8065	10	15630	15620	PA14_36030-PA14_36020-PA14_36010
PA14_44090	61		Putative Fe-S-cluster oxidoreductase	22.4235	7866	8065	10	15630	15620
PA14_51640	61		TraI_2_C domain-containing protein	33.1179	7866	8065	10	15630	15620	PA14_51640-PA14_51650
PA14_58950	62		Uncharacterized protein	22.7596	77.3333	50	10	190	180	PA14_58910-PA14_58920-PA14_58930-PA14_58940-PA14_58950-PA14_58960-PA14_58970-PA14_58980-PA14_58990
PA14_58960	62		DUF2786 domain-containing protein	25.5585	77.3333	50	10	190	180	PA14_58910-PA14_58920-PA14_58930-PA14_58940-PA14_58950-PA14_58960-PA14_58970-PA14_58980-PA14_58990
PA14_58970	62		Putative phage protein	25.8606	77.3333	50	10	190	180	PA14_58910-PA14_58920-PA14_58930-PA14_58940-PA14_58950-PA14_58960-PA14_58970-PA14_58980-PA14_58990
PA14_59000	62		Uncharacterized protein	13.4741	77.3333	50	10	190	180	PA14_59000-PA14_59010-PA14_59020-PA14_59030-PA14_59050-PA14_59060-PA14_59070-PA14_59090-PA14_59100-PA14_59110-PA14_59120
PA14_59020	62		Uncharacterized protein	18.4681	77.3333	50	10	190	180	PA14_59000-PA14_59010-PA14_59020-PA14_59030-PA14_59050-PA14_59060-PA14_59070-PA14_59090-PA14_59100-PA14_59110-PA14_59120
PA14_59140	62		Uncharacterized protein	52.2408	77.3333	50	10	190	180	PA14_59130-PA14_59140-PA14_59150
PA14_10960	63		Possible ferridoxin oxidoreductase subunit	17.6335	19622.2	21950	10	34880	34870	PA14_10970-PA14_10960
PA14_10970	63		Putative flavodoxin reductase	9.93341	19622.2	21950	10	34880	34870	PA14_10970-PA14_10960
PA14_10980	63		HTH luxR-type domain-containing protein	53.5506	19622.2	21950	10	34880	34870
PA14_24360	63		Autotransporter domain-containing protein	86.027	19622.2	21950	10	34880	34870
PA14_43090	63		DUF4123 domain-containing protein	25.2047	19622.2	21950	10	34880	34870	PA14_43080-PA14_43090-PA14_43100
PA14_43100	63	rhsP2	Putative Rhs family protein	522.228	19622.2	21950	10	34880	34870	PA14_43080-PA14_43090-PA14_43100
PA14_49520	63	pyoS3A	Pyocin killing protein	1375.26	19622.2	21950	10	34880	34870	pyoS3A-pyoS3I
PA14_51560	63		Possible acetyltransferase	238.893	19622.2	21950	10	34880	34870
PA14_53570	63		Putative integrase	79.6051	19622.2	21950	10	34880	34870
PA14_28250	64		Putative secreted acid phosphatase	290.561	14954	11435	50	31680	31630
PA14_48470	64		Putative N-carbamoylputrescine amidohydrolase	13.268	14954	11435	50	31680	31630	PA14_48490-PA14_48470-PA14_48460-PA14_48450
PA14_59700	64		Uncharacterized protein	26.8576	14954	11435	50	31680	31630	PA14_59640-PA14_59650-PA14_59660-PA14_59670-PA14_59680-PA14_59690-PA14_59700
PA14_59880	64		Uncharacterized protein	14.6126	14954	11435	50	31680	31630	PA14_59860-PA14_59870-PA14_59880-PA14_59890-PA14_59900-PA14_59910-PA14_59920-PA14_59930-PA14_59940-PA14_59950-PA14_59960
PA14_59930	64		Uncharacterized protein	14.5419	14954	11435	50	31680	31630	PA14_59860-PA14_59870-PA14_59880-PA14_59890-PA14_59900-PA14_59910-PA14_59920-PA14_59930-PA14_59940-PA14_59950-PA14_59960
PA14_35760	65		N-acetyltransferase domain-containing protein	568.752	4284	25	10	10700	10690
PA14_35770	65		EamA domain-containing protein	659.582	4284	25	10	10700	10690
PA14_35780	65		Uncharacterized protein	637.936	4284	25	10	10700	10690	PA14_35790-PA14_35780
PA14_35790	65		Putative homospermidine synthase	1706.43	4284	25	10	10700	10690	PA14_35790-PA14_35780
PA14_46460	65		Uncharacterized protein	484.042	4284	25	10	10700	10690
PA14_14420	66		Uncharacterized protein	33.4947	16145.3	18300	10	36250	36240
PA14_49540	66		R2K_3 domain-containing protein	130.86	16145.3	18300	10	36250	36240	PA14_49530-PA14_49540
PA14_51590	66		Uncharacterized protein	141.374	16145.3	18300	10	36250	36240
PA14_69510	66		Uncharacterized protein	487.328	16145.3	18300	10	36250	36240
PA14_69520	66		Uncharacterized protein	678.733	16145.3	18300	10	36250	36240	PA14_69550-PA14_69540-PA14_69520
PA14_69540	66		DUF4123 domain-containing protein	28.3754	16145.3	18300	10	36250	36240	PA14_69550-PA14_69540-PA14_69520
PA14_22600	67		Putative glycosyl transferase	35.7697	20112.7	18340	280	36560	36280	PA14_22590-PA14_22600
PA14_28470	67		Uncharacterized protein	43.1984	20112.7	18340	280	36560	36280
PA14_28750	67		Integrase catalytic domain-containing protein	39.8472	20112.7	18340	280	36560	36280
PA14_40820	67		Putative hydrolase	49.5494	20112.7	18340	280	36560	36280
PA14_59160	67		Uncharacterized protein	28.0755	20112.7	18340	280	36560	36280
PA14_69350	67		Uncharacterized protein	225.429	20112.7	18340	280	36560	36280
PA14_13630	68		Uncharacterized protein	32.2526	14994.3	14960	150	32920	32770	PA14_13650-PA14_13630
PA14_21830	68		DUF1232 domain-containing protein	154.857	14994.3	14960	150	32920	32770
PA14_28520	68		Uncharacterized protein	76.9802	14994.3	14960	150	32920	32770
PA14_36480	68		Uncharacterized protein	19.4491	14994.3	14960	150	32920	32770
PA14_36790	68		Uncharacterized protein	7.92219	14994.3	14960	150	32920	32770	PA14_36790-PA14_36780-PA14_36770-PA14_36760
PA14_36940	68		Putative membrane protein	11.9344	14994.3	14960	150	32920	32770	PA14_36930-PA14_36940
PA14_54750	68		Uncharacterized protein	27.984	14994.3	14960	150	32920	32770
PA14_59170	69		Uncharacterized protein	186.149	363.889	445	10	950	940
PA14_59550	69		Uncharacterized protein	923.856	363.889	445	10	950	940
PA14_59580	69		Putative transposase	611.211	363.889	445	10	950	940	PA14_59560-PA14_59570-PA14_59580
PA14_60060	69		Uncharacterized protein	45.3301	363.889	445	10	950	940
PA14_60080	69		DNA helicase (EC 3.6.4.12)	1205.54	363.889	445	10	950	940	PA14_60070-PA14_60080
PA14_60090	69		Uncharacterized protein	333.534	363.889	445	10	950	940
PA14_60100	69	dtd	Deoxycytidine triphosphate deaminase	615.342	363.889	445	10	950	940	dcd2-PA14_60110-dtd
PA14_60110	69		dUTPase domain-containing protein	880.327	363.889	445	10	950	940	dcd2-PA14_60110-dtd
PA14_60120	69	dcd2	Putative deoxycytidine deaminase	901.382	363.889	445	10	950	940	dcd2-PA14_60110-dtd
PA14_29330	70		Uncharacterized protein	150.865	6266.67	7030	10	17220	17210
PA14_39480	70		AAA_13 domain-containing protein	1168.79	6266.67	7030	10	17220	17210
PA14_46510	70		Uncharacterized protein	445.03	6266.67	7030	10	17220	17210	PA14_46520-PA14_46510
PA14_46520	70		Uncharacterized protein	347.123	6266.67	7030	10	17220	17210	PA14_46520-PA14_46510
PA14_46530	70		Uncharacterized protein	136.883	6266.67	7030	10	17220	17210
PA14_46540	70		PLD phosphodiesterase domain-containing protein	480.152	6266.67	7030	10	17220	17210
PA14_46550	70		Possible ribonuclease	290.31	6266.67	7030	10	17220	17210
