# Supplementary material for: Compendium-Wide Analysis of Pseudomonas aeruginosa Core and Accessory Genes Reveals Transcriptional Patterns across Strains PAO1 and PA14
Source: mSystems. 2022 Dec 21;8(1):e00342-22. doi: 10.1128/msystems.00342-22 (PMC9948736; doi:10.1128/msystems.00342-22)
Supplement: TABLE S8 [file msystems.00342-22-s0008.xlsx]

## Sheet: Legend
PAO1 accessory gene ids	PAO1-specific gene ids
PA14 accessory gene ids	PA14-specific gene ids

## Sheet: Table S8
PAO1 accessory gene ids	PA14 accessory gene ids
PA2190	PA14_20600
PA4802	PA14_54070
PA1391	PA14_32820
PA3156	PA14_14540
PA3843	PA14_53450
PA0977	PA14_51520
PA2074	PA14_03285
PA2227	PA14_59050
PA0729	PA14_54050
PA2460	PA14_59750
PA3067	PA14_31100
PA1834	PA14_58940
PA3150	PA14_23350
PA3158	PA14_60130
PA4146	PA14_28770
PA3511	PA14_59870
PA3508	PA14_67210
PA2183	PA14_63605
PA2234	PA14_59170
PA4103	PA14_59900
PA2771	PA14_30870
PA2295	PA14_59830
PA4195	PA14_45260
PA0100	PA14_53570
PA4193	PA14_14560
PA4435	PA14_54970
PA4549	PA14_38000
PA2119	PA14_52120
PA3505	PA14_58950
PA3065	PA14_31170
PA4191	PA14_59540
PA4555	PA14_28520
PA4812	PA14_15160
PA5253	PA14_55070
PA3155	PA14_61410
PA3498	PA14_55040
PA5471.1	PA14_23440
PA0716	PA14_23310
PA0457.1	PA14_27640
PA1371	PA14_63440
PA2218	PA14_61340
PA1392	PA14_40340
PA3841	PA14_04830
PA1427	PA14_46550
PA1386	PA14_69540
PA2105	PA14_31150
PA2184	PA14_59510
PA2228	PA14_15400
PA1152	PA14_22280
PA4105	PA14_59390
PA1369	PA14_60080
PA3157	PA14_27675
PA1224	PA14_30880
PA0453	PA14_54980
PA1387	PA14_59530
PA3147	PA14_22240
PA0712	PA14_54460
PA2334	PA14_03250
PA4106	PA14_31250
PA0715	PA14_51570
PA0053	PA14_55240
PA1223	PA14_49990
PA0642	PA14_36000
PA2731	PA14_59600
PA3154	PA14_31030
PA4102	PA14_31340
PA0206	PA14_31430
PA3974	PA14_22520
PA3701	PA14_51560
PA2818	PA14_13210
PA2139	PA14_22190
PA1366	PA14_43100
PA2232	PA14_59660
PA3159	PA14_46510
PA0204	PA14_15500
PA3151	PA14_22160
PA0689	PA14_60090
PA1368	PA14_15750
PA5060	PA14_36480
PA0643	PA14_33200
PA2103	PA14_15350
PA2225	PA14_59720
PA1385	PA14_59180
PA0207	PA14_31200
PA3152	PA14_15360
PA1383	PA14_35770
PA4551	PA14_67900
PA3503	PA14_35990
PA1384	PA14_54860
PA5570	PA14_16110
PA3090	PA14_50000
PA2223	PA14_60030
PA2221	PA14_61180
PA0095	PA14_59560
PA1936	PA14_01160
PA2100	PA14_36860
PA4059	PA14_04710
PA0188	PA14_03370
PA2459	PA14_10300
PA2733	PA14_10120
PA2185	PA14_15540
PA2230	PA14_14400
PA2231	PA14_59840
PA2372	PA14_59760
PA3218	PA14_60050
PA0187	PA14_15475
PA3499	PA14_62040
PA1935	PA14_59650
PA0203	PA14_29330
PA3497	PA14_54920
PA3500	PA14_59820
PA3143	PA14_46560
PA5264	PA14_54850
PA4192	PA14_00410
PA0497	PA14_28230
PA1381	PA14_25410
PA3510	PA14_35840
PA3149	PA14_39925
PA1471	PA14_22270
PA3504	PA14_20520
PA2106	PA14_59120
PA0823	PA14_35730
PA2294	PA14_49520
PA5086	PA14_21830
PA3144	PA14_01770
PA2736	PA14_63420
PA4104	PA14_15520
PA2233	PA14_27700
PA1151	PA14_35880
PA1393	PA14_31040
PA2336	PA14_59130
PA0202	PA14_03380
PA1370	PA14_54940
PA2229	PA14_03310
PA3153	PA14_40740
PA0645	PA14_59640
PA2186	PA14_49030
PA2976	PA14_31260
PA3512	PA14_20060
PA0498	PA14_69510
PA2333	PA14_59200
PA2819	PA14_58960
PA0499	PA14_67960
PA1372	PA14_35820
PA2734	PA14_59845
PA0819	PA14_28760
PA1389	PA14_22110
PA4028	PA14_28780
PA2188	PA14_59800
PA2102	PA14_05120
PA2461	PA14_39910
PA1382	PA14_36400
PA1560	PA14_61350
PA0445	PA14_59670
PA0258	PA14_59690
PA5149	PA14_03300
PA0135	PA14_15380
PA4638	PA14_48900
PA2456	PA14_14320
PA2335	PA14_59940
PA2192	PA14_19930
PA3142	PA14_36020
PA2182	PA14_30960
PA3362	PA14_03320
PA3513	PA14_35900
PA0826.1	PA14_22250
PA2727	PA14_28870
PA1555.1	PA14_15650
PA3506	PA14_15510
PA2101	PA14_10050
PA1150	PA14_67180
PA1472	PA14_15610
PA3502	PA14_60240
PA2220	PA14_59150
PA1154	PA14_35740
PA2732	PA14_22510
PA2104	PA14_28750
PA5265	PA14_39480
PA3514	PA14_28980
PA4101	PA14_33360
PA2219	PA14_00970
PA4541	PA14_30850
PA1388	PA14_33320
PA2073	PA14_54880
PA2224	PA14_16510
PA3501	PA14_49540
PA1938	PA14_36790
PA2853	PA14_59430
PA2735	PA14_59210
PA3066	PA14_60110
PA0983	PA14_46570
PA0205	PA14_54870
PA4194	PA14_59190
PA4623	PA14_59020
PA2296	PA14_54750
PA2730	PA14_44090
PA3509	PA14_30970
PA1937	PA14_28840
PA0257	PA14_46580
PA1390	PA14_27650
PA0644	PA14_71830
PA4107	PA14_14300
	PA14_18070
	PA14_56970
	PA14_07460
	PA14_59680
	PA14_15370
	PA14_11730
	PA14_36030
	PA14_14310
	PA14_55000
	PA14_59850
	PA14_22120
	PA14_35950
	PA14_23430
	PA14_32810
	PA14_30940
	PA14_22210
	PA14_72830
	PA14_46520
	PA14_24190
	PA14_51530
	PA14_22500
	PA14_60120
	PA14_10960
	PA14_37170
	PA14_69350
	PA14_39700
	PA14_59860
	PA14_24665
	PA14_55080
	PA14_21560
	PA14_46600
	PA14_08110
	PA14_31000
	PA14_28330
	PA14_59290
	PA14_59610
	PA14_27660
	PA14_53590
	PA14_59970
	PA14_58990
	PA14_58970
	PA14_10830
	PA14_04010
	PA14_54950
	PA14_35970
	PA14_59980
	PA14_31110
	PA14_59470
	PA14_35720
	PA14_22230
	PA14_31240
	PA14_54720
	PA14_59370
	PA14_58720
	PA14_60060
	PA14_48510
	PA14_59590
	PA14_00520
	PA14_28820
	PA14_30910
	PA14_22100
	PA14_59270
	PA14_54960
	PA14_60020
	PA14_33300
	PA14_35760
	PA14_40820
	PA14_35710
	PA14_62030
	PA14_20530
	PA14_15590
	PA14_59440
	PA14_30930
	PA14_22140
	PA14_64260
	PA14_59580
	PA14_51550
	PA14_54610
	PA14_53580
	PA14_38920
	PA14_15450
	PA14_36940
	PA14_21260
	PA14_03360
	PA14_15435
	PA14_59790
	PA14_13220
	PA14_55020
	PA14_51650
	PA14_59010
	PA14_33330
	PA14_35890
	PA14_59930
	PA14_34610
	PA14_49860
	PA14_53600
	PA14_60100
	PA14_63740
	PA14_15570
	PA14_22090
	PA14_03290
	PA14_22180
	PA14_46460
	PA14_48490
	PA14_25560
	PA14_35750
	PA14_58910
	PA14_59500
	PA14_28470
	PA14_46610
	PA14_59340
	PA14_51580
	PA14_51950
	PA14_22530
	PA14_15580
	PA14_23410
	PA14_59400
	PA14_26200
	PA14_31220
	PA14_10090
	PA14_28850
	PA14_31230
	PA14_59350
	PA14_01220
	PA14_03350
	PA14_14420
	PA14_35830
	PA14_04350
	PA14_22550
	PA14_03340
	PA14_15560
	PA14_03265
	PA14_48460
	PA14_59630
	PA14_30980
	PA14_59480
	PA14_35850
	PA14_46530
	PA14_35860
	PA14_31450
	PA14_10410
	PA14_15480
	PA14_35920
	PA14_49020
	PA14_13920
	PA14_10970
	PA14_22600
	PA14_15445
	PA14_58740
	PA14_66875
	PA14_15630
	PA14_41300
	PA14_28830
	PA14_31280
	PA14_35780
	PA14_49480
	PA14_49510
	PA14_28790
	PA14_31180
	PA14_59710
	PA14_71760
	PA14_55090
	PA14_59380
	PA14_30860
	PA14_01130
	PA14_22260
	PA14_65870
	PA14_33340
	PA14_03390
	PA14_28580
	PA14_43080
	PA14_59060
	PA14_22220
	PA14_58760
	PA14_15600
	PA14_10980
	PA14_69520
	PA14_51640
	PA14_23420
	PA14_60140
	PA14_24360
	PA14_06900
	PA14_28970
	PA14_39880
	PA14_31160
	PA14_41290
	PA14_03163
	PA14_31930
	PA14_40470
	PA14_59070
	PA14_22130
	PA14_14550
	PA14_33970
	PA14_51200
	PA14_58980
	PA14_71400
	PA14_07480
	PA14_28800
	PA14_35940
	PA14_43090
	PA14_59520
	PA14_69370
	PA14_09460
	PA14_51590
	PA14_59110
	PA14_59000
	PA14_27630
	PA14_54900
	PA14_59280
	PA14_60000
	PA14_28260
	PA14_28460
	PA14_59780
	PA14_30950
	PA14_59250
	PA14_30890
	PA14_22540
	PA14_15660
	PA14_54930
	PA14_03166
	PA14_10070
	PA14_59550
	PA14_33310
	PA14_37670
	PA14_43250
	PA14_31130
	PA14_46590
	PA14_15490
	PA14_40750
	PA14_13960
	PA14_15620
	PA14_27690
	PA14_39470
	PA14_13970
	PA14_33350
	PA14_28810
	PA14_33980
	PA14_63450
	PA14_59700
	PA14_59320
	PA14_50750
	PA14_58920
	PA14_51540
	PA14_53680
	PA14_58900
	PA14_59770
	PA14_10400
	PA14_60010
	PA14_59140
	PA14_59990
	PA14_53100
	PA14_35980
	PA14_28540
	PA14_28360
	PA14_23390
	PA14_39670
	PA14_05910
	PA14_59360
	PA14_59160
	PA14_13860
	PA14_53610
	PA14_46620
	PA14_32840
	PA14_55050
	PA14_54910
	PA14_31050
	PA14_59030
	PA14_59240
	PA14_60040
	PA14_48450
	PA14_31080
	PA14_10080
	PA14_59880
	PA14_19600
	PA14_64430
	PA14_59090
	PA14_31270
	PA14_59570
	PA14_23400
	PA14_59920
	PA14_59100
	PA14_28610
	PA14_30990
	PA14_03330
	PA14_13200
	PA14_23380
	PA14_48470
	PA14_35810
	PA14_03270
	PA14_59950
	PA14_59890
	PA14_35790
	PA14_15530
	PA14_59490
	PA14_48230
	PA14_31070
	PA14_13880
	PA14_10110
	PA14_54890
	PA14_22080
	PA14_59910
	PA14_59410
	PA14_49010
	PA14_46540
	PA14_27680
	PA14_35800
	PA14_32850
	PA14_44230
	PA14_55030
	PA14_28250
	PA14_15470
	PA14_13630
	PA14_61110
	PA14_48500
	PA14_31090
	PA14_31060
	PA14_35930
	PA14_31190
	PA14_36010
	PA14_22880
	PA14_30900
	PA14_30690
	PA14_15460
	PA14_55060
	PA14_03400
	PA14_59310
	PA14_61380
	PA14_35700
